# Supplementary material for: Evolutionary Comparisons of Chelonid Alphaherpesvirus 5 (ChHV5) Genomes from Fibropapillomatosis-Afflicted Green (Chelonia mydas), Olive Ridley (Lepidochelys olivacea) and Kemp’s Ridley (Lepidochelys kempii) Sea Turtles
Source: Animals (Basel). 2021 Aug 25;11(9):2489. doi: 10.3390/ani11092489 (PMC8465875; doi:10.3390/ani11092489)
Supplement: Supplementary file 1 [file animals-11-02489-s001.zip › Whitmore et al Supplemental Files/Supplemetal Table 2 all ChHV5 genomes master file.txt]

>ChHV5_CmFP_Hawaii(Ref)_HQ878327.2
GCCCCCCACTAAACCGCTCTCCTCCCTCCCCCCGAACCCCCCGGGGGGGTTTCCGAGGGGGGGGGTCGATTTTGCGGGGTCCGGCTCAGCTGCGGCGGAGGTCGTGGAGGCCGGCCTCGATGGCGGAGAAGGGGGTGAGGGGACAGGGGTAGGGATCCTGGGATGGAGGAGGAGGAGGAGGAGGAGGAGGAGGAGGAGGAGGGGGCGGCGGGAGGAGCCCGCCGGGGGCCCCCGGGGGTGGCGGTGGCGGGGGGACCTGGGCCAGCGCGAGGCCGAAGACGGCCAGGGGGTCGGTGGGCGGGGAGCCGGTGCGGCGGCCGCGCAGGCGCGCGGCGTGCAGGGCCTTGTGGGCGCGGTGGGCGGCGGGGCTGCAGCGGTAGAGTCCGTCCCCCAGGCGGCGGGCGGCGGGCCCGGGCAGGTCGACGCCGTCCGGCAGGCGGCAATCGACCAGCGGGGCGGCGACGCGCACCCAGGCGCCGACGCAGCGGGCGAGGCGGGCGGCCCGCTCGGGGGCGAGGCCGCCCTCGCGGGGCGGGAGCTCGGCCTCGAGGCGGTCCGCCAGGTCGCGCATGAGCCGGCCGGCGCGCCGCAGGCGGGCGGGCCCGTAGGGGGCCAAGGGCTTGGCGCCCAGCTGCAGCCAGGCGGGGAAGGGGTGCTCGAGGGCGGGGTCGGGGTCCTCCATGCCGGGCAGGCGGGCGGCGGGCCCGCGGTAGCGGCAGGCGGCGGCGTGGAGGAGGCGGCCGCAGGCCCGCAGGAAGCAGCCGAGGTCGCGGGGGCCGAGGGGCGGGACGGGGGTCTGGGCGGGAGCGGCCGGGCGGCGGGCCAGACGGTCCAGGTCGCCCAGCAGCGCCGCCTCGTCCCGGCGGGCGGGGGCCGGGGCCGGAACCGGGATCGGCCGCGGCTCCTTCTTCTCCTCGTCCTCTTCCTCCTCCTCCGAAGAGGAGGAGGAGGCCGAGGAGGAAGAGGACGAGGACGAGGAGGACGAGGAGGACGAGGAGGAGGTGCAGGCCCGTCGGCCGGCCGGCGGGGAGGGTTTCTTCGGCTTCTTGGAGGGGGGCGGCCGCGGGAGCCCCGGCGCCGGGCCGGGGCCGGCGCGGGCGGAGGCGGAAGGGCCGGGGCTCCCGCGGCGCTCCGGAGCGTCCGCTTCCCCGCCGGGCGGGAAGGGCACGCCCATGGCGCGGAGCTGCCGCAGGGCGTCGAAGGCTTGGTAGAGAGCGCGCAGGAGGTACTGCTTGACGTAGGAGGAGTTCCAGCTGCGGTTGACGCCGATGATGGTGGCGATGCAGGGCTCGGCCAGCAGGGGGTCGAGGTGCAGCCCGAGCGAGCTGCCGTCCAGCAGGGCCTTGAGGTCGGGCATGCGCGGGTCCTTGGCGTTGCGGGCGGGCACGGGGTAGAGGGTGCGCTCCTGGCCCTCGGGCACGCGGGCCCGGCCGCCGCCCATGTGCGCGCAGTAGCCGCCCATCCGCTCTCGGACCATGCCGTCCAGCAGGAGGAGCGCTTGGCGCGTCTGGCCCGGGTCCAGCTGCACGGAGGCGTGCTCGCGCGGCACGCGCAGGTCCGCCCCGGAGGGGGGCAGGTCGGGGGAGCGGTCCGAGGGGCGGCGGCGAGGGCCGCAGGCGGAGGCGCCGCGGGCGCGGCGGCGGCACCAGGCCTTCTCCGTGCTGACGTAGGCGGCCGCGGGGGCGGAGGCGCGGACCGGGACCGGGATCGGGGCCGGAGCGGGCACGGGTTCCGGGACCGCGCGCGCCCCCTCGCGGCGCAACCGCTCTTCGAGCTCGCGGCGCAGGTCTCGGCGGCTCTGCTTCAGCTGCCCGTGCAGAAAGCCGGTGAGGGACTCCCGCATGCGCTCCATCTCCGCGGCCATGTCGGCACGCTGCCGCTTTCGGCTGGGGGTGGGCGCGGGTCCCAGGAAACACACGTCCGCCTGTTCGTCCTCCGCCGGATCCCGCGGCTCTTCCTTGATGCGCCGCAGGACCGGGTACGGTGAGGGCGGGGTCGGCGAGCGACCCCTCGAACGGCGCTGCTCCGCGGGCTGCTGCATGATCTTTTTTACCGTCGGGACGGCGAGCGCTTTCTCGTATTTATAGCCGCGTGGCCGACGGCGGGGGTCTCCCGCCTTTTTGTTTTCCGTCTTTTTTTTTGTCTTCGAGGTTTGGTGACGGCGGGGTGCTGCTAGGCGACGAGGAGAAGAAGAACAAAGACAAGCCACCGGCGGGTCGCGGTTTCCTTTTTTCGATTCCGGTTCGAAACCAGAAACAGACGCGCTTTTCTTTGTTCGTCGGTGGGAACGTGGTTTTTTCTTTTCCGGCCCGATGCTGATTTTTTTTTTCCGCCCTCGACCGTGAGAAAAGCTTGTGAGTCGAGGGCGCAAAGTTTTATAGGAAGAAAATAAGAACCACGCACGGACTGCGACCCGAGGCCCCGACGGGACGCCGCGCGCCGGAAAATGGAAAACGGCTACCGAGAACCCAAAAAAATAAATAAATAAATAAATAAATCCGAACGACGATCAATCACTCGCAGCGCTTGCCGCAGGTGCGAGAGCGCGACTGCCCCCCCGCGATCCGCGAGGCGTACGTCTAATGCCGGCGGGGCGCCTCCTCCTCCCGCCGGGGCAGGGAGGAGTTCCGCGCGAGGAAAACGGGGAGCTCGCGAGGCGCGCCCCGATCGCTCCGGCACCCCCCGGCCGGCAAGCAGAAACACACACACACACACACACACACACACACACACACACACACACACAAGCAACACCCGATTCGTTCCCGGGGCTCTCTCGGGTCCCCCCCGACTGTCCACGGGGAAGGGAGACCCCCCCACCCTGCAAGATCGGGTGTCAGACCCCGGCCCTGACCGATAGACGACCCGGACCCTGGCCCCCTAGGAAGTACCGAGCCTTATAAGGAGTCCGGGTCCGGGCGCCCCTTTCCAAAAGTTCGGGTTTTCCCTTAGCCCCGTTCTTTTCGGGGTGTCGCGGACCCCGGCCCCGACCGCCGGCCGACCCGGACCGTCGCCCCTAGGAAGGGCGAACCTTATAAGGAGAGCGGGTCCGGGGAAAATCAAAGATTTCGCCATTCGGGGTCCCCGGGCGCCCGACCTTTAAAAGTCGAGGCGGACCCCGGCCCGCTTTGCGAAATTCGGAAGAAAAAGCCTAAAAAGGAGCGCGGGCCGGGGTCCAAATGTTGAAATGCGGACGTTTTGCCCTAAAAGGGAGCGGGGTGATGAAATAAATGAGTCTGGGGTCTCGATTCTAAATGTCAACTCCTCCTCCCGTAGGCGTTCGGAGGGGCATAAGAACGCGGCGGCCGCGTCCGGACCCTCACAGCGGAGGGAAAGCCGTCGGACCGGTTCTACCAGAGTACAGAAGACCACCCCGACCAGAGCGCCGAGATGCCCCGAGGAAGACGGGGAAGCGGCCGGCGCGGACCCCGGCCTGGACGATCGGGAGGCCGAGAAGGAAGGCCCGGAGGCGAACGAGGCCCGCGGCGTCTACCCCATGGGCGAGACGGCAGGCCGGGCAGCTGCGTCGGCTGCGGAGTAGGAGGGGGCCGGGTCGGGTCCGCGGACCGCGGTCGAGGAGGCTGGTCGGGCGGCTCGTCCTCTAGCGGAGGCCGGGGAGGCCGAGGCGGGAGCCGGAGCCGCAGCCGGAGCGGCAGTCGGAGTCGAAGCCGGGGTCGGGGCCGAGGCCGACCTCAAAGCAGGACTCGGGATCGGGGTCGAGGCCGAGGCGAAAGCCGGAGCGGGACCAGAGACCGGGGCCGGGGACGCGGCCGACCCCGGGGAGCGAGCCGCGGCCGTTCCAGAACCGTGCGGTCAGGGGGAGGAGGAAGGCCCGGGCTGAGGTCTGGGCCTTCCGGACCGGGAGAAGAAGACGAGGAGGGGTCCGACGAACCGGACGGCTTTGGAGGCGAGGGTCCCGAACGAGAAGGGCCGGGCCGATCCCCACCACAGCCGCCGCAATCGAGCGAACCCGGCCCGAGCGAAAAGCCCGAAGAAGAAGAAGAAGAAGAAGAAGAAGAAGAAGAAGAAGAAGAAGAAGAAGAAGAAGAAGAAGAAGAAGAAGAAGAAGAAGAAGAAGAAGAAGAAGAAGAAGAAGAAGAAGATGATAATGATGAAGAACCCGAACCCGAACCCGAACCCGAACCCGAACCCGAACCCGAACCCGAACCCGAACCCGAACCCGAACCCGAACCCGAACCCGAACCCGAACCCGAACCCGAACCCGAACCCGAACCCGAACCCGAACCCGAACCCGAACCCGAACCCGGACCCGGACCCGAACCCGGACCCGGACCAGATCGCGGACCCGGACCAGATCGCGGACCCGGACCCGAACCTGGTTCGGATTCCGATTCCGGCTCGAATCCCGACATTCTAGAGTCGGTGAGCGCCCCCTGCCGCCCGCGAAACACTAGGTAAGAATCCTTTCCCGATCGGTGCCTATTTTACGTTTTTTCTTTTTTTCTCTCCCCGACCCCGCTTTGTGTCTCCGCACAGATCCCGGGTAGTCCTCCTGGAACGAGACCGCCCGAGAAGGCGTCCGACTCGGACGGCGATTCCGGAGATGAAAAAGAAGGCTCCGAAAAGCAAGACTCGAGGCCGCCGTCCGAACCCCGTTTTCCCGAAGAGAGGTCCCCTTTGCTTGACTCCTCGTCCTCCGGCTCCTCATCGGAAAGCGATGGCTTTAGCTTTCTTAAGAAGAACTCGAGCTCTTCGTCCGGGCTCGAATCCCCCGGACCGGAGGACCCGGAATGGAGGCCCAGAGTAAGCGGCGGGCATCACCGCTCCGGACCCGGAAAGGTCCCAAAAACGAAGCGACCGGGGAAGAAGCCGGTCCCGGCCAAGAAAGGGCTAACCTTTCCCCCGGATTCGGACTCTTCCAGCGACAGCGACGATTCGTCGAGCTCCGAATCATCGCCACCGGATGTACGAAAGAAACGCAAGAAACCCCCTAAAACCAGTAAGCCCCCTACAGGCCGTAAAAAGCCCGACAGTCCACCCAAAAGAAAGCTACCTCGCTTGGGTCGCTTACATAAAAGCCGATACGGGGGTTGGTGTCGATACAGTCCTTCGACCTCCCCTTGCTCTAGTGGAAGCGATGTCATATGTGTGGGGAGTTTAGGAACCCCAATTGAGGTACGAAGCGGCAGCAGCACGGACTCCCAGAATCCCTTCTCTTCGCCCGACGATGGCTTGCCCGGAGCGCCCAGCGAAGAGTCTTCGCCGCCTCGCACCCCTCCTCCCCCCCAAGGGCCAAAAAGAAAATCGACGGGACTAGACAGAACCGACGGTGGCAGCGGCTCCAGCCCCACCGGCTGGCCCGGCGACTCCCAATTGTCTCCTCCGAAAAAGAAAAGAAAGTCCGGTGATGGCGGACCTAGGCCCGAAGCCTTCCCGGGCGGCACCTCGTCGCCGACCACCGCTCCGCTCCTTTCCCAGGCTCCGCCGCCGACGGGGCCTCACTCTCCGAGCCCCAAAAGTTCCCCCAGCCCTGGGCCCTCGCGCCGATCTCCACCGTCCCAAAGAAGAGGACCGCCGGAAGACCCCGGACCCTCTCGCGCGTCGAACACCCCGCCTTCAAGTCACGCCCTCCCACCTAGGGCTTTTTGTAAGTATAGCCGTTTGCGCCGCTGTGAGAGGGTAGAAAAAGAAATTAGAGCCGGGTTTGAATTAACGATGTTCTGCATTTTCTTTACGTTCCGTCTCATTTTCTTTTTTTTTTCCTTCCTCCTCAGGGGTGCAAGGCGGTGTTTGGTACAGGGATTACAGCAGGCAATGGTTCGAAAGCCACTTTCCTGACCCGAGAGAAAGGATAGTGGCGGGTGGCGTGGTACAGGCCGTGTTGAGTGCCTCGCTGGGGCTCGCTGAGTTTTTCGTCAATCCTGTACTCAATCCGCAAAACGTCCCCCCCAGTCCTTTACTGCTCCTTCTGCTCTCTCAAGCCAGCAGCGCTTTCCGCCAGATCGTGACTACCCTGGACGGCCTGAGTCAGGACAATCCTTTTTTCCCTGAAGGGTACGGGTGGGAGCAGATGGCGCGCGTATGTACCGAGGCGCCCTCGAGAATCCGCCGAGAATACGGGCTGCCAGGCCACGGCCACCTGGGCCCCGAAGACGTACCCTTTGAGCTAATCAGGGAGGACGTTGTGAACTGGCTAGGTCTCCAGGGAGTCCAGCCGCCGGCGGAGGAGGAAGGCGAGGACTAGTCGCATTAAGCACTCGGACTCCGGTGTCTATATGCTCACGAAGCGTGTCGGTTCATTCCAAGCTATGTTTTTGGTTTAATAATAAAGATGGATATTATATTTTTTATAAAAACACGCACAAACTTGGTTTGTCTCAAGAAAACCCGTTCTCCTCCGAAAGGCGCTAACAAAAGCCTTCGAGGTGAGGAGAAGGGGGGGGAAAAAACCATGGCAAAATACCCGAGTCTTATTTATTTCTTCTCAGTCCCGTGGCCCGCGTCCTTCCCCGTCGAACCCCGATGCGGTTCCTGGTGTCCGGAGCCGAAGAGGACGACCCCTGGCGGCAGCAGCGCGTGGGCCCGCTGGCCGAGACCCTGGCCTACTTCCTGGAGCTGAGCCAACACGCGGAGGAAGTGACGGAAGCCGAATACCGCAGCGCCCTCTGGTGCCTGAGCCGGTTCTGCCGCTGGACGGACGGGCGACCGAGCGCCCCCCTTCCACTGATTCACGCCCCCTGCGGGCCGGACTGCCGCGCGCGCCTGCGCCGGCTCTTCGCCGTGTTCGGCCTGGGCCCGTTGGGACCCCGCGAGGCGGAGCCGGGAGCCGTTCCCGAAGACGGCTGTCGCCCTCTGCAGCTGGCCACGGCCGTGAACCGAACGGCCGCCGGACTTTGTTTCCAGGGCCGGCTGTCCGCCTGCCGGCGGGACACCCTCCGCCGGGCCACCGAAGGCCTTCGGGCGGTGGAGGAGCGCTGCCCGCGGCCGCACGCGCACGGCCCGCTCTGTTTTCCCGAGACGGCCCGGACCCTGGCCCTGATGGGCTTCACCGCCGGCGTCCCGCCGCCGCTATACGAAAGCCGCCCCTCGCCCGCCACTGCAGACCGGAGGCCCGCGGCCCCGGGACCGGACCGCCGCCCCGGCCGCCCCGTGGTCCGCGTCGCTCCGTACCGGACGGACGGATGACCGAAGCGTCTCCTTCCCGCTGCTTTACCCTCGTTTTTATGTCAATGAAAGAATAAAGATATATTTTTGTACGGAAAAAATAAAACTTTAATGAGATTAAAACTCCAGGACCGACAGGCGATTCGAACTCGGTTTTCTTCTCTCCCCCCCCCCCCAGCACCGTCCCAAATCGACACATCCGTTTGCAACCGGCCCGGACACAAGCACAAGCACAAAGAAACACAGTTATCCGACGGAGACAAGGAGTAGGAATCACATCGAGAGAAGGGGTGGGGGCGGGGGGGGGGAAATGAACCCGTTCAGGTTTCCATTTCGAAAAGGAGAAATAAAAACCGAGCAGCAGCAAAAGAAACATTTCTGAAAGAGGCAGGGAATTAAAATTTCTGATTTTTTTCATAAATTGAACCCATAAAACCTTCTCCGGGCTGTCCCGGCAGGCTTAAACCCCCGTCGAGGAGATCGGGGGGAAAAAAAAGCGGCCGTGTTTTACTAAGGGCGAAGGAAGGGGAAAGAATAAGAAAAGAAAAGCTTGGTCGATCTGAAGCCGCTCCGAGAACAGATACAAAGGGAAAAAAATATCTGTTTTTCGGAGGTGAGTTCACCGCCCAAAAAAGGCTTTCTCGGAGGGGGAAAGGGAAAAGAAAGAGACGCTACGCAGACTGGCGGCCGGGGACCGGATCAAAGACCCTTTGGATCGACTCCCGGAAAGAACCAAAAAAGGAACGGAGAAACCAGATCAAAGACCTTGTCGGTTTCTGTAAAAATTGAGAAGGAGACAGACAAAAAAAACCAAGAGGCGTGCCCCGGAACGGGATCAAAGGCCCTATTTTTAGAGAGGAAAAAAAAAAGGAACAATCGGTTCGGGCCAACCAAAAGCGGAGGCGGGGAGGAGGAAAACCGCGGGCGTGAAGAGAGGATGACTCAGGGCCGCCCGGGGGGGGGGGGGGAAAGAGACCCGCGCCACCCACGGAAGGGAGAAAAAAAGAGAGGACAAAAGACCTCACCCCCGAGCCAGCGGCGAAAAAAGCCCAAAACCGGAAGCCGTGAACCCGCCGGAAGAACTTCCGGAGTCGTACGGAGACAGCGGTTTCGAGCGCGCGCGCGAGTGATTCCCTTCCCTTCCTTCCCCTTTTATAAAAAATTCATAAATCGGGTGCGGGGGATGAGGCGGCACCCCGGAAAGAGGAAAGGAAGGGGGAGCGATGGGGCGGGGAGAAGCGACGACGAAAGGTTTCCGGACCCGGAAGCGAGGTTTTTTTTTCCTCCGCCCCCCTCGCTCCTTTTTTCCAAGGGCTCGCGCACCCGGAGGCGGGTGGGGGCGGGAAGAGAAGAGAGGGGGGGGGGCGGAAAATCGATGGTCGGACGAAAAGGTTTCCGGAACACCCCCGGGGGGGGGAGGAAAGAGGGGAAGGGGGGGGGCGCTGAATCGCGTTCGTCGGGAGGACGGGTCGCGCGACCCGGGAGAGGGGGCGGGGAGGCGGGAGGAGGGGGGGGGGCAAAAATGCCGCGGGCCGACGACCGGGCGACAACCCGAGGGGAGGGGAGGGGAGGGGAGGCGGGAGGAGGGGGGGGGGCAAAAAGCGCGCGGGGGGCGGGGGCAGCGGAGGGAGCGGGGAGCGGCGGGTTGGTACGGGCGGAGCGGGGCGGGAAAAGGAAACGCGCTTCGCTGTGCTTTTCTCGAACATGAGTCGGTGGCAGAACGTTACGGAGGCGAATTGTCCGACGCTTTCGGACGCCTTGAGGAGACCCTGTAATGTTATTTGTCAGAAGGTTTTTGACCGATGCCTGAAAACCGATTTGATCGACAGAAATCCTTCTCGCGAACCGCGAACGCCGTGCGAAACGTCCAGCAACGGGTATTTTACCGAACTATCAAAACGGGAACAGCTTGTCTTTGCGCCGACGAAGGGGAAGCCCTCTTTTCCCGTCATGGACCGAACCTTGACGTTACTTCGCCATTCGGCTAGTCGGCAGCACACAAAGATGCCCTACGATGAAATGGGATGGACGTCGAAAAAACGATGGAACCAAAAAGAAGAAGAACTCAACCGTCATCTGTCTCGTCTTTGTCTTGAAACGTATTCACAGCTCGGACCCGAGAGTGAAGACTAGTAACGACTGCTCCGTTCCTTTCTGTGCATGTCTTTTAAACCAAAATTTCTTCCATTCGAATAAATTTTCTTTGCAACGTTGGGGATCGGATGGTCCTTCTCGAGAATTTGGATTTTAGCGCTGGACGCCCCCTTGGTAAGCTTTCCGCGCACGAACGACTAGCCTTAAACGCGCTAAAACCCTGCCGCATGTCGTGCCAGGTCGCGTCCCATGACTTCCCTCCCACGGCCGATGACGGCGGGAACTGTTCCAGTCCCGCAAAACACACCGAGACCAACAAACGAAGAATTTCAAAAACTCCCTGGCAGTGATAAATAAAAACCACGTGGGAAGCTGAACCGGAGCCCGAATGATTAAGGATGGGGTGTTCTGATTCTAACAAATACCCGAGGCACGCCACGAACAAATTTAGGCTTCGACTGAGGGCCAAAAACCCTTCCGTATGATAATAACAGGACGCGGCCAGCGTCTCGCAGCATCGCGGTTGGTAATTCCAAAACAATTTCGGGTACGTGGAGGCGTCGTCTCCGTGGTGACGACGCAAGCATTCCTGATAGGCATTGACCGTGGCGGTCAAGCACGGTGCCACGGTACGGTGACAGGTTCTCAAAAGCGTCTCTAGTAGGGCCTGGTTCTTTGAAAACGACGAAGCGGAAACCTCCTCGTTTTCGCCTTCCAACAAACGCAAGAGCGTTGTGAGGGTGTGATGGCAACCGGCTACGAAAATTACTATGTCTTCACGAGCGGCAGTTTTCCAAGGAATGTTATCCAGCGATTTTTGGAGAGCGTCCGTCAATCGACGGCACGCCTGTCCCGGCGTGGCCGGGTGCTGAATCGAAAAATCGAGTGGATTTGGCTGTCGCGCCACCGAGCGACTTCTGGCACGGCAGTTACGCGGCGTTTCTTTCTTCGTCTTATTCTTTCCGGTGCGCCGGGAAACGCAAACCGTCAGCGAACGGTTGCGGGCACGTTCCCCCGGCTTTCCACCGCAAGCCGAAAAGCTGCGTTGACGTGCCGGAAGTGGGCGGTCTTCAGCCGTCTGTAGTTGTAAAAAAGCGTTCAATAAAGAGGCGGCGCGACTGGCCATTCCGCAATTTCTCGAGTTCGTCGGTAAATTCACAAGATGAGGCGCGCGCGCTCAAAAACCTTCTCAATGGAAGAGAGATGCGGAGAAAAGTACGGAAGCTCCTTTATAGAGTACGAGGCGGTAGAAAGCTCGGAAAGCGAATACTCCGACGCCAGCGACGGGGACTCGGAAACCGAATCGATTCCCGTCCGGGGGGAAACGTGCGAGCTGTCAGACCCGAGCGACTCCGAGTTCCCGCTGACCGATCCGCCGCCTAAACGCAAAAGGCCCCGTGTGCTAGAAAGCTCAGACGACGAGGAAGCCGAACAGGCACCTCCGAGTCCCTCGGTCAAACGCTTTAAAGGCGATCCGGAGGGTCGCGCAAGCGGAATCGGTGCCCCGTTAGGGGCCGATTCGGAATCTAGTTCCGGATCCTCCTGTCCCTCCCCCGAATCCGCTTGGCGTCAATTTGGTGATAAAAACCACGCCCTTATTAACGAGGTCGCCAAGCTTCTGTGCGACGGCGAAGCCGCGGCTGCCGATCGGTACGCCGCGCTAGCCGAGTGCGCACGCCAGTATTTAGAAACCTCCCGCTACATGCTCCCTTTGAGCCGAGCCCTTTTGAGTTCCGAAACGGAAGTCCATAAGGGCCAAGCCGACCTAGAAGCCGAAGGACTGGCGCGAGAGGCCGCGTCTATCGTTCAACAAGCGGTAGAGGTAGACAGCAGTTCCCTGACTTCGTTAACGAGCGGACGGCGCGTAGCTAAGGCGGTCAGATTGGGGGCCGACGTACGATTGGCGCAGCTTAATTTGAAATGGAGTTTAGTATCTATAACGACGACTCGATCTTTTGGCCACTTAAAGAAACCGATTCAGAAGGTGTAATATATTTTGCGGAAAGCCCTCATGTTGTAATGGAAGGCTCCGGCTACGCCGACGGGAAACGACGCATCGCGTTAGATTCTAACTTCGCTTCCCCCTCGCGCGAGGACCCGATGTCGGATCCAGAAACCCACTCGGAAGCAGCGCGAGGATCCACAGAAACGCTTTACTGCGAAATGAAGCCGGTAAAGCGGTCGGAGGTCTGCGAGGCTGAACGGGTCAACAGCTCCGGCCGCTGGAAGAGCCTGGGCTCCGTTTTTCGACGACCAGAACGGGACCGTCGGTCCCGTCGCCGGTCGACTCAGACGGTAGCCTCGCCCTTTCATAATCCCTACCTCCTAACGAAATTACAAAGGGATGATCGCCGAGTGCACGAGCGCCTTCTGGCGCCGTGCCTTCGCGTGTTCTGGGGCAGCTTGTGCGACGCGTCTCACCAGCTCAGCGTCGTCATGGACAAGCCTAACATGCAGATCCCGAATTCTGTCGTGGAAACGGCCATGCGTTTTCGCACGGTATACGACATGCAAACCGCGACGCCGAATTTGGGCAGCTTGGAGGTTCACGCCATGATGGTCATGACGGGAAAACTCATCCTGCACGCCAAGGTGACCAATCAAAACACGCCGCGTTCCCACCGTGACTGGGGTTGTCTTTTGATGCGTATGTCTTTTTGGTGCTGTCAGTCTCACCGAGGGACGTCTTGCGCCCTGAGCCCGTTGTACGAAAAAGCCGTAGAACGGCTCTTTCCGCTCGGCGGAACGCGCACGTACTCCAACGTGCACAGCCACGCGGAATACTGGCAGAGCCTCCGTTCTCTGGCTCAACGCGCGGCCGAAGACAGCGACGCGACCACCGTAATGAGAGATTTAGCCGTGGCCTTAGTCACGGCGGGAGTGGCGGTCGATTCGCGTTATCTGACGAGCTCCGAAGAAGGCTTCGGGACCGAATGCAAGGAGGACTAGTTTTTTATTGACAACTCATGCTTTGTACACGCTGAAAATAGAGCAATAAAATTAATAAAAATCGTCTAGGTTTCCCGTCACTTTGCTTCTCGCCCCCAAAAGGTCCATGAGCATACTCCGCGCTTGCTCGAATCGCGGCCCCTCGTCCACCGGGCTCTTGCTGGGCATTATCGGAGAGGGAGGGGGGAAAAATTCGACCGAATCGTCGCTGTCGAAATCTTCTTCCCGAGTTGGCAGCGAACGGTACGAGCTTCGTCGGCTCAAAGAGTTAAAGTAAACGGTTTGCTGTATGGCCGGACCGGAGGGCCGCTTGCCGCCCCTTTTCTTGCTTTGAAAGCAGCACATGCACGTGGCCACGCAAGCTGCCGTCAAGGCGGTGGCAAAGAGCGCGGCGATAATGCAGATTACCGACACCAGGAGGTGATGAGGGCCGAGGTGGACTTTGCGGTTTTTATCTTCTTTTGGATAACCCGATAGCACTTGAACGGCCGCGGCGCTGTCCTGGTCGATCAGCAAGACGAAATTCCACACCGCCGATTCGTACCGGCCGTTCAGAGCGGCCGTCAGTACATAAAAGCCCGGCTGTGCGTCCGTGGCGGAGGCGAAAATTAAACGGTTTTGTCCGTCCATTTCTGCCTTGTCGCGCCAACTAGAATTAATTACCTTTTTGACGGGACACCGCGTTTTCCACTCGGCACTATTGCCGCAGAAGTAGTCTGTTCTGGCCAAAAGAGTGGCTTTGAAAAAACTGCTTATCACGCAACCGTCGTCGTTAGCCGGATGCAGGCATTCGGGTAGCATGCCCGCCGTCAAACAATCGCTGTACACGAGCAGAGATTTGCAGCCCGGGGCGGTGTTCATGTGGAACCACTCTACGGACACGTTAAATTGGGGTAGAGTCATATTGTCCACTATGTCCAAATACAGCGTGACCGGACCTTCTCCTTTCATCACGGTCATTGACTGCGGTATCCAGAAACGTTCGTTCGCGACAACCGGCTTCGAAACGGTCGTTTCCGTTTCGTTGCGGCTCTCGGAGACCGTGGTCAACGCCGGGGTCACCGGAACGGTGGAAAGAGTCTCGTTTACGGGCGTCGAGCGGTTCGAGGCGGAGGTTGGGTTCGGAGTAGTCATCGTCGCTTCCACAACGGTCAAGACGAAATCTATGCTGAGATCGTCGTCACCCGACGACACCGCTACGGAGTAAATTCCTGAATCGTTAAGATGTACGAAGGGGATCTCGATTGAAAATTCTGAAGAGCGATTGCCCCTTTTCGCTATGCGGGCTTTCAGTTCTGCGATCTGTCCGTCCGCGCAATGACCCTTCTGAAAATGAGTGAAGTCGCAGGAGATCTCCACCAATTTCACACCATCTCCCTGGGAATAGTGGCAACCTAAAGGCAGGCGAAGGTCCTCCACGCACTGACCGTCGTGCGAGCAAACTTTTTCGAAACTTGCCACCGAGCACTCCTTGGTACGGTAATGCCAAAGATCGAGTTCTACCCTTTCCTCGTTTTCCTCAGAGGTGATCGTGACAGAAAACGGAAAGCTGACACTTTGGCCTTCTTCGGCCGCGGCCGTGCGTTTAGGGGCCGTCAAGTTAAAGACAGAGGCTAGATTCGGAACCGCCAAGCACATTGCGGTGCACGCGAGCAGCGAAAAAGAAAGACGCATGATGCAGCGGGCAGGTGAGTCGCGAAGCTGCCTGTCACCTTAACAGGTAAGTTACCACCTGTTATAGCGAGGTATCTTTAAACTCCTCCTCCTGAAACATGACACAACCCTCTTTGTTGTATTTTGTAATTTTATTGAAACAGTAAACAATCTACGAAATGCGCAAAAGTCCTCATATAATAAAATGGCCCCGCGGTGCCGTCGACCGTATGCGGCGCTCTTTTTTCGGCGTTACTGCAGCCGCGGCTAAAATTTCGTCAGCGGTTTCGTCCTGATCCAAAGCGCATCGAAACGGTTGCAGAACGCCTGTGCATTTCCCGGCTGCTCCGACCTGTCGAAAACATTCGATGAATAACCGCATGTCTTTCAAGAGCTTTGAGACCGCTTCCTCTTTTTCCGGTCCGTCGGCGTTTGCCGGGCTTCGAACGCAGTAAAGAAACTCATCTACGTTTGACAGTTCCGGTTTTTTCCAACGTTCCCGTCGCGAGGGGCGGCCGCGGCAATCGGACTCGGCCTTGGTCACTTTCGTTCGATCCATGAAGTACCGCAAGTCTCGCTCCATGGCGGATCCTAAAGCCTTAGGGACGGTTTCGTCGTCTCCTCCGCCAAGGCACAGCCAGGGATTGACTTCTTCGCTCATGACGTTTTTCTACACCTGAGAAGCGTGGTATTGTCCGCTCGCTATTTATCGGCCAGGTGACACCCTTACAGGCATTTCAGCATAAAGGCGGTGTTACGGCGAAGGACGCCTGCCTCCGGAAACCGAAGGGCCTATACCGCACCGGACGAATAGTTAGTCAAAAAAACCCTTCCTCCCCAACCAATTGATAAACTGCTGCCGTTCCCGTTCCAAAAAACGAGTTCACTAATTGAAACTAAAATGAAAACCAGTTTATTGAAAGGCGAGTTTTAGACATTGCTTTCCGGGGGTAAAATTACATATGCTTGCTTCTCCGGGGGTAGATGGTCGATCTCTGGTTCACACGTGGCATCGATCAGATGAGTGGCTCGGCGGTATTCCAAGATGTTTTTAATGCGCCCGCACACACCAAGGCGCTTTATGTACACGCCCAGCAAAAACGCGATTGCTACCGAAAGAGAAAAAAGGAAGAAAATCAAGACGATCGTTCCTTTCGGACTCGCAGGTGTTGGAGCCTTCGAAACGGGGGTCTTAGTGGTGGTGAGAGTCTTCCCGTCGTCGCACGGCAAGTCTTTAAGCGGTTTGCGGTCCGAAGGAGAAACGTTGCTATTTGCCACTGTTAGCGTCACACCAAACGTGTGTTGCTTTTCGTCCATCACTACGACCGTTTTGTAAGTACCAGAATCGTCCTTCGTTGCGTTGTAGATAGAAAACGTTGCCTCCAATCCGTTAAACGTCAAGTCGAAACGCGGTATTTTGGCTAAGGTCATGTGGCCGCAAGGTCGGTGTTGATTACCCGCTCCTGGTGAGCAGTCGGAAAGAAGAGTACTCACGAGGGGCACTCGGCAACCAGTCCTCTTTTCGTATCCTACGTAAATACTAACCGAGCTGGGATGAGCGAGCGCGGCCTCGTGGATGATTAGGCTCGCTTTAAGCGAGCAAGTGCTTCTGCGGCACACCTGCGATACGCCGCTGCGAAGGTTCAAGGAGAAATCGTTTCCGCTTAGGATGACGGCGGCTAAGGGCCGCGCGACCGCGAGAAAAACGTACATAAGCGGGTACCACATCCTCAAAGCAACGGCGTCGGAACGCGCCTGATACCTGCGAGTCCCTCCCCTGCAATATAAGCTACCTTTTTTCTCCACCCTGCGACGTCATCCAGGTACCTTACCTCCAACTGGAAGTAGAGGTTCGGCTTTGGCTGCGGGTGCAAGGCCGGTCTGAAAGATACTTATCTGCGGAAAGGTTTTCCGCGGTGGGTCTCGCATCGGGGCAAAAGGTGAGCATGCGACAAAGCAGTTTCCGCTCCTCGAGGACGATGCTTTCGTCCTCGGGTATTGACTCGTGATTCGCCCTTTGCCAGAGGTGCTGAGGAACCTTTAAATAGAAACAATCGGCTTCTTTCGGACTTTCCCAGCCGCGAGTGGACCGGGTAACGCCCATGCGGCACAGAATTGTCAAGAAACACACCTCGTCCGTTTCGGCCCGAAACGGGGATTCTCGTTTAATGAGATAGTAAAACACGCACCCGAGAGACCACACGTCCAGGCCGTAACCGTACTCGTGACAGAGAAAAACTTCCGGTGATCGGTACCAGGAAGTGCAAACGTCTAAACTATGTTTCCCGCGCTCGCGGCCGTTTGCAGAGTGCCAAAATTTGGCCAATCCAAAATCCGCCACTTTGACATCGTCCACCGAGTTCATCAGGATGTTATCGGGTTTCAGGTCTCGGTGGATGATCCGATGTTCCCGCAGGTAAATGAGAGCGCTCAGGAGCTGGGAGACGATCCTGCGGCGATGGTCTCGCCTGATGCAAGAATTGATGCGAATGAAATCCTTTAGGGATGCGTGAACGTATTCCATTTGCAAAAAAACCCGCGAATCGTCTTCGAGCAACTGAATGGCGGTGATGATGTTAGAGTGGCGCATCATGGTCAGAATATCATACTCGTTGATGGTCGCCTGAGTAAGGCGGTCCTTGCCTTTACGGGTTATCTTAACGGCTATGACGTTGCCGGTAGCCTTATCGACGGCCTTCACTACCTGCCCGTAGGTCCCCTTCCCCAGCGCGGAGAGAAGGTCAAGCGTTTGGTTTACCCGTTCCGCCATGGCGCTTTCGGGAATCTTTGCGCGTTATGGAAAACCCGGGCAGCGTGTGACGCTTTTTGAAAAACGGGTAGGTGAGCACCTTGCTCGCCGATGGCCTTTTAATCGCGTTGAGGCTAAGCATGCGAATAATCACTTTTTTTGCCTCCTGACCGATGCTTAGTTTTTCTACGCAGTCGCAGACGATCGTGCAGTCTCGCTCCGCCGGTACGACCGGTCGCATCCGATCCAAGTTCGCAAAGAGATTGGGCGGCGGGAAATCATAAGCGTCTATTTCCATTTTTTTCAGAATGTGGGTCATGGTGTCCTTGGCCGGGAACATAGAGGCCGGAGCCGACAGCATTTCGAAAGCGGCCACTCCCATCGACCATACGTCGGTCGTCCGGCAGTAAGGATCTCCCAACATCATCTCGGGGGACGATGTGCTAGGGGTACCCGAAATCCCGTACTGCCCCCACAGCCGCGAGTCCTTCACTTTCAAAGCCAACCCCAGATCCCCGAGCTTGGCGTCCGTCGTCAAATCGCGGACGAATATGTTTTCCAGTTTAACGTCGCGATGGAGGATGTTGAGGCTGTGAAGATACTGCAGCCCGCGCAGGCAGTCCCGAAGCACGTGTCGCATCTCCTCCTCCGTCAGCGGTCTGCGCAAGCGCCGCAAATAGTAGCTCAGGTCCCCCGCCATCAGCTCCAACTCCATGTAACACACCTTTGGGTGATAAATGACCCGCATCGTTTTAATGACGTTCCGATGCCTCGCCGCGAGCGCCAAGTTGGTCTCCAGGTGCATGAGCTCGGAGGTGAGGCCGTTTTTGTTATTTAGCGGGGCCGCTTTTAAAGCGCACATAGAACCGTCCGCTCGTTTGCGGCAGCGGTAGACGCAAGCGCTGGCGCCTTGTCCCAACAGCCGTCCAAAATGGTATTCGTTCATGATAGGCACCGCGTGCGAAATGTCGTTTGGATCCACGACGCGACATTCTTCCATTTCTTGGTCCTGGCGCGAGTCGGAATTACAAGATAAACTCGAGGGGACGATCGATGCCGAGCAGCGGGTCGGATTCGCCACTGCGTCCGTACTCATTTCGCCGACGGCGGGGGAGGGCGTACGCATCTCGGCCGCGAAACTCATAATTTCGTTTTAACAGCAGACCGGTCTTTAAAGCTAAACCAATTTTAGGTAACTCGGAGAGCGCGTTTCTTTTACTTGAGGGCGGCGAAAGCGCTTTTGGTGGGCGTTTTCGATAGAAACCGCGGCCTCGGGTAATAAGGACGGCCGTATTAAAGCGGTCGCCGAAAAAGCTGGCCACAAATATCAGTAATGGTAAGCGAGTTAAATGTATCGTTACCCCTCGTATGTCCGAGCAGGCAATTGAACGGCGCCGACTGCGGTTGTCGACCCGAGTACCTGTCCGCGCGGTTTTTCGACCGCCCGGAGCACCGGCATCACCGCCGTTTTTACGCCCAGTACTTTCTTTACGGGGCGCTGTTCGTGTTCTTTTTATATTCCCTAATTTTGACCGGTCTTTGGCTGGGAGCTAGATCTTGTTAATCATGACCACGCGTCCGCGCCAAAAGTCGGCGCGTGCCAATCACCGGAAGCTTTGCGGCGAGAGCTCTCCTGACTCGGCTGCGTGCTCGCCTTCGCCTGCGAAAAGGGAAACTTCCGCCTACGTGCGTGTAGCTTTAAGCCCTCCTCGGAGGTGCAGTCCGGGCGGAAAAAGCCTGAAAAAAATGCTCTCGGTCCCCGACCAGCGCCCCTGGGAACGCGAAGGAGAGTGGACGGCCGAGGAAAGGGAGAACGGCAACCGCATATTGCGGCTGCGGCAGTTGAACGACGTTCTCACGCTGTTAACCGATCATCGACAACGCCTGAGCGAAGCGGGCTTTTTAAGTGGCCACGAGCCTTTTTACCCAGAAGCGGCAAACATGCTGCTTTTGATCGCCGCCATCGCCCAGAAGGCGATCGCCGTTTCGCCCATGACGTTGGTTTTTTACCAAGAAATATTCGCGCAGCTGGGCGTCACGGACGAGTGCTTGATGCCGGTAATATCGTGGGATATTCGGGACGCCCGAAAATGGGCGCCGCAAACTTTTAACTTTCGTGAATTCGAAGGTTTGCTCATCAGTTTATGGCACGTGATCGACCGCTTATCTCGCTGCCCGGCGCCCGTTTTGGAGGCTACCCGCAGTTGTGCGCTCTGCCTGGCAGCGTGCCGCAGTTATTTTTGGTGTCTGTTGCCTTTGACTAATTTCACCCTGCCCGGAACCTTGCCTTTCGACGACCTAGGCCAGGATTTACGGTACTCGGCGGGCGCGGGAATTAAAGACATGGTCACTCAAAAAGCGCAGCGCTCGACGGATCAAGAGCAGACGTACTACGGCGATTTCCGGGCGCTGCTAAACTTAGGTCGCTTTCCTCGCCGGGGCGAAGCGCGACTTACCTGAGAGCACGGAAAATGGGCGTAGCGTGATAAAGGGCGAAAACGGCCAAAGGCGCCGTTCGTTACTCGCAAACAATAAACCGTTTGTGCGAACAATCTTGCCTGAGGCAGTGTGATTTATTAACCCGCTCCCGAAAATGGCGAGGCATTCGCCACGGGAGCCCGTAACCGTTAACCATGGGCTTGCCCGCTCTAACGTGCGTTCTCGTGGTTTTACTAAGTGGCGGGGTTTTTTCCCAGCCCGAAAGGCTTCGCGTGTTTAAAGACCAAAACGGGTTTGTGCGTTTGTGCGTATCCGAGGTCCCGTCGGATAACGTGGTACGGTGGGAGTATGAGAACCGCACTTTGCTCGACTGTCGAGCGAAAGACGATTGCCATCTGTCGGAGCAAGCCGGGCCGCCCTTTCTTTTTGAGTACGTATCGCACTGCCTGCGTTTTAACGCGGCCATTTCCGGCTTTTACGGCAGCTGGCTAGCAAAACGAAAAGATCGAAAAATATTGGCCAGCTTCGAGGTAGACCGCATGGACGTTTTTCAACACGTGATCAGTTCATGGCCAACAAATTCAGATATCTTCGTTTGTCCAGGACGCCCCGTGCCGTGGGACTATAGAATCGATTGGTATTTCAACGGGTTGCTGATTTATTCCAAAACTAGTTTGCTCGAAAAAGGAACGCCGCGTTCCGAATCGCGGTTCGAACAAAGGCTGACTGACTTTTTTCACTACTGCTTAAAAATTAGCGGCTCGCAAAACGACGACGCCGGCGAATTCGCCTTAATCGCGCAAAAAGAAGACAACTCTATTCTTCAAACAGTCACGATTCAGATAAAAGCTGCGACTTTGTGGTCGAAAGAGGTAACCGCGGAAGCCGATTCCTCGTTTGTAGTCGGAGCCGGCCTTTGGAAAGAGTTTAATTTTCGACTCGGCCTGTGGTACCACAACGGGACGCTATTTCGCGTATGCGGCCTGGAAAACGCGTGTCAGGCGGTCGGCCCCGATCGATTTGCCAACCGGGCCCCGATGGTAGAAAAATACAGCCTTTTGATCAAAGACGTCAAACCCGGGGATTCGGGTCGCTACCGGCTTGTCACATCATCCGCTTTAGAGAGTCGAGTGATCACGTACGAGGTGCAAGAACTTGTACCGGAATCACACCAAGGCCCTCAAAGGGTCGAAGTTGTAGAATTTTCTTCAGCGGAACTGTGCGCTCCCAAACCGGCTGCGGCGATCGGTTATTCCTGGGTGTTCAACAACGAAACGTTTTACGAATGTGAAACCCGTTCGGCGTGTCGGACCGTCGTCGGACGGAGAAATCCGGTTTTCGGTCGTTTTCGGTTAAGCGATACAACAGCGCGAACAGCCTCCGGCGAGAAAATTTTGCATTGTCTTCGATTAACGTCCGCGCTACGTCAGCAAGCCGGAGATTACCAGGTAACCTTCTTCGATGAGAACGGATCGCTCGCCAACTGGCAATTTAAACTGACGGTGGAGGTCAAGGTTTTCTTGCCGAATACCACGCGAAAGCAGCGCGTTTCCTCACTCGAAGGCAGAAACGTCACGCTATGCTCTCGAAAGCCAAACTCTACAAGCCTCTCAGAAGCAGGATCGTTCGTCGCCTCCTTTCAAGGGGCCGTGCTATTTGAATGCCCCGAAGGCCCGCGTTGTGAGAAGCAACTGAGCCGAGCGTCCGGCTCGTTCCTGTCTTGGCAGCCGTTTTGTCTGACTTTGTTTGGGGTAGTGCAAAGCGATTCGGGATTGTACGTGCTCAGTTCTTTTCACGGGGAGGAACCGCAAAGTGACTCGTTCGAGCTGAACGTAGTTCAGGTCGAAGAGAGAACGGTCGTTGCCGAGAGCAGCCTGACGCTTTGCGCCAGCGGGCCTTTACCGGAAAAGAGCAACGCTGTTTCAGGAGTCTGGGCTTTCAATTCTAAAACAGTGGTATTGTGCCAGAATAAAACGAATTGCGCTTTAACGGGTGAGGCCCGAGTGAGATATAAAAACTTTATGCCCATTAATGTAACGTGTTTGACCATAGATCGCGTGAGCACCCAGAATGCCGGCCCCTACTTTCTCAGAGTTAAAGTGGACGGTGCGGTAAATCAGGTGGCCGCTTTTAACCTCATCGTCGAACATTCCGAGGAGAAACCGGACCCCGCGGAGGAAATCGCAGATGAAATGCTGTCCGAGACCCTGTACTTAAACCCCCCGGTAGTAAAAAGCCGCGTCGGCGACTCAGTAAAACTTTGTCCGAAGAATGAAGAGGGTCCGTTTTCCAAAATAATTTGGGTGGCCAAAGGAAAAAAAGTTTTCGATTGTGCAAACGGCGTTCGTTGCGAACCTCAACAAATCAAAGAACCGTGGCGTGTTTCGATCGCAGACCGTCGATGTTATTTCATTCAAGACGTTCGTCTTTCGGACGGGGGCGCCTACGTTTTTTTCTTTAAAACGGGACGCCAAGTAGTAACCGGGCGGATCGATCTCATCGTCCACCGTAAAGGAGACCGTGTTGTGGAAATCAGTGATCGTCCAACAATATCGGTTGAACGAGCGACGCAAAAACCTGTTGGAACTTCGATCTCGGAGACTGGCTCGCCACCGAAAATAGAAGACGAAGTCGCCGTAAAAACTTTACCCGACCCGAAAATTTTCCCCATTTTAGAACTCAAAAACGAAACAACCGGCCGCTGTCGCGCGCGATTGGAATGTGATGTCTACGGCCTCGATGAAAGCGAAATGCCACAATTTATTTGGCACGTGACCGAATCGCAGCACGTGTATAGTAGAGGGCTTGCGGGCGATCCTAGCATTCTAGTAGTTAGCTCCGAGAATACCAACGCTAAAGGGATTTTTACATGTGTCGTTCGCAAAAACGGAGAGGTTAAGGAAACCTCAATCCGTTTTTCAAACGTGTGCGTGTTCAAGCGAAGCAAGGCTGTGATGTATGTGGCGTTAGGAGTGCTTCTGGGCCTGCTGCTCCTCATCGGGGTCTGTGTCGGGTTGTTCTTTTACTTGCAAAAAAAGGGACATTGTTATAAGCCGCGTTCACAGCCCGACGTCATTCCCAAAGAACCCGAAATGTCTTTGAGTGTTGTTAACGAGAATGTCTCTGTTCAATAAATTTTGCATGTTCGAGAAAAGCACAGCGAAGCGCGTTTCCTTTTCCCGCCCCGCTCCGCCCGTACCAACCCGCCGCTCCCCGCTCCCTCCGCTGCCCCCGCCCCCCGCGCGCTTTTTGCCCCCCCCCCTCCTCCCGCCTCCCCTCCCCTCCCCTCCCCTCGGGTTGTCGCCCGGTCGTCGGCCCGCGGCATTTTTGCCCCCCCCCCTCCTCCCGCCTCCCCGCCCCCTCTCCCGGGTCGCGCGACCCGTCCTCCCGACGAACGCGATTCAGCGCCCCCCCCCTTCCCCTCTTTCCTCCCCCCCCCGGGGGTGTTCCGGAAACCTTTTCGTCCGACCATCGATTTTCCGCCCCCCCCCCTCTCTTCTCTTCCCGCCCCCACCCGCCTCCGGGTGCGCGAGCCCTTGGAAAAAAGGAGCGAGGGGGGCGGAGGAAAAAAAAACCTCGCTTCCGGGTCCGGAAACCTTTCGTCGTCGCTTCTCCCCGCCCCATCGCTCCCCCTTCCTTTCCTCTTTCCGGGGTGCCGCCTCATCCCCCGCACCCGATTTATGAATTTTTTATAAAAGGGGAAGGAAGGGAAGGGAATCACTCGCGCGCGCGCTCGAAACCGCTGTCTCCGTACGACTCCGGAAGTTCTTCCGGCGGGTTCACGGCTTCCGGTTTTGGGCTTTTTTCGCCGCTGGCTCGGGGGTGAGGTCTTTTGTCCTCTCTTTTTTTCTCCCTTCCGTGGGTGGCGCGGGTCTCTTTCCCCCCCCCCCCCCGGGCGGCCCTGAGTCATCCTCTCTTCACGCCCGCGGTTTTCCTCCTCCCCGCCTCCGCTTTTGGTTGGCCCGAACCGATTGTTCCTTTTTTTTTTCCTCTCTAAAAATAGGGCCTTTGATCCCGTTCCGGGGCACGCCTCTTGGTTTTTTTTGTCTGTCTCCTTCTCAATTTTTACAGAAACCGACAAGGTCTTTGATCTGGTTTCTCCGTTCCTTTTTTGGTTCTTTCCGGGAGTCGATCCAAAGGGTCTTTGATCCGGTCCCCGGCCGCCAGTCTGCGTAGCGTCTCTTTCTTTTCCCTTTCCCCCTCCGAGAAAGCCTTTTTTGGGCGGTGAACTCACCTCCGAAAAACAGATATTTTTTTCCCTTTGTATCTGTTCTCGGAGCGGCTTCAGATCGACCAAGCTTTTCTTTTCTTATTCTTTCCCCTTCCTTCGCCCTTAGTAAAACACGGCCGCTTTTTTTTCCCCCCGATCTCCTCGACGGGGGTTTAAGCCTGCCGGGACAGCCCGGAGAAGGTTTTATGGGTTCAATTTATGAAAAAAATCAGAAATTTTAATTCCCTGCCTCTTTCAGAAATGTTTCTTTTGCTGCTGCTCGGTTTTTATTTCTCCTTTTCGAAATGGAAACCTGAACGGGTTCATTTCCCCCCCCCCGCCCCCACCCCTTCTCTCGATGTGATTCCTACTCCTTGTCTCCGTCGGATAACTGTGTTTCTTTGTGCTTGTGCTTGTGTCCGGGCCGGTTGCAAACGGATGTGTCGATTTGGGACGGTGCTGGGGGGGGGGGGAGAGAAGAAAACCGAGTTCGAATCGCCTGTCGGTCCTGGAGTTTTAATCTCATTAAAGTTTTATTTTTTCCGTACAAAAATATATCTTTATTCTTTCATTGACATAAAAACGAGGGTAAAGCAGCGGGAAGGAGACGCTTCGGTCATCCGTCCGTCCGGTACGGAGCGACGCGGACCACGGGGCGGCCGGGGCGGCGGTCCGGTCCCGGGGCCGCGGGCCTCCGGTCTGCAGTGGCGGGCGAGGGGCGGCTTTCGTATAGCGGCGGCGGGACGCCGGCGGTGAAGCCCATCAGGGCCAGGGTCCGGGCCGTCTCGGGAAAACAGAGCGGGCCGTGCGCGTGCGGCCGCGGGCAGCGCTCCTCCACCGCCCGAAGGCCTTCGGTGGCCCGGCGGAGGGTGTCCCGCCGGCAGGCGGACAGCCGGCCCTGGAAACAAAGTCCGGCGGCCGTTCGGTTCACGGCCGTGGCCAGCTGCAGAGGGCGACAGCCGTCTTCGGGAACGGCTCCCGGCTCCGCCTCGCGGGGTCCCAACGGGCCCAGGCCGAACACGGCGAAGAGCCGGCGCAGGCGCGCGCGGCAGTCCGGCCCGCAGGGGGCGTGAATCAGTGGAAGGGGGGCGCTCGGTCGCCCGTCCGTCCAGCGGCAGAACCGGCTCAGGCACCAGAGGGCGCTGCGGTATTCGGCTTCCGTCACTTCCTCCGCGTGTTGGCTCAGCTCCAGGAAGTAGGCCAGGGTCTCGGCCAGCGGGCCCACGCGCTGCTGCCGCCAGGGGTCGTCCTCTTCGGCTCCGGACACCAGGAACCGCATCGGGGTTCGACGGGGAAGGACGCGGGCCACGGGACTGAGAAGAAATAAATAAGACTCGGGTATTTTGCCATGGTTTTTTCCCCCCCCTTCTCCTCACCTCGAAGGCTTTTGTTAGCGCCTTTCGGAGGAGAACGGGTTTTCTTGAGACAAACCAAGTTTGTGCGTGTTTTTATAAAAAATATAATATCCATCTTTATTATTAAACCAAAAACATAGCTTGGAATGAACCGACACGCTTCGTGAGCATATAGACACCGGAGTCCGAGTGCTTAATGCGACTAGTCCTCGCCTTCCTCCTCCGCCGGCGGCTGGACTCCCTGGAGACCTAGCCAGTTCACAACGTCCTCCCTGATTAGCTCAAAGGGTACGTCTTCGGGGCCCAGGTGGCCGTGGCCTGGCAGCCCGTATTCTCGGCGGATTCTCGAGGGCGCCTCGGTACATACGCGCGCCATCTGCTCCCACCCGTACCCTTCAGGGAAAAAAGGATTGTCCTGACTCAGGCCGTCCAGGGTAGTCACGATCTGGCGGAAAGCGCTGCTGGCTTGAGAGAGCAGAAGGAGCAGTAAAGGACTGGGGGGGACGTTTTGCGGATTGAGTACAGGATTGACGAAAAACTCAGCGAGCCCCAGCGAGGCACTCAACACGGCCTGTACCACGCCACCCGCCACTATCCTTTCTCTCGGGTCAGGAAAGTGGCTTTCGAACCATTGCCTGCTGTAATCCCTGTACCAAACACCGCCTTGCACCCCTGAGGAGGAAGGAAAAAAAAAAGAAAATGAGACGGAACGTAAAGAAAATGCAGAACATCGTTAATTCAAACCCGGCTCTAATTTCTTTTTCTACCCTCTCACAGCGGCGCAAACGGCTATACTTACAAAAAGCCCTAGGTGGGAGGGCGTGACTTGAAGGCGGGGTGTTCGACGCGCGAGAGGGTCCGGGGTCTTCCGGCGGTCCTCTTCTTTGGGACGGTGGAGATCGGCGCGAGGGCCCAGGGCTGGGGGAACTTTTGGGGCTCGGAGAGTGAGGCCCCGTCGGCGGCGGAGCCTGGGAAAGGAGCGGAGCGGTGGTCGGCGACGAGGTGCCGCCCGGGAAGGCTTCGGGCCTAGGTCCGCCATCACCGGACTTTCTTTTCTTTTTCGGAGGAGACAATTGGGAGTCGCCGGGCCAGCCGGTGGGGCTGGAGCCGCTGCCACCGTCGGTTCTGTCTAGTCCCGTCGATTTTCTTTTTGGCCCTTGGGGGGGAGGAGGGGTGCGAGGCGGCGAAGACTCTTCGCTGGGCGCTCCGGGCAAGCCATCGTCGGGCGAAGAGAAGGGATTCTGGGAGTCCGTGCTGCTGCCGCTTCGTACCTCAATTGGGGTTCCTAAACTCCCCACACATATGACATCGCTTCCACTAGAGCAAGGGGAGGTCGAAGGACTGTATCGACACCAACCCCCGTATCGGCTTTTATGTAAGCGACCCAAGCGAGGTAGCTTTCTTTTGGGTGGACTGTCGGGCTTTTTACGGCCTGTAGGGGGCTTACTGGTTTTAGGGGGTTTCTTGCGTTTCTTTCGTACATCCGGTGGCGATGATTCGGAGCTCGACGAATCGTCGCTGTCGCTGGAAGAGTCCGAATCCGGGGGAAAGGTTAGCCCTTTCTTGGCCGGGACCGGCTTCTTCCCCGGTCGCTTCGTTTTTGGGACCTTTCCGGGTCCGGAGCGGTGATGCCCGCCGCTTACTCTGGGCCTCCATTCCGGGTCCTCCGGTCCGGGGGATTCGAGCCCGGACGAAGAGCTCGAGTTCTTCTTAAGAAAGCTAAAGCCATCGCTTTCCGATGAGGAGCCGGAGGACGAGGAGTCAAGCAAAGGGGACCTCTCTTCGGGAAAACGGGGTTCGGACGGCGGCCTCGAGTCTTGCTTTTCGGAGCCTTCTTTTTCATCTCCGGAATCGCCGTCCGAGTCGGACGCCTTCTCGGGCGGTCTCGTTCCAGGAGGACTACCCGGGATCTGTGCGGAGACACAAAGCGGGGTCGGGGAGAGAAAAAAAGAAAAAACGTAAAATAGGCACCGATCGGGAAAGGATTCTTACCTAGTGTTTCGCGGGCGGCAGGGGGCGCTCACCGACTCTAGAATGTCGGGATTCGAGCCGGAATCGGAATCCGAACCAGGTTCGGGTCCGGGTCCGCGATCTGGTCCGGGTCCGCGATCTGGTCCGGGTCCGGGTTCGGGTCCGGGTCCGGGTTCGGGTTCGGGTTCGGGTTCGGGTTCGGGTTCGGGTTCGGGTTCGGGTTCGGGTTCGGGTTCGGGTTCGGGTTCGGGTTCGGGTTCGGGTTCGGGTTCGGGTTCGGGTTCGGGTTCGGGTTCGGGTTCGGGTTCGGGTTCGGGTTCTTCATCATTATCATCTTCTTCTTCTTCTTCTTCTTCTTCTTCTTCTTCTTCTTCTTCTTCTTCTTCTTCTTCTTCTTCTTCTTCTTCTTCTTCTTCTTCTTCTTCTTCTTCTTCTTCTTCTTCTTCGGGCTTTTCGCTCGGGCCGGGTTCGCTCGATTGCGGCGGCTGTGGTGGGGATCGGCCCGGCCCTTCTCGTTCGGGACCCTCGCCTCCAAAGCCGTCCGGTTCGTCGGACCCCTCCTCGTCTTCTTCTCCCGGTCCGGAAGGCCCAGACCTCAGCCCGGGCCTTCCTCCTCCCCCTGACCGCACGGTTCTGGAACGGCCGCGGCTCGCTCCCCGGGGTCGGCCGCGTCCCCGGCCCCGGTCTCTGGTCCCGCTCCGGCTTTCGCCTCGGCCTCGACCCCGATCCCGAGTCCTGCTTTGAGGTCGGCCTCGGCCCCGACCCCGGCTTCGACTCCGACTGCCGCTCCGGCTGCGGCTCCGGCTCCCGCCTCGGCCTCCCCGGCCTCCGCTAGAGGACGAGCCGCCCGACCAGCCTCCTCGACCGCGGTCCGCGGACCCGACCCGGCCCCCTCCTACTCCGCAGCCGACGCAGCTGCCCGGCCTGCCGTCTCGCCCATGGGGTAGACGCCGCGGGCCTCGTTCGCCTCCGGGCCTTCCTTCTCGGCCTCCCGATCGTCCAGGCCGGGGTCCGCGCCGGCCGCTTCCCCGTCTTCCTCGGGGCATCTCGGCGCTCTGGTCGGGGTGGTCTTCTGTACTCTGGTAGAACCGGTCCGACGGCTTTCCCTCCGCTGTGAGGGTCCGGACGCGGCCGCCGCGTTCTTATGCCCCTCCGAACGCCTACGGGAGGAGGAGTTGACATTTAGAATCGAGACCCCAGACTCATTTATTTCATCACCCCGCTCCCTTTTAGGGCAAAACGTCCGCATTTCAACATTTGGACCCCGGCCCGCGCTCCTTTTTAGGCTTTTTCTTCCGAATTTCGCAAAGCGGGCCGGGGTCCGCCTCGACTTTTAAAGGTCGGGCGCCCGGGGACCCCGAATGGCGAAATCTTTGATTTTCCCCGGACCCGCTCTCCTTATAAGGTTCGCCCTTCCTAGGGGCGACGGTCCGGGTCGGCCGGCGGTCGGGGCCGGGGTCCGCGACACCCCGAAAAGAACGGGGCTAAGGGAAAACCCGAACTTTTGGAAAGGGGCGCCCGGACCCGGACTCCTTATAAGGCTCGGTACTTCCTAGGGGGCCAGGGTCCGGGTCGTCTATCGGTCAGGGCCGGGGTCTGACACCCGATCTTGCAGGGTGGGGGGGTCTCCCTTCCCCGTGGACAGTCGGGGGGGACCCGAGAGAGCCCCGGGAACGAATCGGGTGTTGCTTGTGTGTGTGTGTGTGTGTGTGTGTGTGTGTGTGTGTGTGTGTGTGTTTCTGCTTGCCGGCCGGGGGGTGCCGGAGCGATCGGGGCGCGCCTCGCGAGCTCCCCGTTTTCCTCGCGCGGAACTCCTCCCTGCCCCGGCGGGAGGAGGAGGCGCCCCGCCGGCATTAGACGTACGCCTCGCGGATCGCGGGGGGGCAGTCGCGCTCTCGCACCTGCGGCAAGCGCTGCGAGTGATTGATCGTCGTTCGGATTTATTTATTTATTTATTTATTTTTTTGGGTTCTCGGTAGCCGTTTTCCATTTTCCGGCGCGCGGCGTCCCGTCGGGGCCTCGGGTCGCAGTCCGTGCGTGGTTCTTATTTTCTTCCTATAAAACTTTGCGCCCTCGACTCACAAGCTTTTCTCACGGTCGAGGGCGGAAAAAAAAAATCAGCATCGGGCCGGAAAAGAAAAAACCACGTTCCCACCGACGAACAAAGAAAAGCGCGTCTGTTTCTGGTTTCGAACCGGAATCGAAAAAAGGAAACCGCGACCCGCCGGTGGCTTGTCTTTGTTCTTCTTCTCCTCGTCGCCTAGCAGCACCCCGCCGTCACCAAACCTCGAAGACAAAAAAAAAGACGGAAAACAAAAAGGCGGGAGACCCCCGCCGTCGGCCACGCGGCTATAAATACGAGAAAGCGCTCGCCGTCCCGACGGTAAAAAAGATCATGCAGCAGCCCGCGGAGCAGCGCCGTTCGAGGGGTCGCTCGCCGACCCCGCCCTCACCGTACCCGGTCCTGCGGCGCATCAAGGAAGAGCCGCGGGATCCGGCGGAGGACGAACAGGCGGACGTGTGTTTCCTGGGACCCGCGCCCACCCCCAGCCGAAAGCGGCAGCGTGCCGACATGGCCGCGGAGATGGAGCGCATGCGGGAGTCCCTCACCGGCTTTCTGCACGGGCAGCTGAAGCAGAGCCGCCGAGACCTGCGCCGCGAGCTCGAAGAGCGGTTGCGCCGCGAGGGGGCGCGCGCGGTCCCGGAACCCGTGCCCGCTCCGGCCCCGATCCCGGTCCCGGTCCGCGCCTCCGCCCCCGCGGCCGCCTACGTCAGCACGGAGAAGGCCTGGTGCCGCCGCCGCGCCCGCGGCGCCTCCGCCTGCGGCCCTCGCCGCCGCCCCTCGGACCGCTCCCCCGACCTGCCCCCCTCCGGGGCGGACCTGCGCGTGCCGCGCGAGCACGCCTCCGTGCAGCTGGACCCGGGCCAGACGCGCCAAGCGCTCCTCCTGCTGGACGGCATGGTCCGAGAGCGGATGGGCGGCTACTGCGCGCACATGGGCGGCGGCCGGGCCCGCGTGCCCGAGGGCCAGGAGCGCACCCTCTACCCCGTGCCCGCCCGCAACGCCAAGGACCCGCGCATGCCCGACCTCAAGGCCCTGCTGGACGGCAGCTCGCTCGGGCTGCACCTCGACCCCCTGCTGGCCGAGCCCTGCATCGCCACCATCATCGGCGTCAACCGCAGCTGGAACTCCTCCTACGTCAAGCAGTACCTCCTGCGCGCTCTCTACCAAGCCTTCGACGCCCTGCGGCAGCTCCGCGCCATGGGCGTGCCCTTCCCGCCCGGCGGGGAAGCGGACGCTCCGGAGCGCCGCGGGAGCCCCGGCCCTTCCGCCTCCGCCCGCGCCGGCCCCGGCCCGGCGCCGGGGCTCCCGCGGCCGCCCCCCTCCAAGAAGCCGAAGAAACCCTCCCCGCCGGCCGGCCGACGGGCCTGCACCTCCTCCTCGTCCTCCTCGTCCTCCTCGTCCTCGTCCTCTTCCTCCTCGGCCTCCTCCTCCTCTTCGGAGGAGGAGGAAGAGGACGAGGAGAAGAAGGAGCCGCGGCCGATCCCGGTTCCGGCCCCGGCCCCCGCCCGCCGGGACGAGGCGGCGCTGCTGGGCGACCTGGACCGTCTGGCCCGCCGCCCGGCCGCTCCCGCCCAGACCCCCGTCCCGCCCCTCGGCCCCCGCGACCTCGGCTGCTTCCTGCGGGCCTGCGGCCGCCTCCTCCACGCCGCCGCCTGCCGCTACCGCGGGCCCGCCGCCCGCCTGCCCGGCATGGAGGACCCCGACCCCGCCCTCGAGCACCCCTTCCCCGCCTGGCTGCAGCTGGGCGCCAAGCCCTTGGCCCCCTACGGGCCCGCCCGCCTGCGGCGCGCCGGCCGGCTCATGCGCGACCTGGCGGACCGCCTCGAGGCCGAGCTCCCGCCCCGCGAGGGCGGCCTCGCCCCCGAGCGGGCCGCCCGCCTCGCCCGCTGCGTCGGCGCCTGGGTGCGCGTCGCCGCCCCGCTGGTCGATTGCCGCCTGCCGGACGGCGTCGACCTGCCCGGGCCCGCCGCCCGCCGCCTGGGGGACGGACTCTACCGCTGCAGCCCCGCCGCCCACCGCGCCCACAAGGCCCTGCACGCCGCGCGCCTGCGCGGCCGCCGCACCGGCTCCCCGCCCACCGACCCCCTGGCCGTCTTCGGCCTCGCGCTGGCCCAGGTCCCCCCGCCACCGCCACCCCCGGGGGCCCCCGGCGGGCTCCTCCCGCCGCCCCCTCCTCCTCCTCCTCCTCCTCCTCCTCCTCCTCCTCCATCCCAGGATCCCTACCCCTGTCCCCTCACCCCCTTCTCCGCCATCGAGGCCGGCCTCCACGACCTCCGCCGCAGCTGAGCCGGACCCCGCAAAATCGACCCCCCCCCTCGGAAACCCCCCCGGGGGGTTCGGGGGGAGGGAGGAGAGCGGTTTAGTGGGGGGCAGAACGGCGTCGTTGGAACTGAGGCGACCGCAAAAAACCAGTTCCCGTCCCAAACTGGCAGAAGTACGGGGCGGAAATGCGACCCGGAAGACGAAGGCCGGCCAGCTTTCTGAAAGCGGCCCCGCAGGCTAGAAAAACGCAGCCGTGAACGGTTTCGCGGGGGGCGGACCGCCGTCGGCTCCGGACCACAGAAAAGGGAAAGGGGGAAGCGAAAGAAACCGACGTTCGTTCCCCGATGCTAAGGGCGCCTTAAAAGCACGTTTTCTGCGAGCCTGAAGTGGAAAACGGAAGTCAGCGGGCCACTTTCCTCTACCGAATCAAACGCGGTCATCGCCGCGCACCCGCCGGGTCTCCGTGCTAATTCGCGATCTTGTTGCTTAAAGCTAGAACCCAAAGGGGACGCTCGATCTGTATCGCGCAAGTCGGGCCTTGCTCCCCCCCCCGCGGACTCTCCTCCACCGAGCGACGTTTAAATAAAGTTTGAAACCTCTGCTGTATGAAATTATTGTCTTTATTTACAGCACGACACACCTTTACAGAACGTATACAACGAAACGATTACATTAAAGCCGATCGGCTCGTTAGGTCGCAGCCGCCGCCCGTCAAGTTAGTTATTGCCGTTACAAGGATTCGGCCTAGCTCTCTCTCCCTTCGCATTGGTGAACGTATGGGATTCGCTGGAACTGGCCGGTCTTGGAGGAATGCGCTCGGCTTCCTTATTTTTACAATTATCCGATCGAACGTTCGATCTGTATAGTTTCTCCGCTTTGCCCGGGGTTCCGGGGATAACCTGTAAAAAAAGCAAAACTCTGGACCGAGCGACGCGGGTTTCCGTTCCTTTCTAGGTAACCGAGTTAGGAACCGTGCCGTTGCTTTTCAGAACATATCACCTTTTTTCGCACCCATCTTTTCGTTCTGATGACCGTAGCCTCGAATCCTAAACCGTCACCGTACAGGTAGAAGAGTCGGTGCGCGCCGCCTTCGTCCCGCGGTACGGTCAAGAATTCGCCGACTTTAGATGCCGTTGAAAAGCCGGCTCGGCCCAGGCGTCCTCCTCGTCTAATCATTCTTCAACTCGGAACTGGCATTTTTGCTCCGCCCGGCGCCCGTCGCGCGACGATCACCAGTCCCAATAGCGCCGCGAGCGCCACCTTATCTCGATTTCCTCATGCCGGGGGCTTTTAAAGCGCCCCCGAGCGTCGCGACCGCCGTTTCGATTCCGGCTGAAGGGAAATGGTCGCCGCCCCGAGGGCGGATCTGGTCGGTCGAGGTCCTCGTGCAGCGTCCAGTGATACCGATCGTAGGAAGGCCGTCGTCCCCAGGGGGTTTCTGGCGACCTCGGGGACTGAGTCTCTTCGTCCTCCGAAGAGGAACATTCCCCTTCTTCCTTCTCTTCCTTTTTCGGAGGGCTCGGTGGTGGGGGGCAGAAAAAATCTAAACGCCGCGCGCATTTGCCCTTGAAGCGCGCCGCGCGCGCCGAAGGGTCGTGGGGGCGAATTTTGACAGGGCGCTCGCACGGTCCTCTTGGTGGCGTTGGAGCTTCCGGCGGCGTTCTCTTGACGGAAGTAGACATGCCTGCTCTTGCTCAGCGTCTTTTCCGGCCGGTCCGCGGGCCGCCGCAGTTTTAAAGGCCGAAATCCTTAAGCCCCTCCTTCTTTCCGCCGACCGGCCGTCGGCCACGGTTTCTCTGCTTTGGTTTCTTCAGGCTTTCTCCCCGCCACCGGACGCGGTCTTTTTGATCAAAGAAAGCAGCAGCTGATCGCCCACCTGAATTTCCAAAATTTTTTCGTCCTCCGACCGGCCGGCGGACGGTTCGACGACCGCCGACGGGGTTTCGCAGGCGAGCTCGGAAAAGGGGTTACCCTTTCCGCGGAAAAGCCACCGGGGGTCGAGAGCCCCCAGGCGGTCACAGACCGAACGGGCTACCTGCGGGGACACGAAACGCCCCAGGTCCCGCATTTCTCGGTAGGGGCGGCGGGTGGCTAGCGTGTACGCGCATGCCAACCGGAGACCGTGTAGAGCCGCCGCGGCCGGGACTTCCAGACCGCGGCGACTGAACTCGGACATAGCGACGTATTGCAAGGGGCCGAACTCCATACGGGGCACGGCTTCCCGCAGCAGCGCGTCGTAAGACGCTTCCGTGTTTAGCCAACAGGGGTGTTGGGTCATGTCAACGATGCCGCCGCGCCGGCAGGCGGAGCACGCCATCTGCTCGGCGCGCCTCACGAGCATTTCTAAGCCGCGGCACGTTACGGCGTTGAGGACTTCGTAGGGGCCGTTGGGGGGCAACGCGCATCTGGGGTCGGAATCCGGAGAAAATCTAAAGTCCTTGCCGAAGCACAGGGTGCACTGGCAGTCCTGGGTCGTCGTTTCCCGGGACGGCCGCCCCGGGCAAAACCCAACGTCCTCCGAAAAGAGGGACGGCGATTCCGGATCGGAAAGTTCCAGATCTTGGCGCAGTTGCTTGATTTTCATGTCGTTCGACAATGTGAAACACAGATTGGGGGGGGTGGCCGGAGGCGGCTCCAGCTCTTCGCCCTTGAATTTTTTAACGGCGATGTCCTCGGTGTCCGCTTCGCGAAAAGATTTCCCGTACGCTCTCGGACTAGCCATGGTTCCGATGTTTGTATTTTAAATGAGGTTACTGTGTCAAGTTTCTCGTTTCCCCGAATAAGCGGACTCGCGTTTTATACACGACCCTGAAACCGGGCCCCGAAGAAGCGAACTCGCGTTTTATACACAACCTTGAAACCGGGCGTCTACTCCGTCCCGAGTCGAAATCGTAAAGTCTCTGTCCGCCAAGGGCGCGGTTGTTTTATGAAAATCACGGTTGGGCGGCACTGTTTCCATTTGGCCCGCGGGTTACTTTTACCCGCTTTGATCCGGTTTAAGCCAGTTCGCTGATTCAGGGGGTGGGACCTGCAAGGAGCAGGTGGCCGAAAACCGTGGGAAAATATCTGACCTAGTTCCCACGCCCAGCATCAGAATTTTAGCTCCCGCGTCTCCTCCTGATTGCGCAAGACCGGTTTGCCCACGCAATTTCCAGTGAATAAAAGGCGATGCGGCGCCGGCGCTCGCGCATTGCGCGGTACCGGCCGCGGGATTACAAATATCGCCGTCGGTAACTTGGGAACCGAACGTGAACGGATTACACCCCTCCCAAATCTCGTCGCCGCCTCTGTGCCGTACGATGCAAACGTCCGCTTACGGACGGCGACCCAGGAGGTCGCGCTCAGCCGGGCCCGTAAATTCGCGACAATCGTTCACTCGCTACTCGGACACCAAGCGCCCCCTCGATTTTGATCACGAGCCTTCCGAGCAGCTTCTGCTACCGATCGCTATTGCAGTGACCACCATAATCGGACGGTCCTGGAGCGACAAGGGAGCAAACTGCTTTGAAAAATCCTGGTTGCGATCGCGCTCCGGGTTCGACGGCCGTCCCATGGTGGCTCGTCCCGTTCCCAAACCCCAACCCTATCGCCTTTGTCCCATGCCGCCCCTTTTAAGTCGACCTAGCACACCGGGTTACCTGTTGAAACCGGGCTCGTGTCCCCTTCAACCCCTAAAGACTAAACCGTATCGAGGCCGGACTTGTTCTAAGCCTGCCTATTACATAACGAGATGACGATCGCCTGAAGCTCAAAGTTTAGGGAGAAAAAATAAACTTTTTATACTTTTATACTAATCATTGAACCTTCGTTTCTCTCGTGGTGCGGGGGGGAAACGCGGGGCGGGTATGGATTGAAACAGGGTGCTATCAAAGGCATCGCGCACCTCGCTGCTCTTAGTTATCCAAAGGCATCCGCCATGAAAGCCTTGCTCTTTTTCCTCCTTATCTTAACCTCCGCGAGCGAGGCTTTCTTTCCCCTCCGGACCGATCTCACTTGTGTGTGCGGGAACGGAAACGGCTGGAGAGCGTTCGAACCGGTGAACAGCACCGACCCGTTCCTGCTCATTGGCTCGCTGCAACTCAGCGGCCACTGCGTCCCGCCGGAGGCCACGATGACGCTGAAAAGCGATCAGAGGCGGCGCTGCGTCAATCCCTTTTTATTGGGCGACGCTCTGCTTTTCGGAGTAGAACAAGGGAAGCCCGAAAGCATTTTGACGGAGGGTTTGAAATCCGAACTTTTACAATTCGTCCATATTTTGAAATCGCATGTCTCGAAGCGACCGCCTAGCTTGCGCTGACCGCGGCCGCCGTCGAAGACGGTCGTCGGACGATGAGGAGGAGAGCTCGCGCGCGAAAAAACCGCGGCCGGAAGAGAGCTATCTCACGCTGGACGATGAGGAACCGGAAAACGCGAGCGATCCGTTCCTCATCTCGGACAGCTGGCGTGAGTTTCTCGCTCCGGAACTGCGGTCGGAATGGTTCAAACGTTTGACCGATACTTTGCGTCGCGAAGCGCGACGGCAACCCTTGTGTCCCAAGCTCGAGGACGTTTTTGCTTGGACGCGTTACTGCGGCCCGGAAAGCGTGAAGGTAGTTATTTTGGGCCAAGATCCGTACCACACCCCCGGTTGTGCTCACGGGCTGGCGTTCAGCGTCCCTTTCGGACGCTCGGTGCCTCCCAGCCTTCGGGCGGTTTACAACGAGCTTTCGTTGACGATTCCAGGGTTCTCCGCCCCCACCCACGGGCATCTAACGGCATGGGCTCGTCGAGGCGTCCTGTTGCTCAACGCGACGCTTACGGTTTGCGCTCATCGCCCCGGGTCTCACGCCGCCCTCGGTTGGCAGAGGTTGACTAAGGCCGCCCTGGCGCGCCTGCAGGAGCGCGTGCCCAACATTGTTTTTATGCTCTGGGGAAAGGCGGCTCAAAACACGTTCCGACCCGACGAAAAGCGGCACTTGGCTTTGCGGTCCTGTCACCCCTCTCCTCTGGCGCAGAGCCGAGAATCGTTCGTCGGGAACCGGCATTTTTTGAAAGCCAACGCGTTTTTGGAAAAACACGGGCGGGGTTCAATCGATTGGCGTTTGCCTTGTGGCGAATTCACTGATCTCTAACGTATAGTTAAAAAGTCATTAATGACGCAAGACAGAAACGAATGGAAGCTGGAGGAGTTCCTTCGGTGGTCAGGCTGCTCTCGCGGCCGCGGTCGCGCCCAGCGCTCGCGTCCCCGAGCCAGCTCGCGCCAACCCCTTCGTCTCCCGCTGAGCCGGACGCAAGCGAATCCGCGTCCGGCTCAGCGGGAGGCGGCCGGCCGAGCCCTTCAAAAAACGAAAAGCGGGTGGTGTATCGGGCTCGCTTTCCGACTTCGACGGACGAGATGGCCGACGACCCGACTTATCGGCTGTACGACACGCTTTTCGTCGTGTCGTCCACCGACGAGCTGGGTCGCCGGCAGATCACGGACACCATTCGCAAAGAGCTGAAGCGGACCCTGGCCCCGCTAAACATCGCCTGCACCAAAACCTCCTCGTTCAGCTGCGAGACCCGCAAGCGAACGCGAGACGGGACGTCGATGACCGGGCCGGCCGCTCACAAATGCCTTCAGATGACCATTTTTTGCCGGCGCGAGCAAGCGGACCTGGTCCGCCAGCTCTTGAGCAAGCTCATCGAGTCGCGAAAATCGCGGAAATACTTTACGTGCACGCGCGATGGGACCACAAAGCCGGGAATTCCGATATTTTACTCGGAGTTTGAGGCCAAAGACCCCGTTTATTTACACGAGGAAAACACGGTGCGGACCGCTCCGGCGTCGCGACCACCGCCTCCGGTGCCGGGGGTTTAAAAACAGCGAAAGGTGAAAAGAGACGACGCACAGTTATGTGGGGGACAGTGCGCCCGCTCAGAGCGGCCGATCGCCGGCTGATGGAGACCCGGGCGGCGGACGAAAAAGAATTTCTGGAAATGGCCGCCACCCAGAGGTTAAACGGCTGCGCCGCCGGTCGCCTCAAGTCCAAACATCGCCCCGTCGCCCCCTGGGAAGAAGGAAGTACCCTCGACGCCGCGAACGCCGTCCCGTGGAAAGATGAATCGGCGCGCGAGTGGTCCGCGCTGGGCGAAAAAATTAAGGACCAAGCTCGACGGGATTGGGAAAACGTGAAATCGGGGGTGTACGGTTCACCGCCGGGGTCTCGACGTTCGAACGCCGATTCGTCCGAAGCTCGACGTTCGCGGCGGCCGGAGTCCTACGGCTCCGAGCACCGCCAGAAAAAACGATAAATAAAATGCGTCAACAAAAGTGTTAGGTTACATGTTTTTATTATTACATCGAATAACCGGCTCCCGCTGTCGGAAAAGGGGAACCAGCGCTGGCGTTCTCCCTCCGGTAATCCGCTTCCGGGGAGAACTGGAGATCGGCCTCCAGCAGAGCCTCGCTGAGTAGGTCGGATACCGACCTCTCGGCGTCGGAAAAAGGATTGAGCGGTTCACCGTCGTACACCACCGTCACGGTCACACAGGCGGAGGTTAAGACCACGTGCGCCAAACCCCCGGCGTGCATCAGGCACTCGTCTTCTCGCCCGGTGGTGGAACAAAAGTAAAACGGGTCCACGAGCACCGTCCGGCCGTGCGAAAAATTGGGATTGGGCCGCACGTCCATTTTAAAGAAACAGAAATCCTCCGGGCCGTCGATCAGTACCGTGAGGTGGCTGGGTGACCGTTGGATCTGATATCGCCCTCCGAAAACCAATCGGTGGCTCTGTCGTTCCGTCGCCCCGGCCAGCGTTACCAGCCGGGTGCTCTCCGCGAAACGCCCGGCCAGCTGCTCGAAGCCCGGCGCTCCGCTGCGGAGCGCCGGCTCGGCCGTTTGCAGTACGTAGGTGACCGAGGTAAGACCGGCGCGGCCGTCGGCCATGTTTGTCGAGGGCCGCGGGCCGCCCGCGGCTCTTATGGGCCTAATAGACCGTTCCCACCCGGCCGTCCCGCAGCGCCCGCAAAATATATTCGCAGATGGTCTGATTGCGTTCCACGTCGGGTTGCCGCAGGGGGTTGAGGTTCATGCGCAGGTAACGAGAGGATATCACCCGGGAAACGGCCACGTAAACGTGACTCATTTTTAGGTGGCGACCACCTAAGGGGAATCGAATGGCCACGCGGCCGAGGCTGAGGCCCTGCGAGCAGGCCACGGTCATGGCCAGCTTGGAGCTAAGCCCGTGATCGACCGACGTGCTGAGACGCAGCTCGCGGTCCTCTACCGTGTCGACCAAGTCGCACACGTTGGGGCTCATCACCGAGACGAAACCCGCTTCGTCGCGTAAAACGGCGGAGGGTACGCCGGCCTCCGCCACCGCCGCTCCGTGCGGACGGCGGTTTCGCAATTCCTCCTGAAAGAGGGGGACGGGAGTGGCGGTCCATCCCCGGAGGACGTAGTCTTCCGTTTGCAGGGCTTCGCCCAACAGTCCCCCGCTCCAGTCGCGAGACTTGATTTCGGCTCCGGCTTCCGTCACGTTGTTGACGAAAGTGACGAAAGGGGAGTCGGCGAACTGGTCGCCGAAGCGCTCCGTTAATAGGCGATAACGGGCCACGTATAGATCGCGCAGCTCGCGAAACTGGTCGTATAGGGCGCGATCGTCGCAATCGCGACGAAAAACGTAGTTGAGGTAGAACAAATCGATCGTCTGGTTCTGGAAGGCCCGGGTCAGTTCGTCCTCGAACGGCTCGTCCTCCTCCGGACCCGGTGGCACGTGATAAACGTGCAGGCCGTTCTGTTCGGCCTCGGTTTCGATCGGTGCGGTTTCGGGCTGCGGCGTCAACGATGCCAGCGACCGATAAAGAGCGTCCGCGTCCGAAGGGTCACGGGACGCCAGCCATTCGTAAAAGCGCGCCATGCCGTTGTACACCAAGAGGGCAAGAAAAGCGTAACAGCGTTTCACGAAGTGCTCCGAAGCGCGCGCTTTGAGAAAGGCGTCGTCCATCAGAGCCCTTTCGAAGCCGCGCCACGTCCCCTCGTATCCCACCATATACTTTCGCAATTTGGTCGTCACCGAGACGCTCGAATGCAGCACGTGACTGATATCCAACACGGCCATGGCCGTTTCCTCGTCGTTGCTCAGGAGGTTGGCCGCGCCACGCCGCAGGTCCAGGTCGCGAAACTGGGAATAGTTGTTGATCCTGGCCAGGTTGCCGTCGAGCCAGCGCTCCAGCGTCAGCTCGGCGCGCCCGGTCAGACGCCGGTAGCTCTCAAACTCGGAAACGGAGACAAACACGTACATGGGGAGGGAGAAAACCAGGTAGCGACCCCCGGGGCTCTCTCTCAGATGGTTGTGCAGGCGGGCCGTGTACCCCTTTGCCTCCTCGTGCGACAGAAAGAGCCGCGTCCAGCCCGTCAGGTTGGCGGGGTTCATGATGTAAGCGTCAGACTCGACGAACTGATCCAGGTAGCGCACGGCCTCGTCGGTGACCGGGAGGCCGAATTCGAGCACCTTGAGCACGTTGGCAAAGTCCATTTCACAACAACGTTTGTTGTTGATGAAAATCGTCCAGTGGTCGCTGAGCTCCACGTAGCGGGCCATGGCGGGGTTGCAAATCAAATAAGAAAGGATGTTTTCGGAAGCGCGCACACTGTGCCGCTGCGTGGGGTGCTCGAAATTGGACTCGAGCGAGTTCGTTTGCGTGGGTGAGCCCACCAGCACCACCGTCGGCACGCGCCCCTGGCGGTAAAAGACCGTATCGTACACCGCGTTGAGCAGCCACCAGCCGTAGACCAAGGCCGTTAGCAGGTGGCGGCTGAGCAGGCCCGCCTCGTCCACTACGACAGTCGAGCTCTTGATCAGGTTGGGCGTCCCCGACGAGAGGAAACACAGGCAGCGGTGCGCGTCGCGCCGCTGGGCCGCGGCGGCCGTCAGGAGCCGGGAGACGGTTTTGTCGCGCTCTTTTTTGTTCTCGGTTTCCGCCAGCGCCCCTTCCGTAATATCGCGCACGACGTCCCAGTAGTAGCACAGGTCGCGCTTTTGCAGTTCTGCGACGTCGTCCGAAGCCGGCTGGTACACGTGCCGGCCGGCGCTCATGGCCACGTGATGCGAACGGAACCCAAACTCGAAGTACACGGTGTTCACTCGGCGGCAGAAATATTGCGCGTTGAGTTTTTCGTACACGGCCTGGGAGGCCAAGCGCGTGGCGCCCGTCACCGTGCAATTGAGCGCCTCGTAAAGGCTTTGAATGGACGTGCTTTTTCCTGATCCGGCCGTGCCGGTAATTAGGTAGGCGGAGAAGGGCAACTCCTGAATCGGGAGCGTAGAAACGGGGTCCTCCGTTTTCGCCAGGAGGCGAAACCAGTCGAGCGCGGGCCGCCGCCGCGCCAGCTCTTCCGGAACCAGCGAGCGGCGAGCCAGCGACTTGACCTTCCGCACGATGTTCCGTACCGGTTGGGAGGTGGCATAATTTAAGTAAAGAGCTTCCGAAAATTCCCGGGTCGCGTCTCCGGCCGCCGCCATGCCCGCCTCGCGAGGCCGCGAGGCCGCGGAACGCGAAATCGCGCGCCTTCTGCGGGACCCGGACGCGGTTCTCCTTCACCCGTCTGAAAAAACCATGGCCTTCGCAGAGATATTGGCCGGCAAGTGGATTTACACCGAGGGTCAGGGCGTATACAATTCTGTCAAGAGCGCCGAGGTGGTCAAGAGGCAGCTGCAGGCCGCGCTCTTGCGCGACACCTTGGCCTCCGCCGTCTACCGGGATCTCAAGACCGACTGGGATCGACACGCTCGGGCGGCGGCCGCCGCTTGGGGAGAGTCGGAGCTCTTAAACGAGGACCCGGAGGCAGCCCGGGTGGCCTTCGAGACCTGGGCCCAGACCCTGGCGCAGAGTCTGCTCGAGTTTGCGCACGAGACGGCGGCCGGATTCGTTGGAGCTATGACGGCGGGCGAAGCCAGCTTCGATAAGTACGTCGATTGGCTCACGTGCCTCGGGGTGGTGCCCGTCATTCGCCTGTCGGCGCCTCGAAAGAGGAAGCGCGACGAAGATCAAACGCCCCGGCTCGATCTCTTTCCGGCCGTCTCGCGTCCGGCGGCCGACGCGGTCTCTCGCGCTTTGCGCGATAGGGCGTTGCAAGCGGCCGCCGCTCTTGCGGAGCGGTTGGAACTGACCCGCATTCCGGAGTACGACCGGACGGCTTTGATATGGAACGCCAGGTCTCGGGAAGTGGTCAGCGTCGACCTGGTTACGGCCGCGTCGGGCCGGGGGCTCGTTTTGCGTCCCTTCTCGTACATCCGCGGCGAGGTGCTTTTCGACTCTCCGCTCGAACGGCTTTACGTGGCCTGCGCGCGGGCCGACCGCATGCGGGAGCACGGGAAAATATGCGAGTTGATCAACACTCAGCCGGTGCGCGTCGTGTTGGGCCGCAAACCGGTCGATTCCGATTCGGCCGCCCAGGCCGCGGCCCTGGTGGATGGCAAGGACCGGGCTCGGAACGATTCTTCCGCCGCCAAGTTGGTGGGCCTGATCGTGCGTCTTCAGAAAATGGAAAGCCCCAAAGACGTCGCGGAAACCCTCCGCGCTTATCTGGACGATCAAGATGGACGTGTGCTCGACGCGGAGCAGATCAATACCTCCAGGGTGGGTTTCGGGCAGAGCAGGCCAGCCGCGGTGGCGGCCAAAAAGCCCCCCGCTTTGACGCTTCGCGAAGCGTTCCGTGAGAACGCTACCGCGGGCGTTAATCGCATTTTGGAGGCGCACGTACACAAGCAATTCGAAACTCTATCCCAGTACCGAGAAACCAACGCCTCCTTGCGTCGCGAATTGGAAGGGGTGAAAGATCGGCTCCGCCGAGCCGATCGTCGGCTGTTCGAGGAGGTGCCGCCGGGCGTCGAGTCGAACCCGTCCGTGTGCCGGCACGGCGGTCCTCCGGACTTGGAGTGCCAGGCCGCGCTCTCCGCCCTAAGCCGAGATCTAATCGTGCAAACGGCGGACCTGTCGGACCGAATGGCGGCGGCCGGCTCCGACTCCGCGGTGCTCAATAGCTTCTTTTCGCGTTTCGTGCCGCCCTATCGCGAAGAAGAGGCGGCGCTTTCTCGGCTCTGGGAGCAGGAGCTGATGCGGTTCTTCAAACTCACGCGCCTCACCAATAACCAGGGTCAAGAACTAGGCGTGGCCTACTCCAACAGCGCCATCGACCTCATCGTCGAGCCCTACCTGAGTCGCGTGCTGCGCTTCACCAGTTTGGGCCACCTGGTTTCCAGCAAGGACGCCTACGTTTCGACGGACGAACTCTTCCGCTTGGTCTTTAAAAGGTCTAGGGTCAACGCCTACCTAGAAGAGATCAGGGAACGGTTCCTGGCTCGGGTGCGCCGCCATGCTGCCGATGTCGCTCGAGGAGCTAGAACCGCAGAACGCGGAGAGCCTGGTGCAGGAAGCGCTGGCGCTGACCCTGGGCCGCTATGTTCTGGAATGCCATCGGGTAACCGCGACGACCGCCGTTTTTAGCGGGGATTCCATTTGCGCAATCCGACTGGGAAACGGCCATTTGCGGCCATGGGTGAGGCTACGCCGCGGAGGCCGAGAACTCTTGCTCGACGAGTATCGGCAACGCTGCTTGGCTTCTCAGGCCTTCCAAGGGTTTATTTTTCTGCCCTGCTTGGCTACCGAGGACCGTCCCGGTGGGCCCGAGCACCCCGCGCCCCTTTTGGCGCGCAAGTTAGTGCTTTGGCGCCCCCGTGAACCAGAGGACTTTGATTTGTGTCTCTATTTGGCCTTCCTTGAAAACTGCGATACGAACGACAAGGGTTCCGTGGAGGCGGTGGGCCTTATGTTGCAAGCCATGAGGCCAAAATTAAATTTAAGAGATAAGACCCGAAATTTGCTCTTTCGCGGTTGTCGCTGGACGCTGAACACCCTTCGTTTTTGGCACGATTTGAGCCCCTGGGAGGAAAACTTCATTTTGCCGCGCTTCTATCTATACCGCCGCCTGTCCCAAGGCGTCTCGCCACCTACCGATCTGTTGGAATTGCGGCTTTGTTCCGCCCACGGTCTCTCGGGGCGCTTGGCCTTTCTCGCGCCCTACGGAGCGCGAGCTCCGGCGGTCGAGGATGAAACCGCAAATGACGTGAGAAAAAAAGCGGAACCGCCGGTTAAAGCCTTGCTGACTTACTGGCCGTCGCCGCTTAATGCCGCGTACCGGCACCCCGCCTTTTCGGAGGCTTTGGCGGCTTGGTGGACGCACCCCGATAAAACCACTGAAGAGTTATTGTACCGAAAGCACTTTATTTAAATAAAAAAATCCATTCCGATTCGCTCGATTCGAACTCGTATGTTCCCGGTTCCAGCTGAAATTTTACTTCTACGGCGCGCCGGAAAGCTTCCGTCGCCGGCCGCAAAGCTTTGCGCAGGGCCGTCGCCCGGTCGATCCGCAAGGCGCCTGAGGCCGCCCCTTCGGGTAGCAGATCTAGAAAAACCGGCTCCGGAGAACCCTCTACCGGCACCGTGCGTCGCACGGTCCAATCTAGGGTCAGGCGGGATGGCGGAGCTTCCCGACAGAGCCGCCGAAAAAGGTTTTCGTCCGAATAAGCTTCTCCGACCTCCGGAAGGCGCGCGGTACGAGTCCAAAAGACCGTTTCGTTTTTTCGCGCGTACTGAGCGCGAGCGAATTCCCCCACCAGTCGCCGCGCCCGGGCGTCGGCCTCCTTAAGATTCCCGGTCCCCACTAAAGCTTCCCGCAGCAGGCGGCCGGCCAGTCCACACGCGGCCGTTTCTAATGGGCCGCGACGAGGAAAACCGGCCAGCGCTTCTTCCCCGGTTTCGGCGTTCCACAACCAGTACCGGTGAACGTCGAACAAAGCGCCGTGCGTGTACACGCCTTCCAGGCGCAGCTCCGGTGCTCCGGGACCGAGCGTTTTTTCCGCTTGTTTTTGACAGGTTTCCCGTATGAGTTCAGGCGACGGCGCGCTTTCACGAGTCACCGCCAAAAACCCGTCTTTGACGTACGTAAGGACGCCGGCGCCCAGCTCGTCTAACGTGTCTTCCAAACCTTCGGCCAGAGCGGCCGCGACCGCGATCACTTTGCGGTACGCCGTGCGGTTAGTCAGGCCCAGTGAACCGCAGAAACCGTTGAGAACGCGTTTGATGCGTTTTCGCAAGGCTGGGGAGGCATCCGCGCTTTCGCGGGCTTTGAGGGCCGCGTCCAGAGACCGGCAGCCACCCAGCACGCAGGCGTACAAGCGCGGATAACAGGAAACGAAGTCCATTTTGATCAATCGGAGGCCGGGTTCTTCAAGGAAACGGGGCGAACGAAAGCTCGCCTTGATCACCCCGGCAGGCCATTCCGAAAGCAGACGCTCCTCTACGGCGTTCAAGGTAACGGGCCTGAGCAGAGCTTCCTGTCGTCCTTCAGCCACGTAAAGAGCGCGCATGCCAAAGGCGCCCTCTTCCGCCTGCCGAAAAAGGCGGTCCAGTGAGACGCGCAAGGCGCGCGCCTCCTTGACTCCGCTGGCATCGGCGGGCATTTTTACGGTTTCCCAAGGCGGAAAACTCGGCGTCGTGAAGCAATCCGCTTCCGATTCTTCCCCTCTCGGTCGCCCTTCCGGGCCCAAGTAAAAAAACGCGGGCCGTACGCCTTCAAAATTTAAGTACGCCTTATTCCACAGCGTCTTGTACCAGCTCAGGGCGCCAGTCAGACAAAAGCTCCCTTCGCCGTCCGTTAGAAAGAGGAGTTGAAAGTTCAACGGCTCTAACGAACGCACCCGCACTTCTCGCCCGTCGGGAAGATGTAAACATTGATCGCGAAACGCGAATACGGCGTCAAACGCTTTTGTGGACGGCGGGGGTCGCCGGCGACCCCCGCTCAAAAAAGCAGTTTCGGTTCGGAGATCGAAAGGAAGGTCTAACAATTTGCCGCCACCGGCGGCCAACAGGGCCAAATAATTGTAAGCAAAAGTACGGTCGCTCGAGAACTCTCCTTTTTCCGGACAGGAAATTTCCACTTCTGCTCGAACGGCGGCCACCGCCGCTTTGGGTGCCCTCGCTTCTTTTTCCGTTGCCGCCTCCTTGGCGGGCCACAGGCCCGCCAAGAGGCCGGACCGCTGATCGACAATCGCCACGCAGGGGCAGTGTGGCCGGACGTCGAATTCCGGCCGGGAGTAAAAATAAGCCAGGGCGCGGCCGGTCGCCGCTTTGAGTGACGCGTATCGACGGTAGCTCGAAAAGCCCGCAAACGTGTTTTGTAAATCGAGGCCCGGTCGGCAGCACGCGTTCCACGCCTCCAGGACCGACCGGTCTTCTCGCTTCGCGTCCTTGGCATCCTGGATCGAAGGCCCCCAGTGGAGCGGTTCGTTCCACGCGCGATTCAGGTGCGCGAACAAGGTTTCATAGCAACCCGTGTCGCGATTCAGGAAGAAAACCTGATACAGAGCTCCGCGCTCCTCTAGGGCGTAAATTTTTACGGAGCACACCTCACCCGACCGTCGCGTGACCCAAAGGCCCGGACAAGCGCGTTTTGGATTCGGGTTCATCGGCCGGCCAAGGCTCGAGAGCCGGGGGCTGCAGCGCGGCGGGTACGTAGGTATGCCAGGAAAAACCTCGCTGCCTGTAACGCTTGATCTGAAACAGGTGGCGGAACGATTTGAGCGTCTCGTACAGTTCCCGAAAAGTTTTTAGGCTGGAGACATCCACCCCTTTGGCCGTGAGCAATCGCCCGATTTCCTTTTTTGTTAAATTTTTCATCCTTTTTTCTCCGGTGAAAGAGCCCTGTTTTCGAATCCACTTATTGCCGTAAACGTGCGTCCACAGGCCGTTGAGCACGGCCAGGCAGTGGTCGGCAAATTTGGGCTCGGTCATTGTTTCGCGGAGCGACGCGCCACTTAACTTTGCGCCGTAAATAAGCGATTCGCGATTCAGGCGACTCGCGTGCCGAAAGTATCTGCCCAACGTGTGGAATAGCGCCCGTTGGCAACGCTCGTAGCGTCGACCCACGGCCCTCGCGATAGCGGTTTCTTCCACGATGGTCGTGAGATCCGAGAAACCGGTCAGACCCAGGTCGGCGGTGAGTTCTGAGCACAAAACGAAAACCTCTGGCCACCCGGACGCGCCGGGCGCGCGGCGGCGAAAAAGCTCATACCGCAAGGCTCCCGCGACGTTGACCGGAACCCAGTCTTGTTGGTAGTAGGCAGTAAGTCGGTACAACTGCTCTCGGCACGTGATTCCCGAGCTGGCTACGGCGGTCATGACCGCGTTGAAAAAGCGCGCGCGGTTCGGAGCCGAGGCGAACAAGTCGACCAGGTAGAGAAAATCCGGCGTTCCGACGCCGGGTCGCAAATACTTTCGGCGGAAAGCGCAGGCCCGGTCCTCCAGATCCACCGTTCCGGGGTCGAGAGCGTCTACATTTTTGCGCTTTTGGATCGCGGCGCGGACCTTGCCGTGCAGGCGAACGCTGGCCCGGGCGTCGGCCCGAGCTTCGCGCAAAAAGGCGAGGTAACCCGGTAAATCGAGGGGACGGCCGTACTCGGACCACAGGCCGACGGTCATTCGATTGTTGGTCAACAGCTCGTGGAGAAGGCTGAAGGAGTCGTTCAAGCTGCACAGCGTGCGGCTTTCGACGAAATGTCGCGATCGGAAAAAGCGGCGCAGGACTGACTCTTGTCCTCGGGGCTCGCCAGCCACGCGCGCGGCGAAATCTAAAACGAAGCCTTCGGCTTCGGCGACGAATTCCGGCGGCCAGTCCGGTTCTCGGTTCAGAAGCATGGGGGCCACCGTGCTGTCGCAGCGACAGCCGCAAGCGTCCAAATGCAAATATACGCGGTTGCGTAGCAACGTCCGGACGCGACCCAAGGCCTGATAGGCCGTCATCATATCCGGGCCTCCTTGCGTGGGCCTAACATAGGCGAACATGGAATGAAAATGCTCGGCGTCAAAACTCAACCCCACGGTGACCACCGAAGTGTATATCACGACTTGCGACTCGCTCCAGTTGTTCACGTCGCCTACCCGGTCGCCGCCCTTGATAAGACGGACGGAGGTCGCGAAACGCGCCGCGAACTTTTCGATGGCGTGTGCGAACGTGCTGATAGAGCAGAATATCGCGAGGTTTTCGCCGGCCTCTAGCGCAAGTCGCAAGAGCCCGAAAAACGTAGCGGTTTCCGAACTGTGCGCGGCCTCGTCCTCGGGGTCCAGGACGCCCAACAGGTGGTCGAGACCCAGCTTGGGCACGAGGAAAACTTTTCGTTGAGAAAAACCTGGCGAGGCGTACGTGTTGATTAGCAACCCGACGCGATCGGCTCCGCGCAAGCGGACGAGCATTTCTAGGATCTGCCGGTTGGCGGCCGCGTCCATAGCGAGTATCCTCGGGCAATCGCGCAGTAGCGCGAGGAATACGCGGTCCACCTCCGTCACGTAGGCGCGGATGGTGTCCGAAAAAAATTGATTCACGAGGCTCATGATCTCGTCCAAAATTAGAAAATCGTAAGGGGGCCGGGAACCCGCGGTTAGTTTCAACCGGTGTAAGCTCTCGAGCTGGACGATGAGCAGAGGATAGACCGCGGGGTCGAGGACGCGGGTGGGGGCGTCCAAATAGGACACAAACCCCGTAACTCCGTCTCGTTCCAAACGGTCCAGCGTGGCCTGGGTAAAACTGCGGCGACAAGACACGATTAAAACGCGCCGCTGCGGCGCCGCATTCAAAAACGCGCGCAGATGAAGGACGAGGGCGGTGGTTTTTCCTGAGCCCATGGGTGCTCGGACCAAGCGAACCGGTTTGTCGTCGCCCGCAGGCGAATCTAATCTCACGTGTCCCTCAGTTTGAAGCCATCGGGTAACGGGGCACGGTCCCGAGATCAGGTCGGAACCGTATAAAGTTTGCGCCAGCCGCAGCCCAGCGCGATAGAGTTGTTTCGGCCCCGGCAAGGCGGTGCTCGCTGTTGAAGGGGCGGGTGCCATGGCGACGCTTTCGCGTACCGACCGTATCCACTGGCGGCTCTGGGCGGTACAGATCGTCGTGGCGCTCCTGGCGATGATTCTGTTGATAATATCCGCTACAGCAGCGGCCTTTCCCGGCTTGGGATATCCGTGTTATTTTGCCGTGCTAGTAGATTACGGCGCTTTCGATCCGGGGCGATACGGGGCCTTCAGTCCCGTTTTGACGCCGGTTTTGTTCTTGGAGAAACCGGAAATGGCGTTCTACGTTTATTTAACGCTTATTTTGCTAATGGCCTTTGGTGTTTACCTCGTGGCGGGCGTCGTTATCCTATATCGCATGACTCACTCGGTGGCCGAACTTTACCAGGGCGTCAAACGCTATGCGCGAATGGTCGCGTCCGGTCAGTTAGTTTTTATCATCACCATGATGGTGTGGTGCTTCGAAGTGTTCGTAGAGCTCATTTCCTTTAAGCTGGTGTCCCTGGCCGCCGGATTTCACACCGTATATTTTGCCCTTTTTTGTGTTTATTTAGTGAGCGGGACCACGCGCATGACCAGCCCTAAAACCTACAAGGTCGAGGATCTCGTAGCGAAGGAGAGCTATCGCTCTTTTTATCACCTCGTCCTCTACGGCAAAGGCGTCGCGGCTAATTGCATGTACGCGGCCTTTATGTTAGCCCTTTTAATGCAGTGTCTCCTCATCGAGATGGTCATCGCCAACAGCTTTCGCTTGATGGTGGCGGACGCCATCCTCATCGCTTTGGGTCTTTTTGCCGTGTTGGCCTTCATCGTGTTGCTGATCGGCGAGGTGGCCCTGAGTCGTTACGTTCCCGGGTGTGTGGGGTTGGGACTGGGGGCTCTGCTTGCATGCGTACTGATCGGCGTGCCGACCCTAAGGTACGCCGATAAGTTTAAGTACACCGTTTCGGGGGGGCAAAGAAGCCTTAACTCGGCTATTTCGGGAATCCTCGGGTTCGTTGCCGTTCTGGCTCTCGTCATGCTCATCGTGCGCCTGGCTCGGTACTTCACGGATGCAAAAAAGGAGAATCGTTTCACGTACCGGCTTTTGGACCAAATTAGATCGCGTATGAAAAACCAGATGCAGGCCAGGAGGCGACTCCTGGACCACGAACACACGACCCCTATCGATTCCTTGCCGATGAACGGATATTTACCCAGCGTCGAAGACAGCGCGTCGTACTTCGACGTCGACGACTTCGAGGATTCGCTGGAGGACGAAGAGCACATTTACGAAAGAGTACCCCCTAGCTCCCCTAATTACTGATTTACGATGATGTCCGTTAACAAAGAAAACACTCGTGTTTTTTTAATAAATTTTAAATTTATTTTTTTAAAAGTCTTTGATTTGTTTTCCTAGTAAGGATTTTCCCTGTATTTGACGGCGCCGTTTTGTCGAGAAACATTCTTGACCGGGGGTAGTCGCATCATGCCTGGGGGCGTCCAATCGCTGGGCTGACTCACTATGGGAGCGGAAGGTCGGTCCTCCCCGGCTAGCGGCGCGTAGTCGTCGCCAAGGGACAGCGATACTCCCGAGTCTTGGTAAATCACGTCTCCCGGGTCACGGCGGCACCATCCGAGACTGGGGACGCTGCCCTGGTAACCGAGCCCCTCGGCGCTTCGGCTACACCGACATCCCATCTCTCGTAAACCGCCCGCTTCCAAGCCCCCACAGCTGTCCGTTGAATTTCGTTCAAACAGCCTTCGTCGAAAACGAACGGCGTGACTTGCAAAGCCACCGGTAAACCCAGACAAGCGGGCAAGCTGGCGGGAGGACGTTCGGGATCCAAGCCGCCCAAAAGCGAGAAGGCGACGCCGGACTCCTCCGGCGCTCGTTCACGAGCGTATAGGGTAACCAGGTGCGCTCGAAGCAAGCGCCCTGGGTAATACGAGGCGGCGACGTAACTCTGCACGAGGAGCTGCTTCGCGTTTTCGTGCTTAGGGTTCAAAAACACGGGTACCTGAAAAGCGCAGGTACCGTTCTTAAAGCGGTACGGCTGAACGGTCCGGTTTTCCGCGCAGACGCGGAACACCGTGACCAGAGACCGGTTTTCCCGGTTCAGAGCCAAAAGGCGTTTTTCTAAATCGGTACCGATGTAACAAGCGCGCACTTTTTTGGGGCCGCGCTGCCAAGCCTCGTCGGTGGTGACCAGCGCTTCGCGAGCGCTGGGCATGCCGTTGGAGGAAAACCAATTTACGCCGGGTGCGCGAATCGAAAACAAAAAGTCCGCGAACGTTTTTGGGCCCGGGTCGGCGATCATGGCCTCGTAGGCGTTCATGAGGCCGGACGAAAAAACGGGAGAGAAATTGTATTTCGCGCGACATTTAATTTCGTAAATTCCCAGCGCGTCACCGAGCTCCGGGTTTGGTAGTTGCAAGCACAATCGCTCGTCTCGCGGACAGGAAAAAACATCCATGGAAGCCCCGATCATGCCCGTGTTCAGGTCCATCAATAGACCCGAACCGTGCTCGTTAAAAGCCGACGATGCGCTATCGTCATTACAGGTTTGGCCGCTGCGAAATTGTCGCTTAGGATGTCCGCAAACGTAGGTTAACAAAAGAAGTCGCGCGCAACGCTCGTTAACGCAACCGAAGGCTGCGGCCTCCGAAGCGAAGCTCAGATTCTTACTCAATCCCAAGACGTCGGGCTGATGCTCCGGCGCCCGTTTCAAAAAAGCTTGGACCGCGGAGGCGGTCATCAGGCCCTGTCTCAGCGTAAGCCACAGGTCGCAATCTCGCTGAAGGATCGTCTCCCGCTCGAAAGCGAGAAAAACCGCAGCCGCTTGGGCGTCGCTCATGGAAGTCATGAGCCGCCTCGCGCAGCGATCGGGCGGCGCGTACGCGCTTTGCCCGAAAAGACGTTCCGTGACCCCTATGTAAAATCCCTCCAGCTCCAGGCGATGAGCCAGCTCGTAAAGATAGGCCAAGCGGTGGCACCGCGGTGGCAGGTCGCGCAAGGCGGCAAGACCTTCCTCGCTAGCGGCGGCTTCCGCCGCGTAGCGAGGAAAACTAAAATTTCGGAGACTTTCTTCCAGCCTTTGCGGAGCGCCCATCAAGAGGGCATCGCGGAAACAAATAATTTCCGTCTCCGGCAAAGGTCCGTAAAGCTGACTGCTGTCTTCCGTGTAAAAAGAGGGATCGTAAGCTTGGACGCGCCGACGTTTCGAAGCCGGCGGGAAAAAGTCCGAGTCATAGCTAGCGGTCTCTGCGCCTTCGAACGGATTCATCTTTTTTTCCCTGAAAGCCGTTGTGCCGCCGGGCTATTTCGGCTCAGCCGGCTTTATAGCTGAGCGAAAGTTCCGGGTACGGTTTTCGACGCCGAAATCGTGCGCTGGGGAGCGGTTATCGGCGCAGACATGCGGACATCTTCCATTAGCCACTGGAGGGCGCAGTCAAAATGTTCGTTTTCTCGACGCTCGGGCCTCGGCTCCTCTAGCTCCGCCAGGCAGGCCTCGTGCACCTCATGTAACTCATCCGCTTCCTCTTCTGCCTTTTCTGCTTCTTTTCTGAAACGATCGACGAAATCCGGCCTCAGAAGCCGGCGATTGTGCCGGAAGAAATCGCGCGTGGTCATCAGTCCGTCTACTTCTTCCGCGACAGCCGCAATCTGTTGCCGGGCCAAAAAAAGACGCGCGTGAGTCCGCTTGGCCCTCTGGAAATTCCTTTCGCATTCCTTCGCCTGGTTTACTTGCAGGCTGAGCAAAGGGGATTCCGGATCGACCCCTTGGGATACAAGCTGGACCGCGCGATCGCGGTGCAGCTTCTTTTCTAAAAATCCCACCATAAGCGCGCGGGCGTTCGAGCGGGCGTCAGACATGCTGGGAGCCAGGCTGGCTGAGAAAGCGCGGGCCAGGTACGAAAGGCTGAAAAGAAAACGGGATGCCGCCCTAGATGAAGAAGCGGCCGCTGGGTGTGTTGCATCCGGGCCCAAAAAGGCGGGACGGGATTCCGAGTTTCTCAACGCCGCGGTGTCCTGCTCCAAGCGGAACCAGACGATCCTACCGCTGGCGGGCACGGCTCACGCCATCAACGAGGCGTTCGCCCCCCTCATCGCGGTTTGTCGGGGCGGTCTCTACCGCCGGCTAACGGAAACCCTGCGTGCCGATGAGGCGCCTGGGCCGATCATCGTACCGGGTCTGCGGGACGTCCTGAACGGTTTACAATTCGTGCCCTATCGCGGCCGCGAAGCCCGCTGCCACGCGGACATGTGTCGCAATGCCGTCGATTCTTTCGATGCTTTTTTAGCCTTAGACGCTTTCCGGCAACTGGAAAATTTTATAACGCGGTTTCGCGTCCTTTTGCTTACCTCGTTCGAGAGTCCCTCGGCCCCTGGCCGGGAGACCAGAGAACGAGCGACGCGTAAGGGTCGTTTAGAACTTTTTCAGAAAATGATTTTGATGCACACGGCCTATTTTATGGCCAACATCACTTTGAGCGAACACAGTGAAAAAGCGGACGCGTATTTAAATCGTGTCTTCGATATTTATTATTTTTCTGGGGCGATCGCAAAACACTTTAAACAAAGGACTACGGTTTTTTTGGTGCCGCGCCGACACGGCAAGACCTGGTTCCTCGTCCCCCTCATCGCCTTGCTCCTCAGTTGCTTCAAAGACGTGAAGATCGGTTACACTTCTCACATCCGAAAAGCCACCGAGCCCGTTTTCGACGAGATCGAAAGGCGGCTCACTCGATGGTACGGAGCGCGAGCGGTGGAACACGTCAAGGGCGAACGAATCTGTTTTTCTTTTCCGGACGGGGCCAAGAGTTCGATCGTATTTGCCTCCAGTCGAAATACGAACGTAAGTATCTTTCGGGAATCGATTCAATGAAGGCGGGGCGTTCAACGGTGGCGCTGGGATATCTTTACCGCCAGGCCGAGTTTGGCCTTCAAGTCGTAACAGCCGCAGATCGCGGCCATGCTCGCGAACGACTGCACGCGCATCAGGGTCCAGTTTCCGTTTTCCGGCGCTACTGGGCAGTTTTTGCTGTCCAGACCGCAAAACACGTCGGAAGCCGACGGCGTGATGCGCGCACAGCTTTTGATGTGGAGGCGGCTCACGTCCTTTTGCTCGAAAAGGACGGCGAGCAAGGCGCGGTCGTTTTTCACCTCTAGATCCCGGAAGCCGGCTTTTTGCATCAGGCAGGGTTGACGGCAAAAACAAACGTCGGACTCCCCGTCGTCCAAGCGCGTTTGATTGACGGCGTCCACGTGACGCGGGGGAAACGCGCGCTGACTGTTGATCCCGCGGCGATCGACCGCCTGCGCCAAAACGTTGTTAAGGAAAAACCGTTCGTAAAAAGCCGGACAAAACGGCCGGAGATCGGGACGGAGCTCCAAAACGTAAAAGCAAAAATTTTCAGAACACCACCATACTCCGGGAGCAATTTCAATCGTCACCTCGCTCTTAGGCAGACAGGGCTCAGCCGCTTCCAAATAGCGGCGGGATGTCGGTTCGACGATAGTACTTTCTGGCAACCTCTCCCGAGTCGGATCGGGACGCAGTTGGCACTTGCTCGTCTCCGCTTCCTTGAAAGTTAAAAAGTAGAGTTCTTCCAGCCCCGGGTCCACCACTTTGAGGCGGCAGGTAAAATGGTACTCCAAATTTCCGTTGAGCACGAGGCAGCAGTGTACGCGATCGCGACCCGTTGCCCGGGGGTTGGTGACGAACAAAAAAGCCCTCACGACGTAAAAATCGTTCGGGCCTCTGGTTACCTCTACAAAGCGAGCCAAATCGTCGCTCGTGGTGGTCAGCGACGTGTACACGCGAACTTTTTCGCTCTCCCGTACTCTGCGCCAAAAACAAAAATCGTAATTGAGCATGGTGGACAGTTGCTTCAAGGCGTCAGCGACGCACAGATTTGTGCTTCGCTCCCACGGGGCCTCGCGGCGCGCCATGAAAACCGTTCCCTCAGACGGTCACGCCACCAACCCGCCGCGGACCCGAAGGACCTTTCAAAAACGCGTCGATAACTGAATTCCGCTCCGAATCCCCCGGGGAACACCAGTGCCGCCGACAGGTCTTTGGGCCTAAATCCTAACCACAGGTGCAAATAAAACTCTCCAGGGGCCTCCGATTCTTCGCCCCTCCCATTGGTTCGGAAGCACTCGTATTGCCCTTCTCTCACCGGACGAAAATTAACGATCGCGGAACGAAACGGCAGCTTTTGTACTTCGCCGCTTAGGTTGTAGCGATCGAACAGGTACGCGTCCCCGAACTCGTCTTCTTCCGCCGCCAAAGCCCTCGCCAGCGCCCCCTGCCAAAATTTATCCAACGGAGCCTCGGCTTCTGCAACAAGCAGGCCGTGAAGCGCCGCCGGAACGATTTCCGCCAAAGCCTCGTAGTCTAAGTCCGCGGGCAGGTCCAGGGCGATTATTTGCCGCAGAGCGCTGGTTCGCAGAGCCTGGCGAAGGCTTTCGGCCAAAGCCACCAGGAGAAGTTTTTTTACGCGGTAAAGAGTGTCCCTCTCGGCGTTGGCCACGAAGAGAGAACAGTGAGGAGCGGGTTCGTACAAAGGGCACCGCATTACGGGGGCCGAATCGAGGGCACGAGTCCTGAGCGGCTCTTTCAGCCTCGCGGGGTCATTCTCGCCCGGCTGCAGCCGCAAAAGCTCCAACAGCGGCCCGAGACCGCTTACTGCCGGCCGCTGGGGGAGCAAAGAATTTTGGTAGTTAACAACGTAAAAGGTTTCACCGGAAAGATAATCCCTCCCCGAGCGAACGGAGATAAGCCCGTCCCGCCAGTGTCGTGAAGGATCGGGCGGCTCGCCCAGCGCGCGCAAAGCGCGTTCTACGGCATCCCGGAGCGATGTCACCGGGTCGCGCGTAACGGTCGCTTCTGACGATCGGTCGTAAAGAATTTCCTCCAACGGTTTGGGTGGGGGTGGCAAATTATTAGTTTCCAAGTGGCGAGCGTGCGAAGGTGGCTCCAAGGGGCCGACGTCGCGGGTAGCGAAAGTTTTTCCGCCCTCGCGGGCGTTGCTGAAACGCGCCAAAGAACTCAAACCGGCGGCTACCCCATCCATTCGACGAGAAAGCTTTTTCTGTTTTTCGCGGGTCAGGCGGTCGGCGAAGATCGCTTTGGCCGCCGCGGCGGCCGGATCGGCAGGCTGCGGCAAATTTCGTAGGGCTGGGGGTTTGGGGGTCGATGCCGTGGACGAAAGATAAATTTCCCCTCTTAACAAATCCGCGTCCGCTTGCTCGTTCGGCACTTTCAGATTGTCGGACAGGTCGGGGTCACGCCTCAAGGCTTCGGGTCTTTTGAATAACCATCGGCGTGCCTGCTCCGCCAGGGAGCGCCAACGGCCCTCGTCGACGCTGTATTCTGGGGACCGCCCCAACGTTTCTCCGTAATTTAGGTAGATGTCGCGCCGCCCTTCGTGGTCTTGCAGGGGGACTACGCGCAATACCAAGGTGTTAAAATCATCAAAAGTCCAATTGACGCCTCCGTTGTCGCGACAATAGAGAGGTACGCTGATAAACAGGCCCCCGCCGCTAACCGATCCGCTTGTCGCTTCGGCGTAACTCAAACGGAAGATCTTTCGATTCGGCAGTAAGAGGGCAGCCAAAAAATCGTCACGCTCGTAGTATGCCGGAATCGGTCTCCAATAACTACAGCTCCCGCATCCGTGAAAGCGGGTTTGCGCCCTCACCTGAAAAGGCGCGTCTAAAAGCGCGGCGATCCCTTGAGCCGCTAAAAGGGCGTCCGGTAAAATCAGGTGTACTAAAACGTTGCCCTCCGAAGAGGAGGCTCCCCCGAATCCTAATTCCCCCCTCGCGTGCGCCTCCACCATAGCGTCAGCAAATGCGTGCGTGATACTTTCCCTAGACTTGTCTTATTTCTTTCTTTTGCTTGTTTTTTTAGAGCGTTCGGGGACAGGATTTTAATCTTCTCTTTGTGGACGAAGCCAACTTTATCTCCGGGGACGCGATAACCACTATCATGGGTTTTCTCAATCAAGCCAATTGTAAAGTCATCTTTGTTTCTTCGGTTAACACCGGCAAAGCCAGCACCAGCCTTTTGATGAATTTGCGAGACTCGTCCGAGGGGCTCCTCAACCTGGTCACCTACATTTGCGACGACCACATGCGCGACGTGATAAGTCACCGCGACGCCGCGGTGTGCTCCTGTTACGTTTTTCAAAAACCCGTTTTTGTTGCCATGGACTCCTCCGTGCGGAGAACGGCCGATCTTTTTCTCAAAGAGTCTTTTATGAACGAAATTATCGGCGGTCGCACCACCGTGCCCGGAGAGAACACCGTGGTTCCTATTTTTTCCGAGCGGGCGACCGATGAGTTTTTAATTTACCGACCCAGCACCGTTGATTCCAGGAATCTGGATTCCGTTTTGTTCGTTTACGTGGATCCCGCGTACACGAATAATCAAAAGGCTTCGGGAACTGGAGTGGCGGTGATCGGCCGCCTTTTGAACGCTCCCGAAACGCTAGTGGTTTTCGGGCTCGAACATTTTTTTTTAGCGAGCTTGACGGGCGAAGCGTGCGAAGCCATCGCGGAGTGCGTTTCCGCTTGCGTGGCTTCCGTGTGGTTGACTCACGGTCGGCGATTCGCCGAAGTTCGAGTGGCCGTGGAAGGTAACTCCAGCCAGGATTCCGCTGTGGCTATCGCGTGTCGGGTGAATCGTTTTTTGTCCGACACCTCTCTGAAACGTACTTTCTATCACAGTAAAGGTCCGGAGGAGGGCGCTGATCTCGCCCCTTATTACATGTTAAACAAAGACAAATCGCCGGCTTTCGAATATTTTGTGGCGGCGTTCAATTCGGGGCGAATAGTGCTCAGTCAGGAACTGATTTCCAACACCGTGCGGTTGACCGTGGATCCGGCCGATTATCTGCTCGGACAATTGCACAATCTTTCAGAAACCCTCAACTCGGCGGGGCTCAAGACTTATTCCGCCAAAAAGGGCTCCGCGGCGGACGATATGTTGGTGGCGGCCGTCATGGCGGCTTACATGACCCAGTTAAAACGGCCGCCCTTTCACGAGCTGCCACTATAAGACAATTGTGAGGCTTGGTTCTCCCTGGACCAAAAACATCTCCGATATGCAGTCAAAGACGGACCCTCCACCGCTCCTGAGCGTGTCCGACGCTCGCCGCAGCGCCACGCTGCTGTATTTCAACTCGGCCGATCCCCCTAACACCGACGGTTACCTGCTCGCGATAACGCAGGCCGTCGAAGTTTTACAATGCTGCCAGAAGCGTTTGCTTCCCGAGGTCGCACTGGGGTTCTCTTATTTTTTCTCGTCGCTACCGGACGGGATGCTGGCAGAGGCCATCGGTAAAATTATGGGAGACGAGGAGAACGCGGAGGATTTTTTTACGTCTACGGCGCTTAGTCTTGTCTGCCTGAGGGCATCATATCGAATGGAATTGCGCCGCGGGCGTTATGTCAGAGCGCAGATAATAGCCGATGCCGCCGTCTCGCTTCTAGACAAACCGGTTCGGTGACCTTAGGGTTTTTAAAAGGAATGCGCTGGTAGATTTGAAGATCGGGGACGTAGAAAAATGGCAGCCGAACAGTCGCCGAGCGTCTCGGAGACCAGGGACTCCGCGCCTGCCGTTTTAACTTTGGATGAAAGAAAAAAAGCGTTTGCGCGCTCTCTGCGCTTGGCTACGCTCTGTCACTACGAAAGCCCCAACGGGGTTTACTCTCACGGGGACCCATCGGTGAACGAAAAATTAAATCTTTTGTGTCAAATGCAAGGGGTCATCTCCGCAAAACTCAAAAAAATTATTTTGGAGGTTTTGGAGGAGTGTGACGAGGACGAAATAGACGACGCGATAGAGCGTATATTTTTGGAATGCGGGTTTGGATCCGAATACGTTCTGAGTGCCACCTGCATTACCACCTTGCGGGGGCCCTATCGCTATTTTTTAGAAACTGCGCGGGTGCGGAAAGCCGCACTCCTACTCATCGCCGTGGCCCGCCGATGCGTGCCCTGGCAGTTCACCTTCTTACCCCAAGCTTCGTAGATATGATGAAATGATTTATTTTTTGCAATGCCCCATTCCCCTATAAATCTAAAAGCCACGACTCTCCGAGCGACCATCCTAGAGAGTCGCCGGCGGGGTCGGAGATGGCTTGTGTCCGAGAGAGCGGGTGTTCGGCTAGAATCGAAGAACTGGCGGACGCGTTGAGGCAAGCGACGCGATTGTATTTCGCTTCGGAGGAAGCGATAAACGTCCAATGTGAAACATGCGCGTTTTTACGCATTTTTCAGGACATTGATCAAGAATGCACGCGCGAACTGCAGCACGACCTGGTCATGTTGCTCCAAGGATATTGCGGATGGCGCCTGGAGCAGAAAATAAAACATTTTTTCCGAAACACCGGATTCGGAAGCAGTTTGAGTCGTACGATGGTTTGTCTAGCAAGCCTAAAAGCCCCTTATTGCGAAGCCGTCGGGAAAAAAGAATTGCACCGAGCGCGCCGCATTCTCCTAGCGGTGATGCGCTCCCTAACCGCCGAAAAAATCTTCGGCCCCTACAGCAACGTTTTGTATATACAATTAAATCTTGACGACTCAGCCGTGATGCTCTAGATGACACAATAAAACCCATTCGCAGAAAATTGTAGTTTGTTTTTATTTTTTGAAAAGCTATATAAACGGACAACGTCATCTGACGCTTAATGCTGAATAGATGGAGGCCGCGATCACTCATCTGTACGCTACCGTGCGTTGCTTGATTTGGACCGAGCTGCGCTCGGCCAAGCGCTTGGCCGAAGCCTTCATGATCGCCGTGGCTCTTAAATTAGAGGACCCGGTGTGGGCTCGTAAACTTCGGACGCCTACTCCGGGCGTGAAGGAACTCTACATTGCGCTCCGTCGACTGCAGCTTATTTTCCCGCCCGAACTCGAGTTCGCCGTCCTGCGGGAGCTAGTGAGAATCCCAAACGCGGAACTTATCGCCAAAATTGACGATTTGTTCGCCCGAAGCTTTTTCGGAAAAACTTTGAGTCATACCGCCATTTGCGTGCTCAGCTGCCGAGCCGCGTACCGGGTCGCCTGTAACGTCAGCGAAGAGCGCGGCACCTTATTCCTATTGGGCGTTCTGAACGCATTTAGGGCCGAAAGGTTTGAATTTTTTCATGGATTTTTAAGATCCCCGGCTCGCCGTTCCCCCTATTGGCGTACTCGTCATGTTGATCGTCGCGCGCTCCCGTCAGACCGAGGAGACCCAAGCGCTTCACCAGATAGCCAGCTTCAAAGCGGCGACGAGCATGTTCCTGGCCGGTCTACCGGCTCCCTGCGGAGCCGGTCGGGGTCACTCCGAAGCTCGGTGCGCGGCTCGGTTTCTGACAGAGCTCTGGCAAACCGAGCAAGAGGAGACGAGTAACGGCATCGCGGAAGAGCTTATGTGGGTCTTGAGGACCCACGGTCCCGACCCGGCGGCACTCAAAGAACAATTATTAAATTGGGACTTCGGGGACCACTGGGGCGATACGCTGGTTTCTGTGGTCGGCGTAAAGACCGCGTACAGCCGGTGCCACGCGGCCGAAACGCCGGATGACTCGGCCGGCGCTCTCGTCTGCGCTATAGATTCGCTCATCACCGCTGAACACATGCACTGCTTGCGACCCGTGCCACCTGTGCGGCGAGCAGAGAGGCGTGCTTATTTTTAATAAAAATTTAGAAAATTTAATTCGTTCAAGTTTTCATCTCTAATAAATGAAGCGACGGCACGCGGCGACCGGGTCACCAGCAAAGATGGTATTTTTTCCCTTCTCGTCGTATTTGAAAAAGCCCTGCGAGTTAAACTTGGGGAAAGCTTGAAGGGGATTACCATGACATATCCAACGGGAGTGGATAAACCCCCCGAGTAAAAAACATAAATTTTAATAAAAACCTTGGCGGCCGTGTTTCTAAATGCCATTTACCTAAGCAAAAGCGCGTATATGCTTACTCGAGATCAAGACAGTTTTACTGCTACATTGGGATTATTAGAAAGTTATAGGGGAGACCGTTTTTCCTGTCACCACCGGCAACGAGCTTTATCGCGAGCTCGTACAATGGACCGATGGAGCACCAAGCCGCCTACTGGAGGGTATGATTAGCGTTTATTTTTTTTTCTTGGTTTTTTTCCCGCCTCCTTCCAGGCAGAGGATTTTTCCGTAGTTTAAATGTGACTCCGTGTAACTTTTTTCGTTAGAAGAGTCATGTTGCTGTTCGGTCGCTCGCTCGAACACGAAGAGGCTCGAGGGGAAGATTTGGTAATCATCTTCCGAGCGGCGGTGAGCCTGTACTTTGCAAATATTCAACCACAGAAAAGAGAGCAAATGAAATGCAGCCGCACGCGATCGGCCGCTTTTTTTTTAAAGCAAATATGGGAGGCGGAAACCCAAGGTTTAGATGTCGAATTGAAAGAATGTCTCTCTCACGTGCTGAAAACTAGTGGGGCCGACGCCCGCGGGTTGGAGGTGGTTTTCTTTACGTGGGATTTCGGTGACACTCTTGAAGAGACGTTATCGTGCGTCGTGACGGCCAAGGCCCTTTATCGCGAGCAGATGGCAAAGGAGGATGAGGAAGAAGACACGAGAATGGAGAAAGCGAGGGCTATTTTGACGGCGCTGGAGGGCAGCGTCAACGTTCGTTTTATGGACTGTTTGTTTCCTCATCCGCCCTGGCAACCCTCCCTCCGGGAAGTTTATAGGCAATAAAAATGACCGCAAGGACACATTCTAGCTTTTGTGGATTAAAATGCTTTATTTACAACCAAAAAGCCATGTCCACGGTTTTAAGGCCCTCCCGACTGTTTGCCGCGATAGAAGAAAAACGTCAAAAAGAGTACGAAATAAATTATAAAGACGATGATAAAACAGGCCGCCAAAGGACATTTCCAGGTTGATTTCCGGTCTCTCCTTCGTCGCACAGCGACGGTGTAAGGGGGTGGTGGGGTTTCACGGCCCGGAACTTCGTCGTCCAAATTTACCAGCTCGGTTACGATGCTGTCCATTTCCGAGCCGGTTTCGGCTTCGTCCTCACTTTCGTGCGCAACGTGCGAGCTCTCCCTCCCGGACCACATTGGTTCCAGAGTTAAAATCCACCACCCGCGCGAAACAATCGAGGTTCAGCAGGTCGCGGATCTCGCTGGTTAGCGCCAAATAATTTCGGAGCATCTCATAAGCGTTGTCTCTATATGGCTGGGCAACCCCCGCAGGTCCCCCGTCCAGTTCTTCCGGATTTTGAAAGGGAGGGCGGACGGTTCCCAGGGCGAGGCGCGACGGGTTTTGCAGCTGCAGCAAGGTGTTGGTAAAGACGTCTCGGTTTTCGCGCGACAAAACCTGAGGCATGAAACTGAGCAGGAGATACAGGCCTTCGTGAACCCCAAACATGAGAACGGTCATGAGATTTTTTAAAAAACCCTCCAAAACGTCTTCCGTGGTGTGAAAGGCAGAAATGTTGACGCGTCGGCCCCGGTACGTTACGTGGTTTAAAGAATCGGGTTTCGGAGGGGTCGGCAGCTCCTGGCGCCGACTGTACTCGTAGAGGGTGCCCGCGGCCACCTTACACATCATTTCGCGCGCCAGGGGTTCCGGCACCACGAGGGGAAAAATGAGGACCAGATCGAGCGACGGGAGCGTCACCCGCTGGTGATCCGGGCCGAGCAGCGGTGGTACGAGCGCTAAACGGTCCCCGTTAACCCACTCGAAGGGTCCCGTGTTTCGAATTTTGCAGAGCGCCGCGCTGGTACTCATTTCCAAAACGGAGAGGATTACTCGGCGGGGTTCCACGGCGAATATCACGGCGGGGAGGCGCCGATGAAATTCGGCCAAAAGCGTCAACGCGTCCGGTGCGTTCCCGCCGCGCCGGTACGAGCCGAGCGAAACGTCCGAAAGACGGCCGTGCGGCTGAAAAGTGGGCAAAAAGACTACCATTCCTTCGCAGTCTCGCAACTTCGCGTAATCTTCATTCGCGATGTCGTCTCCGTAATGTAAATAACAATAGGATGCCTGATTGACCGTCAGCGTCATGACCAAAGCAGGGACGCAGTCGTTTCAGGTCACGGTTTTTAAAAACGGCTCTTTTTGTAAGGCTTTCGGCCTAACGCAATAGCGAGAGGATACCCTGCAGGGGGCTGTGATCCTCGACGAGATACTGGGCGTAATATTGTTCATCGTGCGCTTCGCTCATCGTTTCCGAAGTTTTGTACTTGCGGAAAAGCGAAGCGTCCGAGCTGCACATGGCCGGATAGGCTTCTTGAAAAAAAGCGCAAGGGTCTCGCGTTAGTTCGCGCGAGTGAACGGGGGATTTGAATTGATAATCCGTTCGCGTGGTCGCTCGCACTACGGACTTTCCGTAATCCGCAAGCATCTTTAAAAGGCCTTTGTTTCGCGCGGCCACGTCGGGCGCCGTAAAAAATTTGGCGCAGGGGCTGTAGAAAGTGCTGTGGGTGGCCGTGTGGGTGTAGGACGTGTTGTACAACACGTCCCCCAGCGAAAATCGTTGCGAGGCCCAAGGATTGGCAGTCGCCCGGTGCCTGTGCGCTGGATCTGGAAAAGAGTGATCGTAGAGCAGCCCTTCCAGCGTCGATTCGCCCCCAAAGTTCTTGCTCGTGATTACGCAACCAGATCTTCCTCGCGGATTATTCGGTTCGTAAAAATACTTGAGATCCGTGGAAACGGGCGTCACGACGAACTCGCAGACGGAAGGATGCCCTCTCTCCAGGGCGGGGGGCTCAGACAGGGTTTCTTGATTAAACCCAAAAGCGCTCCTTTCAGAGGAGGAAGCGGGAAAAGCCGAGCGGTCGTTGTCGCAAAGCGCCTGGCGCACGTAAGCCGTCACTTGGTCGTGGTAAAAATCGCCAAGATTTTTCACGTTGAATAGGTTTTGCGGGAAATTGCCCATGTCGCTAACCGGCGTCTGCAAATAGGCCGTGGCGGCGCAGGCCGTGAAGCCCAGGCCCATGTCGATGTGCGCGCGGTTTTGGTTTAGCTCCATGGTAAGATAATCGGCTTCGTCCACGCGCGAAATATCAGTGGTACCGAAGAAAACCCCTTCTGAGCACCGTTCCGCGTACAGCATTTGCTCGGTCTGAAAGTTATCCTGCCGGACCACCGTGAAGGCGAAGCCGGGATGCAGGCCCCGGCGCAGCTGATGGATAAAGGCCACCGGGGTCATTTTGAAGTAGCCGGCCATGAGACCGTAGGTCAAGCGGTTGACAGTAGCGCGCGAAGTCTCCGCGTACCTAGCGACGGGCAGCCGCACGTGGCGCACCAGCTCGCAGGAGCAAAAAGTCGGGACCAGAGGAAGGCCGGCATCGAGCCGGTTAAGATTGGCCGCGCGATGGGTGGCCGCCACCGCGGTGCGGTTCGCATAAAGGGCGCAGGTGGGGACGGCGTAAAAAAAATCTTCGAAAAATAGAGCTCGGTCTTGCTTCGGGTAGTTCATCAAAATCAAGCCGTTGATCAGCGCCGCGTCGTACAGGGTCTGGTGACGGGTAGAGCGGGTCTCTAGGCCCGGGTCGCAGCGAGATTCGTAATTGAGGACGCGCGTACCGGAGACCGGTCGGGAAAAAAATTCCCTCAGGCCTTCCAGACCGGTCGCGTCCACTTCCGTTAGGTTATAGTTGTGAAGGAGGGTGTTCAAGTTGACCTTCGTCAGCTTGGGAGTGCTCGTGGGCGAGGTTTTCTTCGCTGCGGTTTCGTCCGTCGCCAGGTGGCTCAGCTGATCGTACAGATTGAGATAATTAACGCCGGCCGTACAGCACCGGCCGCGGGCGAAAGCCGGCAGAACCACGTAATAAAAAATCTTGCCATGGATTTGCCATTCGTTATCTCTCACGGGTACGTCGACCGCAGGGCCCGAGTGGATCAAGCGGTTATCTTTCGCCGACCAAGAGACGTTGTTCAACGCGGGCCAGCCCACTTCGATGTTCAGCTCAACTCCTGCCGAATCGTACTTGAAAGCTCGGCCGCCGGCGGCCGCTCGGTGTTCGGGCGTCAAAAGGGGGTCGGCGTCGTAGATGATGGGGGGAAGGAAGCAAGGATCGGCGAGAAGGTGGTTTAACGATTCCGGGGTGTGGTTAATGAGCGGCGGCCCCGGTACAGTAAAATCCGTTATCAGTCGTCTCAGATTCTCCACGTGAGACAGGAGCTCGCGGTACACCGTCAGCAGCTCGAGAGGCAGATCGCCGTTGCCCAAAGAGGCCACGATGTGGTACAGCATTGGAAAACTGTTGACGAAGGCCGCGCCTCGGGCGCTCTGCCAGTAGCTCAGAATGCACTGACGAATGAGCTGGAGGGCACTCGCAAAAAGCCCTCCGTCCCCGTGCACGGCCGCCTCAATCATGTACAGAACCGGCGGGTAATTCCGATCATCGTAGGTGGCCTGGATTATCGCTACTGTACTCGGCGACATGCCCCCTCGTCCGTAGAGGGCTTCCAGGGCGGCGCCACGCGCGTCGCGATAATCGACCGGTTGCAACGGCAACGGTATGTTGCCGTTGATGATTCTAACGCGGCGCTGTAAGTTGACGAGACCAACGGGAGCCAAAGAATCGCGAAGCGGCATCTCAGGGGTGGGATACGCGGTAAAAAAATCAAAAAACGGATGCCGTTCCAGGGTCAGCAACCGGTTATCGGCCCGAAGAAACTGACAGGGACTCATGCGATTTACTGCTTCTCCGTCCAAAACGTAGTCTTCGGGGCGCGCGACCACTCGCTCCAGGAAGCGACGCATGCGTTGATTTAGGAGCAAGGTGGGATCGACCCGCGAGGGACTGAAGGCGAAAGGCCTGGGAACGGGCATTCCTTCTTTCCACTCGTCCCTGGCGTCCATAAATTGATCCGTGTTGAAATTCAGCGGATGACAGAGCGTTCCTAGCGCGTGTTCCATTTTCAGTCGGATCAAACTCTGGTCTTTGTTGTAGAAATGTATCTCGGTCGGTGGCCATTTCCGAGGATCGGCGTCGTCGGTCAAGGGCTGGGTACCTTTAGCCGCGTATCGATCGAAGGCTGGTTTAAAAACCCCCAGTGGCATCATAAACGTCAAATCGAGGCGCGAGACGAGCGGGTACTCGTTTTTTGTGTCCGTGTAGACGTATTCCAGTGCTTCTAAAAACACTAGTTTTTCGCCCACTTTCAATAACTTAGCCGGTACGCGAATCGTTTGCTGCGTTTCAAAGGCGTCGCTCACCAGTTCCTCGTTGATGCGCTGCTGCGCGCCTTTGTAGTTCAGCACGTTGCGCGCCAGCTGTTCGAACGTGTTAACCGCCTTTCCCATAGCTACCGCGGTCACCATGTTGTTGCCGTCTATCATCATGTTGGCGTACACGCCCGGCACGAGGGCTTCCTCGCCGTAAACATACTCGCGGAAGGTCAGCAGGTAATCCCGCACGAACTTAGTGGTCAGGAGCACGCCATCCACCGGGGTCCCGTCCAGGGCCGAATGGGTTACCACGGGCACGTTGACGCTTTTGCGGGTGGCTGAGACCATCTCCAAGAGCCTAATCGGCAGAGTCGCGCTTCCTACGGCTTTGTTGACGAAAAACGTATCCAGGATGATGTTTCTTTTCATGGTCGAAATCAGGTTGGCGCGCGGTACTTTTTCCAAAGGAGTATTTTGCGTCAGGTAAACGTTGAGAGTTTTCAAAACGGCGCTCGGAGGGGCCTTTTCCTGAAAAATTCTCAGGAGCTGATGCACGGTTCCCCGTTCAAAAGAATCCAAGGTTACTTGCACGTTTTGGGTTAACTGACCGATAGCCAGCTCCGTGTGATAACGCTCCAAGGCCGTGCCGTCTTCGGTCTCGCGCAGCAGGTGACGCAGGGCCAAGCTGGAAATGCTAAAAACGGCCCGCAGGTTATCGCGTTCGATCTGTTTGGTCATGTAGAGGTAAGTGGGCTTTTCGGCGTTTTCCAAATTGCTGCGCGCGATGCTAGGTAAAATGATTTTGAATTGCACGGTGGCCTTGTTCGTATAATCGAGCTCCGGGTACTTGACGCATATACAGGCCACGGAGAGACCGGTTTCCAGGAATTTGACCAGGGTGAGAGCGTTGCAGTAGCTCCCCAGCAACATATCGAATTGAGTTCGGTACAGGTCGGGGTCATCGCTGATGATGGTTTTAAGGCCATCGTAAAAAGCTTCGTGTGAGGTAACGCGAATGAACGAAAGGACGTTCCCCGTGCGAAGCTGGGAAGCAGACTCTCGCGGGAAAATCTGATCCGTTAGACCCGTGTACGCGTTGATCGCCATGCTCACGAGCGTGCGATCGGGCGGAACCGCGGGGAAGACGAGTCGAGAACAGACGTGAAATTTTTTTTATTTGGGCACGATTTATTCAATAACAAATGGGTACGCGCAAGAGGGCGCGGGCCCACAAGCGCGGGAAAACGAATTCCGTGACGTCGTATACGATGCCAAAAACGTACATCATGAGAGAAACGAAGAAAACGTAAGAGACCGCCACGCAGGCGCCTTCCGTCGCCTTAAACACGTGGACAAAAAAATCGCCCAGCACAAAGACGTTTTGGTAGAAAACGTAGACAAAGTAGGAAGGGCAGGCGACGTCAATGAAACAGGAAATCACTCGCTGGTGCCACGTGTAGGGCAGGCGGTCGGCTCGAATGTTGGCGTGAGCGCAAAAAAGCATGTACGCCACTTTGAGGTAATAAATCGCGGTAATAAATATTGAAACGATAAAAAAAACATTTACCGTAGTGCACCGATAATAGACGTAGTAAATAAGGCAGTTGACAAATTTGAGAAGGGCGGCAGCTATGAGGGCCACGAGAGTGCTTTTCGTGCAAACGGGAGCTTCGTCCTCTAGCTGCCCGGTGCTGATCAGATAATCGTCGTGCGTGCGGTACACGGGGCCCCGTTCGGTCAAAGCGATGTTTTCTACTCCGGAAATCAGAGGCGCGGCGGCAAGATCTGCCAATGCCGCCTCGGCTGTAAACACCGCCGCCATGTGGCTCCGCCCACCCTGAACCGCGATACCTCAGGTGCGCTAAATTGCCGCGTTGCTAGTTATCACCAGACCGGCCGGTGAGATGAACGTGATCGTCGGCGAGAGCTTTGAGGTCTGCGGGGTGCGATGTTACGAGGAGCGCGCGGCGGGAACGGTGACTTTCTGGTCCGGAGGCGTGCTTTTCACGTTGGAAGGCGCCACGGGCCGTCTCAAAAAAAGAGGCCACCGGCTGATCGACGGGGCGCTGCTGGCCTACCTCTCGACCGATCTGCAAAAACACGGATCTGCCCGTGTGGACGGCGCGGGGGGGCAGCTTTTTATTGACGACCTGATTAGCGCCTCGCTAAACGCCGCCAGCGAGCTGGACTTGGTCAATCAGACCGGCGGAGACCTATCCGACGATGCGTCCTATTTCTATTTTTTGACGGGTACGCCTTATGCGGTTCCGGTCCGGATCACCTGCGGTGAAACCGGGTCGCACCGCCTGACGTTGCTTGAAAAGCCCCGCCTTTACTCTCTGACTGACAACGGGTTTGATTACCCTCTTCCCGATTCGTTGGTGGAATTAAGCGAGGTGACGTTAGGGTTCATTCCGGCTTCGCTGAAAGTTTTGTACAAAGCCTTGACTCGAGACGCGGGAAACACGAGGGCCAACCTGACGATACCGATGTTACCCCCACCCCCCGATACCAAGCGTCGTTCGGAGGGGAGGAGATCGGTCCGTTATTCCGATTCCGTGAGAGTGTGCAAAATCGAAAGCCGATCGCGGGCCCTTTGGAGTCAGGGGCCAGGAGACACGGCGGCTCGTAACGACCTGCGGCGCCTGAGGCTCGTCCTCAGCCGCGTGGATGACGCCCTGAGCGGCAAAGTGGCAGTCGGGAGCTGGGCCCACGAAGGTCTTTCCCAGCTGACTCCACACTTGCAGCTGTTTCGCGAACCCTTTTTCGGCTCCCGCTCGGAAGGTTCTCTGGGGTCGCTGAGCAACGCCCAGAAACTGCTGATAATTCAATTTATTTTCGACAAGCACGGCATGTCGAGCTGTTACCCCTTCATCGAGACCGTCTGCTTGGGTCCCGGTTCTGGCCCGGACAAAGACGCTCGGGTCAGCGACGACCTGTTGCATTTGACGGCCGAACGCGTCAACTCGCTTTTTCAGGAAGCCTATGTCGTTTCCTCCTGCCTCGAGAGTTTGGCTCGTTCCTCTCCCCCCAGGCGCCAGGAGCCCTGCCGATCCGCGGACGCTTTGGCATTGGAACGGCTGGCTCTCGGACCGGACAGCGGAAAACGGTGGTTGATCGGAGGTGTGTTGGAACGCATATTCAAAGGAGAAGGCTACCGAGCCGCGCTCGAATTTCTAGCCCCTTTTTCCACCTGCCGTATCTTTATTCATCGTTGCTTGGCGTCCGATCGCGTTAGCGCCTTTGAAACGGGAGAATCGCGCCCGGCTTTGGTATTAAAAACGCTTTACGATTCTCGAGTTAAATAAAATAAACTTTATTGTGGCTTTCACGGGTTTTTTCCTTATAGTCTTTTTTCTGCGCGCTACTTACCTGACGCATAACCAAATAACAAACGCGATAAAGCCCACGGTGCCCAACAGCGACAATACCACTATCATAATATCCCTCACGGGCGGCTCGTGTTCGCCCGCGAAAACTCCACCCAAACGGAACACGGTCCCGTTTGGCATCAGTAGGAGATAACGGACTTGCGAAAGAGCCGAATCGCCCAAAAAAGGAATTTTCCTGTCGACTCCAAAGATATCCCGCTGGGTGTGAATGTCGTCTACGTAAACCGCGTCCAAAAAACCCGCCAGTTCGCTGTATTTCACCACGAGACCACCGCAAATGGCGCACGAAAAAGAGGTGCCGTCCACTTCGAATTTTTCGCGAATGTCCTCTCCGGGCACCTCGGTGGCGGCAACGCAGGTGCCCGAAACGTAAGATACGAATAAAGGCATGCCGATGACCGTGTCGCCTACGCGGTAAACGGTGTTCCTCACCATAATTTTGGACGAAATTATGTAAGTGCGATGCGGGTTCAGGGGGTAGAGAGCGATCAGCCCGGTTTTGTCGAAAGTGTCTATGCAACCAGCTAGTTCTGGAAAAACGCGGCTCAGGTTAAGGCCGTTGAGGGCCAGTAAATGATTCGTCAAATGTCCCGCGTTTTGTCCCAAGCCGAAGAGGGGCGAGCGGTGTGAGAATAGACGATCCGGACTTGCGTGCGAATATCCCGTCAGTAGGCGCACTCGCAGGGAGTCCTGCAGGGTATCGCGCCTTGCGGCGTAGCTGCAAGGCGAAATCAGGGAAAGGAGACCACCGCCGTCTTTGAGTTGGGTTTCGATCGCTTCCTTATCACGTTCTCCGGTCGAACACAGACACGTAATCCGCAGGAGAGCGTCGCGCATCTCGCTCACCGATAGACCGTTTTTTAGGTGCACCGTAAAAAATAGCATTTTTCGGTCTTCGCCTTCAATTTTTCCGCTTTTCAAGGCTTTTTTGTAAATGGTTTTTATCATTTTATTTAAAGCCAAGCCCGTGGGGAGCCAAGGGCGCAACACGTCCGGATCCGCGTAAAGAGATTCGAGGGTCAAGAGTTGTAAAAATTGTAACAGACTCGATTTTCGCTCTTGAGTGTGACCGAGCGGGTTTTTGGCGCCAGCGAACGTGGCGTTGTAATAAGCCAGTGCTAGTTTGGCAAAAGCTCCGTAATACCCAAAGAATGAGCTTACTGTTCTCTTTCGTACGCCGGTCGCCGCATCGGCGCACCGGGTCGCCAAGTCGTCGACGAGACGGGAATTCACATAAAACTTAAGTAACTCTTTACCGGAAACATAATTTCTTTCGAGAGCTTTTTCCGTAAAGCGTTGGGCCGCAAATACCAAATTAAAAGTGACTTCTAAAAAAAGCTTTCTGTTGACCGCCGAGCAGGAATGAGAGGCAAGGTACCGCAAAAGGGCAAGTTCCGCTCGAATGATAAATTCGCCCCAATCCAGACTGGTGTGAAAAGACCGACTGAGAGATTTTATTTGTTCTATCAAAGCAGCTCCGTCCGCATCTTTTTCATTTTGAGTGCACAGCATCAGGCTGGATAGATCTCCGTGCCCGCTGTAACTCTGGTACCAGGGTATGTAATCGCGTAGATATCGCAAAACCAGCGGATGTTTTCGTTGGCGGTAACAAAAAACGACGGCGTTGGCCAGTGAATCGCTGTAACGGATTTCCAAAAAATCCCGACCCAGCACCGCTCCCGTGGATCCGATATTTCCGGTTTGCACGATGCTCCCCCAGCCTTCGAATTGTACGGGATAAAACAAATCGCTGGTCAATAGACTTGCCGTGTTTGCGGGTTTAACCAAAGATTCAGTGCGCACCAGCACGACGTTTGGTTCGTGTTTCGCAAAAGTATCAGATCCGAACTCTACAATATGGGTCGGAGGAAAGGGCGTTGCGTTTTGCGGCGCAAACGGCGAAGGATCGACGGCTGACCCGTCATAGCGGTCGACCAGGGCAAATTTTAAAAACTCGTTGAAATCCGCCAACTGTCGCGAACCAAGAGGTGTGTACCGAACTGCGTTTTCGTGCCCTGGCGGGGCGAAGTCGTCGGTCGATATGTTATATCTGGAAACTTCCGGCGACCCGCCATGAAACCTTCCGTTGGAGACGGAAGGTAAGGTGATGGTTATCTGTAAAGCGGCGGTGCCGGAACATAGCGGCACGAGGAACCAGCTCAAAAGAAGACTCAGGCAGCGCCACGCGCGACCGCAGCGACAGGGGCACGGCATGGCGTCGGTTGAGTCTACCGGTCCGGTCTTTACACCGACTCCACCGAAAGCGAAACGCGATCTTCCTTTTCAATGTTGATCTTCGCAATACATGAAATGAAAGTCGCTCAACAGGTTCCATTTCTCAGGGGTCAAGACCGCCTCGTGAAATCGAGACACCACGCGCCGCGTTTCGCGGGCCGCCTCTTCGGGCGAAAGATCTTGGAGGTCGAGCTGGACGACGGTGGTCTTGGCCAAAAGATTGATAACGTCCGTTAATAAAACTTGAATCAGCATTTTTGGAGCTCCCGATTCGGAGCACGTTTCGGGTTGTTTGAGCATTTGAAAAAGGGTCGACTCGAACGCGGCGTCGTGCGACACGTCCACGACCGTCGAAACGATGTCCTCGCAGAGCGCGGAATCCCTGTAATGTTTGGCTATTTGCCAGTCCCGCCACCAGCCACTTCGGTGACATCGGCAATAGCTGGCGGTGTTAAGAAACAAGCGATACACGTTCCGCAGCGCGACCGTGTACGGAATCAAAATGTCGTTCACTTCGCCTTTGCGGGCACGCGTCAAAAGTCGGCGATAGACCTCGCCCGCGTGCAGATCCATGACTATCACGTTAAACGGGGGGATGGCGTCGGAGGGGGGCAGGGTGCCCATGGCGTTGAGAACGCTTACTAAGCTCATGTGACCCACGGCGTAACGAGCCAATGGGAAAATTAACTGGGCTGAAAAGATGCTACGGTCGAAGAGCGCGACCTTTCGCCGCTCGCCGTAGGCACCCGGGCGAACTGGGGTATGTTGTCCCAAGGCCGAAAGCAGGCGGTGAACGGTGAGATGGGGGACCGCGAACCACTGCTGACAGTAGCCCATGCGAACGTCCGTCACGTGAGAGGCCACCAGCCTCTTCGTGTGCTCCGATTGGGCGCGATAGGTTAGTGTGATAACGTCTTTTTCAAAATATTTACGCCAGTAGCTCATGGGCTCCGGAAAGTACAAGTAATCCGGCGCTTCTCGCTCGGCTAGGAATTTACATGTGGTCGTTTTTCCTATTCCGTAGGCCCCTTCGACGAAGATGAAACAAACGGGAACCTCAGAGTTCTCCGGTTGTCGCGATGAACACGCTACGGACGCGGGGCGCTCGCACGAGCGCCTTCGACTACACATCCTCGAGAGCCGTGAAAAAACGCCGCCTTTTGGCGGGAGTCAGGTGTCACGAAAGGTTTTATAATCTGCTAACCCGCGGGTCGCAGCAAATCAACGCCGGTCGCCCCGGGGCGGCCGCCGCCCGACCCCTCGTTCGGGCGCTCGGCGCTGCCGTGGATTGCCGGCGCGAAATAATAAAAACCGGGGTTATTTGCGAAATCGACCTCGGTCCCCGACGGCCCGACTGTGTAATTTACGTGCGTCGAGCGTCCCCTGTTCCCCATTTGCTCTTTTTGGTGGAGCTAAAATCGTGCTTGCACACGCGGGATATGGCCACGAGAACCAAAGCTTTGCAACGCCAGGAAGGCTTGGGGCAGTTGCGCGACGCGCGCGCTTGTCTCGGGCGCCTAACGCCCCCGGGCCCGGAGCCTCTCCTCATCTGCCCCGTTTTGATTTTCGTGGCCCAGAAAGGCTTGCGAATCCTGGCCGTTCAGCGTCTGCCGACAGTCGCGGCCTCCGTGCATTTCGACCGCCTCTTGCGCGTTCTACTGGGTCGCAGCTGTTATCATGTTCGAACAGCACCTGGAAGCCCTTTGGATGCCCGGTCGCAGCGGTCCGGCGCGCGTGGTGTTGCCCAGCCGGCGAAACCTGCTGCGCCCTCGAAACTACCCTCTATACCGCGCTCTCGATCGAACCCGCGATCTGCCGGCCCGCGGCGATCTCTTGCGGGACAACGAAGGGCTGCGCGCCCAAAAGTTCGCGGCGCGGGCAGCCACGGAACGGCTGGAGGAAAACATTTTGACCACCGTTCCGGAAGTAATAACGCGGCTGGACGAGCTGGAAGAGGACGTTTTAAAAATAGAAGAGGACCTGGAAGTCGAGCCGGCGGCCGAGCCTTGCCCGCCAACTAACGCTGACGCTCCCGCTGCGGCCGCACCGTCTCCAGCGACCGAGGGTCGTTCGGGGGTGCAGATCGTGAAAAACGACGCGCCTTTCCTCTTCGGGGGAGAGAGCCTCCAGTTGGACTTTCTGCGAACCGTCTTCGTCGCGGAGGGTAGCCCGGGTTTCGGGGTTTGGTACAAGAAACTGCAGGCGTACGCCGAGGCCGCGGAACCGGCCCTCAACCGAATAGTAAACATTCGGGAGGGCCGCACGTCACAATCGTTCTTGGCGGCGGTTCTGCGCACCCTGCGGTCCGTCACCCAGCTTTACGTGGGACGGAACGAATACACCGGCTTTGAAACGGGGGTGCTCATACTCGGTATGTTGCAGGAATCGATCGACGGGCGTCGGCTCGAGGGTGGCTTCGAAGAACTCTTGCTCACGTTGGATCAATCGCTGGCGATTTTTGAAAAAGCTCTGGATCGGGAGAAGAAACTTTCCTTTCAGTTCGGCGTTTCGGACACCGATAGGCGCGTTCACCTTTTTGGCACCCCGCCGGTGGGGCGATACGCCAAGGGCCTGCTCGACGCTCACACCGTGTACCGTCTGTTGGTACGGGAGGGCGTTTTAGCCCCTTCTAAAGGAGGAGAACTAAGAGGACAGCAGACCGTGGTCGACCCGGACGACGCACGTCGTCTGGACCGAACGGCGGGAAGGGCGGCTGACCTTTTCCCCGGCCGGCCCCTCCTCCGCATAAACCGGCAGGAGACGCTCGTGCGCGCCGGGATTGACGCCGCGTGTTACCTCCTGCTTCTCAAGCGACTCGTGCACAACACGGATGTTTACGACCCCTCTGGCGTGAGGTTTCGGCTGCAGGCCTTTGTTGGAGGCGGCCTCTCGGCGCGCCTGCGGAGAGGCGCCGAGGCCGGCGCGGGAAACGCGTCGCGCGATTCCAATTTTCAGTTTTTATTGAGGCGTTACGTGTTGCCCCTCTATCAGCGGGACAAGGCCGGAACGGAAATTTCCACCCTTTTCCCGGGGCTGCTCGCCCTGGTTCTGGCTGGCTTTCGTTCGGTCAATCGGCGCGACGCCGTGGTAGCGGGCGCGGATTACGAACAGCTCACGCGGTTCGTGATCGGGTTGCTCACGAAAAGGGACAGGGCGGCCGAAGACGTGGTTCTTAACCACGACGCGATCACCCTCGAGGCCGAACGGGGCCTCGGGCAACTGCTAAGCGTGCCTCTGTTGCGATCTGCGCTCCGCGAGAACGGGACGCTCGACCAGTTCGACGCCAGAGCGGATTACGATCTGCTTTACTTTCTTTGCCTGGGATTCATTCCCACGCTCACTATCGATTAGAACCGCGAAATAAGGAGAAAAAAGTTTTAAAAGTGGACTCCGGTCTCGCGCGCTTCGCAAAGCGCGGCACCGGCGTCATGCAAACGGAAGAGGATGCTCCGTTGTACGTGGCCGGCTTCCTTGGCCTCTACGACCGCGGCGGAGAAGAGCGAGGGTTTAGGCTGGACAGGGAAGCCGTGCGTCGCGGGTTGCCGCTCACACAAATCGTCCCTTTGTGCATAGATCACAAGGACCGATGCACGGTGGGCCGGGTGCTGAGCGTGTTAGACGCGGAAAAGGGCGCTTTCTGCGTGGCCAAGGTCACGTCGAAAAACCTTTTCCGAATCATGCTAGAAACGGTGGACCCCCGCGTGTTCGAACTGAAGCCCGGTCTCAGCGAACGAGAAAAGCTTTTGTTGCTTATCAGCAACTTCGTCCCCTCCTTCAGTCTCTCGAGCGTAAAAGTCGATCGACCGGAAGAGGCCGACGAGCGGTTTTTCGTGCACGTTTCCCTCTGCATGCTGGGACGCCGCCAAGGCACCATCGCGATATACGATGAAACCGCTTCGAAAGCCGTAAGCCTGTTTGAGGCTCTTTCCGCCGAGGAAAAACAGCGGGCGATCGCGGAAGCGGTCGCGGCCGACGAGGAAGGGCGGCATTGGGACGAACAGTTTAACGATCCGGAGGCCGCGGAACTTTGCGCCTGCCTCTTTTCTCAGGCGCTGAATACCAATTTCGTGGACGATAGATGGGAGGAGTTACGGAAACAGAAAAGAACGGCTGATATTTCGGGTGCGACCTATTTGCAAGCCAGCGTGACCGAACCCATAATAAAAAAGGACTGCGGGAAAAACCCTTCGCAGAAAATGGAAACGGTCGGACCCGCGCCTCCGCTTCGCCCCACTTCTGTCCCGGCGGCACCGAGCGCCGCGACGAACGATTACGTGTCGGTGCCCATGGAGCATTATCATCAACTGCTGCTGGCACAATCGCGGCCGGCTTCGAGCTCGGCGTCGACATCGACGCCGTACGTACATTCTTCTTACGGTTCTCCTTGCGTGTACCCCGCTCAGTTTCCCGTGTCTCGCGCTCCCGAACATTCCGCGCCCGGGTTCGGTCTGGGACCGGGATATTTCATGCAACCCGGGCCGACGTACGGGGTCTCGGGACCCACTTTCCCTCAAACGGGGCTGGAGGCGAAAATGGAAGCCCTCCTCAAAAAAATCGAAAGCGTGAGTAACGCGGCGGCGCGGCCCCCGCCCCCTTCTTCGTCGGTGCCCGGACGTTTGTATTACGAACGGGTCATGACAAATCGAGGGCCGTGCTTTCGTAAAATATATGCCGGCAGCGAGCGACCGAGGTTCGCACACTGCTTCGCCGAAGAAGGAGAGCGCGGTCAGGAAACGGAGGAAGAGGTCCCGGAATTGATATTTCCGGGTGAAGCTCCACCTCCGACTAAAAAACCGCGCGAAGAAGAGCGCGCGGCGGAGTATCTCGGGCTGCTGGCAAAAACCGTCACAAGCCTGCAGACGCAGGTGGAACAATTGAAGCAGACCTCCGCTCCACCGCCCGTTCACGCGGAGCCCCCTTCGCCACCGCCCGCCGCGGCTCAGCCCGCCGTTCCGTGTGATCCGCCCACGGTGGACGCTAGCGCGGCTCCATCCGTCGGTAAGAATCCCCGGGGCCGTCAGCTAAAGCAGAAGTTTATAACGGCGATGATGGGCTCGAATGCAATAACGAAATCATAAAGTGTACTTTGATTTCCGTACCTTTATTTCTTGAATAAATAAATCGATACATAAAAAAACACGGCTGACTGAGTCGTTTTTTTTTCCAGTGCTATAGGCGTCAAAAGTCTTTTGGTATTTTTTTAACAAGAAAGAACCGCGCGGTCCCTCAGACCTGAGAATACGTCGATAATTCGTCGTCTAGATACATACTGGCCGTGCTCGTCGAAACGGGAGCGTATCCGTTTCCGCGGTGGCGTAAAGATTTCATCATTTTATTTTTAGCGTCCGTAAAGTTGTCTTTGACGTTAGATAGTTTTTCTTTGGCCAGCGACCATCCGGAGGAACTCGCCGCTTTTTTCTCACGTCTTTCCGCTTCGGACTGAAGGCTCAGATCTCGCAGGAAATCGTTGATTTCTTGCTGCCGTTTTTTGCTGAGCTCCGGCAGGGGCTCTTTGGGATCCCATTGCCCTTGGTTGGCACTGACCGGGAAAATGGTCGAAAGGGGGTTCTTTTTAAACGTCTGGACGAATTTCAGTGCCAGGAAAGCGGCGATCAGACCGCCTCCGACTAGCAGCAAAATGGTAAAGCCCCCGAAAGGATTGGTCAAAAAACCAACGATCCCATTGAGCACGCCGGCCAGCGCCCCACCTACTACACCGATGACCTTTCCCAGCGCTTCGCCCACGGTACCGAGGCTTCCGAAAAAGGCCTGAACGCGGGCGATGAAGGCGCGGCTGGCGTCGCCGTACACGACCAGTTTCAGATCGTTGACCAGTTGCAAGTAAGCGTTTTGAAAGCGCGTCACTTCCAGGTAATCTGCCGGATTGGAGAGCTTGATTTCCTCCTGGGAATAGACCTCTAGGTGCTGGATATCGTAGTCGGGTAGAAGGGAAACGTTAAACTCTACAAAAGTGCGCACTTCCGTAATCTCGTCCAAAGTCACCGGGCGGACGAAATGATAATTTTCGTACAACATGTAAACCCCGCCGAACATAAAATACTTGCGGGAGTTTTGCTCGCAACTCTCCGTCAACCCCAAGTAGGGAAGCAGCTCGTTGTGTTCTCCCAAGTGACCGGTGATCAAATCTTCCTGATTTGCGTTGTCGGAAAGAGAAAAGACGACTACCGGCCTGGACCAACACAAGCCCCGGCCCGCGTAAGGCCCGTCGGTGATATACATCGTATTCCACAGTTTCACGTTGGCGGAGTTGACCTTGAGACATTTGCTGACCGCCACCAAATCCCCCATTTTTTTGGCCGCGACCCGTTTTCCCATAACCGTGCTCATCACGGACGAGGCTTTGATGTTCAGCAGCAGCTCCCATACCGTTACGTCGCGGTTCTGAAGCTCGCACCAGGCGTTGACCAAGCGGCTGAAGACCGAGTTAATGTGTTGCCGGAGAACGTCGTAGGTGAATTGCACCTGAGTAAAGGTGGCGTCTCTGGCCGAATTCACTACCCGCAGCGTGCGCTCGAGTGCCTGGCGTCGGACCCTAGAGCGAACCGGCGCCGGAGCCGATCGGGCTCTGGCTCGCGTGTTGTTGACGGCGGAGTCAATGTTCAGGGGCGTCAAAGCCTGATACGCGATCACGAAGCCGCCCGTAGCCAAAAAGTATTGTACGGACCCGTTGCGCGCGTGCGTTAGGTTGTAACGGGAGTCGAAAATATCGTCGATTAACTTTTGGCTGTCGCGCGTGACGCAAGACGCGTCGCTCAACTCGGACACGCTAAAATTAACCCCCGACGGCACCACAAGAGTGGAAGTGAGATCTTGAGCGGTAAAATGATAGGAAGAAGAGTGGATAACGCGCACCGTTTCGGGCACGGTCTGCCACAGCTTCAGAGTGCAAGTAGCCTGGGTCCGGTTTACCGCGTCCCAAGTAATGTAATAACTTTGCGCCTTGCGTTGAAAATTTCGGTCCGAGGTACGCGTTTCACCCGTTTCCCGGTCTTTCCTTTGGAAATTCTTTATTTGTACGAAACCCAGCAGGTCTTCGTTCATGGTTTCGTTTTTCGCACCCGTATTGTAAAACGGCGACATCTCCACCGTGTCTCCGGTGGCGACGGCCATAAAGTCGTAAGGATAAGGAGATTTGGCCACCGTGTCCACCACCAAGCAGTTGACCGTCACGGACTCTCTTTCCCACACCCATTGGTAATTGACGTGCGTGAAATTCATCGTGCGATAAATGCGCGTGCTCGGGGTGCCTTTGGGCGCTCGTTGCAACTGCCGCCACTCCTGGGTATTGTCGTTGTTGTCCCACATGGTGACGGGGGAGTTGTGTTTGATGGCGGTAGCGGAATTCCCACAAGTGTGATTGCTCTCGATGCGCGTCAGGTCGGCCACGTCCACCGGGTACCTGTCCATTGTGCTGCCCCAAATTTGCTTTTCGCCCAAAAAAGTTTGATAAGAACGCACTATCGTTACTTCTTTGTAAAAAAGGCTGACGTTAAAAATATAAGGCGTGATGTTTTCCTTCCACACGAGCATGATTCCCTCCTCGTAATCTTGTTGATCGGTGTACATGTCGCGACATTTTCGAGGACCTTCGAAGCGCACGAGATCGCTACCCGCCGACAGGCCGCAAACCTCAAAATCTTCAACGGCCGATTCTCCCAGGTTAACTCGCTTGAGCATGTCACTCAAGGTTAAGTTTCTTTTTTCATCATTGCCGGACGGCTGGGCGAACGTCGCCCCGCAAAATAATAACAGGACGATGATCATAGAGCCGGCGAGGGCGCGTGATCTCTCTCGCGGCGGTAACGCAGAACCGTATCAAAGGCGGAGTAGAGGTCGGTCTCGAGCGCCACCAAAGATTCTCCTGGGACCAGGCGCCCGTCTCGAGCGCCTAAAACAACTACCAAGGGACACTCGGTCTCATAAGTCAGATAAAGGCCGTCCTCCTCTTTGCCGAACGACAGGTCGGCCCGTTTAATTAATACGTGGTCTCTGCCAAACGCGGCATGAAAGAGCGCCGAAGCGAGCACCAGCTCTCGAACGTATCGCCAGGCTAAGCGTTGCAGGTCGTTTAACGCGCCGGTCTTTTCTGGGTCGCAAACGGGCGGAAATTTGTAAAACTCTTTATATTCGCTCACCATCCATTCCCGGTGATTGCGAATCAACATGAAAGAGGCTAGCTCGTTCTTTATATGCGGCAGTAGGCCGACGTTCTCCACCGAAAAATAAAGGGGTGTGTTGTGAGGCTGTGCGAACACGTGGTAGGCGTGAGTAAAATAGGGACCGTTGATCAGTTCGTAAAATCGATTGACCAATTCGGACAGGAGCGCGGGATCGACCTCGTGTCGCAAAAGGGCGTTTCGGACAAACTGACGTGCATCGTAGTCAGTGCGGCAGTGGCGTTTGTCCCTCACTTCCCCTCCAAAACCGGTCACGCGCTCCAAAAATCGTGCGCGGCGCGAAAAACCGTTGCGCGTGCGCACGGCCGCTTCGAGCAGAAACTGGCCCCACACGTTTACGCTAAGCATTTTGTCCAGAAACGCTCGCTGTTTTTCCACGCACTTGCTGAGATTCAAAAAGGAGCGTCGGGAGAGACGCGCGGCGTAGGCCCTCTTGCGTTCTTCGGTCTCGCCCCGCACGCGCCGTTCGAGCTCTTCCAGATCCCGCAGCGACTCATTTTGCGAACGGAAACTTTCGCCCACGGCAGTGTCCCGCCCGTCGTCGCTTTCCTCTTCCGCGGTCTCCCCGGACCGAATTTGGAGGAGGACCTTTCGTAAGGCTTCCGTATTCCGCTCACCCGTTTCGCGCAGCCGGCGAAAGAGGGGAACGTCCGCCGCCCTTGCGTAAAAGGCGTTAATTAGCGCGACCATGCGGGTTTCGGGCGGTAACCGGGGAGAACCCACGGCGACTTTCTCCATGGGATCTGCCGGTGGGAAAAGATCGTGAAAATGAGTTAATCGAACCCCGAAGAGGCGTAGTGAGGTCAGGGCCTCTTGACGCGCCAGAAGCGCGTCCTTTTCCTCCAGGTCCGCCAGGCGGCGCCCGTAAAGGTCGATGGCGGTTTCGTCGCCCGACCCGGCCAGCAGCCAAAATTTTAATTCGCTCATTTTGTAGACGGCGGGCGGAACGTTGCAGAAAACGTCGAACGAGTTTAACAGGCGTTCCGTTTCGTCCATCACGGCGCTCTCCGCGGCGCTACACCCGTTTTCCGTTCTTTGTCGCTCGTCTTGCGCTTCGCGCCGCGCGCGACGCAAATCCTCGCACAAGGCGTTCAAGCGCTGCGGCGCGTGACCGCCAGCGTAAGGCAGGTTTTTCAGCAGGTCGTCCTCGTCCACGTGCACCTGGTAACGGGTGGCCAGATGATCGCACGCCCGATCGGCCAAACGTTTGTACACGCTTTGGCCTTGGTTAGCCGTGACGCACAGCTCCTCGAAACACACCGCGCAAGGGGCAGACTCGTCGTAAGCCTCGAAAGCGGCCACGGGGCCGTTTGCCAGCGTTTCCGAAAAAAACTCATCGATCCGCGCGAACAGCTCGGCGGCGGCGGCTTCAGGGACCACCGTGTGGATATAATTAACCTGTTTCAAAAGATTTTCCGCGTCGTTGACGGTACTTAGCTGTTTAGTAACGCGAACGTCACCGTAAGCCCTGAGTTCGGTTTCCACGTGATAGGGGCACGGAACGTCGAGACCCATGGCGCCCCGGAAAAACGCTCGTTTGTCGCGATTTCTCTCGAATTCTTCCAAAAGTTGCCAACAGCGCCCGGCTTCGCGACAAGCGCTTGTGAGCGCTAGGCCGAGGCTATAGAGGGCGTAATCCGCTTCGGTTCGGTTCTGCTCTTTGACAGGAACCTCCAAGCGATCGCGCAAGTAAGCGACCATTAAACAATTCAATTTGAGCGAGCGGCGAAGCGGCGAGACCACCACGGCTTCCGGGTCACAGCGTTTGAGCAGTTCGAGCTGAAACAAAAAAGCGTTGAGTCTGGAAACAAGAGCGACGGTTTCTCGAGAATCCATGGCCGCGCGGTTTTTTCTTTACGGGCGCCTATGAAGGGTTAGCTTTTTCCTCCCTCCCTCCCCTTTTCCCAACGAGGACGCAAAAAAATAACACCACGAAATCGAGCAATACTAACACGGTCGCGCTTTTTTATTCTTTTACAAAAAGAGAACCAGCGCTAGGCGGCTTGTTTTCGTTTCCGCTTTATAAAAGCTCGTCTAACGATAGGGGCTTGGCTCTTTTCGCTTCGGTCGCGAGGCACTCAGCGTCCAAAGCCGCCAGAAGGTCTTCCTGGGGCGCCCGGCGCTTGACAGCGACCTTTTCCGAAAGCTCTTCCTCGATCATTTCGCACTCCTCCATTCCCGAGTCACCGCAGCCCTCGAAGTCGAACGACACGCCTTCTTCATCCTCCCCGTCCTCCGGCGCCTCGTTTCCTAAAGCGCAGAGGGCTTCGGCCACCGTCCATTCCCGCATGGCCCCCGGTACCACCAAGCTCGCGTGCGCTTCCGTCATCGCTTCCGCCAAATACGGATCTTGCGTCAAACTGAGAAAATCGTCCCGGCTCAGGTTTCGCACGGCCGCCCCCCGGTGCTTCACCAGCGTGAGGAGAAGCTCTGTTATCAAGTTAGCGGGACACTCCTGTAACAATTTGTTGAAGGCCTCCAGCACCACGCCGCCCTCGTGGCTTGTTCGGTCGCCCGCCGCCGAAGAGGCTTTAATTACGTTACCCACCCGCGGAGTGCAGACGAAAAACCGCTTATTAAAGTCGTAGATCGCCGCCGCCGGGTCGACCCCTCCGCCGTTGGCGAAGTGGGTGAGATTTCCACATTGGTAGAGCGTGTCTCCTCCTTGCTGTCCGGTGTATTTGCTTACCGACACCGGGCAGGTGACTAAAGGCAATTGAGCGGTTACCCACTTGGCGGCGTAGCATACGTTATTGAGACAACTCTTTTGTTCGTGGTGCTGAGCGCTTTCCACGGCCGTTAAGGCGGCCGCCGGCGTTCGGTCTTTCGGGCCTAAAAGATGCACGGCCGAATCGGGGTTGATGCGCCGCGTGCCGGTCACGAGCGCTACCAGCAGCCCTATAAAATTGGCCGTTTGGCCGCAGGCGTCGAGAATGTAATTCGCCAGCGCGAACTGAGCGTACGCGTAAAGGTTGGGCGGGGGGGTTTGAATAACGTTCGAACGCATGTATCGTTGGTGCTCGCGCCGGACGAACCCTACGAACTGCAGGATATCCTCCAGCTGCTCGCTGGAAGCCAGGAGCAGCTTGTTGTTTTGAGCTCGGTTCCAGAAGGCCATGGCGGAGATCGCTTTGTTGGTTGGGAACAGCCTTTCGTGGAACCGCTTCAGCAGGTAACCGTGCGGTCCGTTGAGGATGGGTTGTAACTGCATCACTTTCTCGGCCCGGTTGAGGACCTGAGTGGCGTGACCGAAGCGACCTCCGCGCGTCGATTCGCCCCAGGCCGCACCGCGAAAAAGAATGCGATGTTTCAGGCGGAGGTCCCGCGGACACAGGAGATTGAGGCGCCCGATCTCAAACTCGTACTGCCGTTCGCTGCGCTCCGTCAGAGGCGCGGTCACATCGAAGGCCGCGACTCCCGGCGCCTTGAACACGGCCGTAACGTCGCGGGTGTTGAAAAACCCTTTGTTGAGCATCCCGAGGAACTTTTTCTTCAATACCGGCTGAGCCGCGTTCCGCCCCGATTTCGAATCGACCGCCGCCGCCGTGACGATGCTCGCACACTGGCCCAAGGCCATGTCTTGCACGGTCACCCCTAGAGACCGGTAAAAGGCTTGGGTCATGAAAGGGCAGCATGCCGCGTGGTACGGGTTCAGCGACACGGTTAAAAGATGGGTAGCATCTCGCGCGGCTTCGCGAAATTTGAATTCGCAGTCTTCGGATATTCCTTGCACGAAGCGCTCCCCTTCTTGGTGGATCAAGCGGTTGACGTCGCTGACCACCTTTACGAACGATGACCGGTTGACGATCAAGCGATCTAAATCGGGAGAGTCTTCGCCGCTCTCCAAATCTACGTAACCCGCCTTCCCGAGCTCGGATAAGAGCCGGTCGTTGGTCCGGCGGTAGCTGTCGGGCCCGCGGGGCCCGTCGCCGCCGCCTGCTTTTTCGCCAGAACGGCGTAAGGCGTTAAAGGAGGCGTAGTTGCCCAGCAGTTCACAGTCGTTGTACGGAGTATTCACCGCCCCCGTGATAACGATTCCGCCTCGCTTGGCGGAAGAGAAGAGCGGCAATCGGCTTTTCACTTTGAAAAAGGTCGTGGCGGGGCACACGTGCCGCGTTTCGACATCGCAGAGATCGCACGCGCCCTCTTCAGTCTTGGCGTTCAAGTACTGTAGGAGGGTGGTGGGATCGGCCCTGGAAACGGTTCGATCGCACCTTTCCAGGTAGAACATGACGCGGGCCAGCGTACTGGGGCAGAACCCACAAGCGTAGGCGAGGTGATGCAAAGTGAACTCGGGGGCCTTGCCCCAGGCCAGCTCCAATTTCGGTTCATCGCCGCAGCGACAGAGCTTGCCTTCCGCATCTACCCTGGCCGCCGGGCCCAAAAAAAGCCCGTTGAACAAGAAAAACCTGTCTGGAGACGTGGGTGCCATCTCGCGTCCCGCGTTGCTATCGCGCCCCGGGCTCTTGAGGCGAGCGTCACCTACCTCGGTCATATACAAACAGGAATTACCTGAGAAGATTAGGGCGGCGGCGTGGGATGCGATTCTAGTGTAGTATTCCGAAAGAGCCGCTACCCGGTCCACGCCGGGTTGTTGAAATAAAGGCCAATCGGGGTACGCGCAGGACGGCGGGTCGTGCACCGACGCTTCGAAAGCCGCTGTAACGTTTAGAGCCAGTTCCGCCGCCATGGCGTCCGCTGCGCGGCACTCCGTGGCAGTTTTCGCCCATTCCGGGGGTGGTTTACCCCCCGGAGGGCGAAGAGCCAAAAAATTCTTCTCGGCCAACAAGCAATTTTCAAACTTGTCATCGAGTGCCAAATAGGCCAGGCCGGCGGCAACCGAATGCGCTTCGCGCGTGCGAACGGCTACCGCCGAGGGGCTCACCACGTGGTCAAAAAGCAAACGTCCCAGTTGGCGATTGAAAAACGGCGTGGGCGCTTCGGTGCCCTCCAGGAAAGCGGTCTTTTTGATCTTGAACGGATTGCGTGCCAGCTTCAGTTGATCTTGCAACATCATCTGAATCGGGTAAAGCGGCACGCGTGCCGCTTTGTGACCCCCTATCGCTATTTGTTCCACCAGGCCCCAGTGGGCAAAGGTGTTAGCCAAATAAACCCCCTCCTTGAAAGCGGCGGTCGTGACCAGATAAATCAAGCTGGTGGCCGGCTCCATCTGAACGTGCCGACATATCTCCTCGGCGCTCGTCTCGTGCCAGCCAGCAAAATCCCGATCGGGATCGAACTCGGAAAAACCGAATTCGCTTCGAGCTCGGGCGCAGAGCCGACTAAGGTTCGGCGCGCGAGAGGTAGGAGGTACCGCCTCCCCGCCGTGAAAAATAAACACCGAAGGGTAAAAGTAGCTCGGGCTGAGACGCGTCAAAAGAGCGTCGCAAGAAGGGCCGCTGGTTTTCAAGCCGGTGATCCACATGACATTGTGTTCGAATCCCGATTCTACCGTCAGGCCTTCCAAAAGCGGGGCCACGCAGAGCGCGCTGTCTGCGCTCCGGGCGCAAAGGTAGCGCCACTCTTCCGGCACGACCGCGGAGGAGGGCAAAATGTAAATAAAAGCCGCGGCCGAAGCCCGGCCAGGGTTTGTCATCGAGGCGTCCATTTCCAACCGGCCGCTCGAACGAATGATGGTCGGTGGCTTTTTTGCCGCCCGGTGTTAAAGTACCCGGAGGCCGGGCTAAAGCGCAACACGCCCAAAACTCGCAAAGAAAAGTATCGCGCCTGCCACTCCGGCCCCGCAGTTGCGCGTTATTGGAAACGGCATGGCCCTCTTTGTTAATCCATTCATCACCGGCGGCGGTCGCCGGCGCGGGTACTTCGACAAAAGGCCAAAGTTTTCTTATTTGGTGGACCAGACAACCTATCGGTTTGTTGCGCCACGTTCTCTTTTGAACCCCGACCAGGTCGGGGTTCGTCAGGGCACGGCGGAACGCCAGCCCCGCTGCAAAGCTCACGGCCGGGAACGAAAAATTTTGGAGTGGGACGACGCTCCTTGGCCACAACGCGTCACTCGCTGGGGCGAACGCGACTGTCGGCCGGAGACTTTCGAATCGTTTTTCGACGAATTTCACGTTTACGACGCTTTGGAACGGACGGAGGAGGCCGAACTCACTCGTTCGGGACTCTCCAGCCGTTTCGCCGCTCACCTCTACCCTTCGGCCACCGTCATTACGTTAATGGGCAGTACCACCGATGGACGACGGGTGGCCATTCACGTCTACGGTAGCAACGCGTATTTTTACATCGACAAAGAAGAAGCGGAAAAACGGATGGATGTAAGCGGCGCCCCCGAGCTCAAAAAACGGCTCTGCGCGTTGCTGCAAAGCTCGACCCGGCTCACGGATCAGCGCAACGCGGTTCCCGAAGCTTTTCGGGTAGATACCGTGGACCGACAGGATATTTATTACTACGACAGTCGACCCCGACCGTTCTACCGAGTGCACGCCAAAAACCATCGCCACGTCCAGTCGCTGAAAGATTTGCTGCCCGTCACTGTTTACGAAGCGCGGGTCGACCCCGTGACGCGGTTTTTGATAGACAACGAAAACTTTTCCTCCTTCGGATGGTATCGCCTGCGGACCGGGCACCGGGCGCGTTTTCGAGACCCGTCGGCGGCAGCGACCTCCGCCGACATCGAATTGGACTGCACGTCGGATGACTTGGAAGCGGTCCCCGAAAAACAGGCGTGGCCTCCCTACAAACTCCTAGTATTCGACATAGAGTGCAAATCGGGGGGACTGAACGAATTCGCCTTTCCGGAAGCCGATAACTCTTGCGACGTCGTCATTCAGATCTCGGCGATCGTTCACTGTCTCAAGACGGGTAACGAAGAAGGCCGGTTATTGTTTTCGCTCGGGTCTTGCCGTTTGCCCGCAGAAACGGCGGGCTCGGCAACGGTGATAGAGTGCGACTCGGAGTACGAGCTGCTTTTGGCCTTTTTTACCTTTTTTAAACAGTTCTCCCCGGAGTACCTCTCGGGATACAACATTTTAGGATTCGATTTGCCGTTTTTGGTTAACAAGGCGGCCGCGTACGATCTAAAACTTGACGGCTACGGACGCCTGGAGCGAGGTGGTCAGTTTCGCATCATTGATCTGTCCGAAAACCGTTTTCAAAAAAATATCAAGGTTCGCATCAACGGAACGGTCACACTGGACGTGTACCCGTTGCTGCGCGGCAAGCTGAGCTTACCGAACTACAAGCTGGACACGGTCTGTCGCGAGGTGCTGGGCGAAACCAAACGCGACGTTAGCTATAAGGAAATCCCCGCGCTTTATGGCCAAGGTCCCGAGGGTCGGGGTCTTCTTGGGGACTATTGTCTGCAGGATTCCGCTCTCGTTCTCCGTCTTTTTGAAAAGTTCGCGCCTCACGTGGAAATGTCCGAAGTGGCGAAGCTGGCGCATCTGCCTATGAATCGCGTCATGACGGACGGACAACAGATCCGCGTTTTCACCTGCCTTCTGAAGGCGGCTAGAAAATACGGCTACATACTTCCGGATCGCCGTTTCGGGACCAAAGCTCAGTTGACCGATCCCGACCTAAGTCCCTCTCTCAACGGCCCGGAAGAGGGAACCGAAGAAGAAAACGAGACGGAGAACGGCGCGTACACGGGGGACAAGGGTTACCAAGGGGCGACCGTCTTGGAACCGGAAACGGGATTTTACGTCGACCCGGTGACCGTTTTTGATTTTGCCAGTCTGTATCCTAGCATCATCCAGGCCCACAATCTGTGCTTCACCACTTTGACCCGGCGAGCCGAAACGCTCAAGGAGCTAAAAGCCGGTGAAGATTACGAGGAGTTCAAGGTTCAGGGCATGTCCCTTTTCTACGTCAAGCCTCACGTGCGCCGCAGCCTTTTGGGCGAGCTGCTGACCGACTGGCTGGCACTCAGGAAAAAAATCCGCGCATCGATGAAAACCGCACCGAGCGACCAACGCTTGCTTTTGGACAAGCAGCAGCTGGCCATCAAGCTGACGTGCAATTCCGTTTACGGGTTTACCGGCGTGGCCACCGGATTCCTACCTTGTCTGGAGGTGGCGGCCACGGTCACCACCGTAGGGCGCGACATGCTTCTGGCCACGCGGGATTTTATTCACACCCGCTGGGGAACGGATTTCGAAGCCTTGTTGGTCGACGCGCCGGAACTGGCCGCGTTTCGACGACCCGAATCGCTTTTTGGCCTGCGTGTCATTTACGGGGACACCGACTCGGTGTTCGTGCTATGCACCGGCGTCACGGCAGAGGGTCTGGCGCTTCACGGCGATGTTTTAGCAGCCGTCATCTCCCGCGCGCTTTTTTCGGCCCCTATTAAATTAGAATGCGAAAAAACGTTCCACAAGCTTCTCATGATTACCAAAAAAAAGTATATCGGAGTCATTCAGGGTTCTAATCAGATGATGATGAAAGGCGTGGACCTGGTTCGCAAAAACAACTGCCGCTTCGTAAATAGGTACTCGCGAGACCTCGTCGACTGTTTGTTCAAAAACGACGAGGTCTCGCGAGCGGCGGCGGAAATAGCCTCGAGGCCTCCCGAAACTTGGCAGGCCTGTTCCTTTCCGACCGGGTTCGCGCCTTTCGGTGCTGTTCTGCGCCGGGCCCACTCGGAGCTCGGCCACGCCGATGTTTCACAATTCATCCAATCGGCCGAACTGAGCCGGGCCCCGGCCGCCTACGCGAACGCCAAGCTGCCTCACCTCACCGTATACCGGAAGCTTTTGGAGAGACGTGAAAAACCGCCCCAGGTTCGCGACCGAATAGAATTCGTTATGATAGAGCCCGAAGCGAGAACCCACGGAATCCGTCGAGCCGCTTCCCGGCCTCGGCCCGATCCACTGGAAAGCGACGAGCCGGAGACGGAAAGCGACGCCGTGAAATCTGAACCGGAACCCGCTCACAAAAAGCCGCTCATTTCGGAGCTGGCCGAAGACCCGGCTTTCGTGCGACACAACAACCTGCCTCTCAATTCCGACTACTACCTCACCCGTCTGCTTAGCACGGCGGCCGTCACGTTTCAAGCTCTTTTCGGAAATAACACGCGGTACGCGGAACGTTACATGAAACGTTTTATTCCAGACTCCGCGCCCTGCGGCCCCCGGCTCAAGCGCCTCTTAGACGCCTGTCCCGCGGTCAGAGTACATTCTTTTACGCCCGAAAACCGCGGCTGTGAAAAGAGGGCGCGAATTTGTCAAAAGCTTTGTACATTTTTTGATACTCATTAGAGACCTCGTCAAGGTACGCCAGGTCCTGGCTTTTGCAATAAATATCCGCGGCGTCAGGGACGTTGCCTTCTTGACTTTCTTCTTCTTCCGGGCCCGGCGGGTCGTCGGACGCGTCCGACGGTCCAATGCTGATGACAAACCGCTTATCCCAAACGTCGGCCACGCAGACGTATCCCACCGTGTTTTGCGCCAGTTGGCGCAAAAAATCAGAAGCCAGATGCACGGCCTCGTTTTTGAAAACCAAGTGGAGGCCCGAAAACCCCCGAAAAAGCACGTAAAAATCCTCAGTGTAGCGCTGAAACATATAATATACGAAAAAGAGCGTGCGCCGGCGCAGAACTTGCGCAAACACGGTTTTCGGATCGAGACCCGAAAAAGCCGCGTAGTTTAGCAACGAATTGTAAAATTCTTTATTGTCCACCATATGGCGGATTTGGTGCATGTAGGCCAAAATCAAAGCCGGTTCGTCCAAACGCGGCGTGACGCGCCGACCGCCCGCGCAAATTTCGCAAGTGACGTCGACCACGGAAAATTGGCCCATTTTGGAAAATCGAAGGCAGCAATCCGGCGTCACCGTGCTGAGGTAACAGGGGAGACCCACGCGAGTGGAGCCCACCAGCGGCGCGGTCATGAGCCGCAGGAGCTCGAGCTCCAGCGCCGGATTTTTAGTTACGTACTGAAAGTACAGCTTGACTGGATCCAAACCGCACGTGGCTTCGTCTCCGCGCGACCGGCGCCGGCTGGGACGCGCGTAAGGCAGCGCGCGGCGAGCGCGGCTTAGCGAACGTCGGCGGCCGACGGAGGCGCGGCCGCGTGACCATCGGCTTCGGTCGGTCTCTTCAGACATAACGAGCGAAGGTGTGCTCGAGCGACACCAGGGCCAGGTTATGCTGTTTGAAATGCGCGTTCGAATCTTTAATCAGCTGATTGACCATGCAGGCCTTTGGCGGAAACAGCTGAAAGTGTTTGAAGGCAAAAGCGGCCGCCCAGACCCCGTCGCAAAGCCGCGGTTCGAAACGGTTGAGCGAGGCGTCACCCGCTTTCTCGAGCTCCAGTACCGCGGGACACATATCGAGGTTCAAAAACAGATCTCGGGGATTGGTGCGTTCCGCGTTCAGAGCGCAAATAGGATCGCAGAAAAAGTGTTTGTAAAGCACTTCCGGCGCCAACGTAGAAAGGATGCCGAGGAAACGGTTCTCGTCGTCCGTCCCGGTCACCTTCCGAAAACGCTCGGTTTCGCGCCAGTACCGCATCACCGGTTCTAGGCATTCGAAGAGACCCACGTTGTTTCGCGATCTCGTCATCAGGTCTTCCTTGAACGCGCGCATGGCGCGCCAGTACGGGTACACGATTAGAAGGTTGCACAGAGGACATTCGGCGGCCGTTTTATTACGCGTTTCCGCGTGCCGAAAAAGGGTGAGAAGTAGAGGTCCGCTTTCCCGCGAGGGCCTGCAATTTTCAAAAAAGACCTGATAGGGCTTCCAGACGTCTTCGCGCGAGTACGACGCCCAAACGCGTTCGGCCGTTTCGTCTCGCAAAACTTTGATGGTTTCGAGATCGGAAGATCCCGCCGCGTCCGTTTCCGGTGACAGACCGGCCGTACCGGCCAAAAGGTAGAGCGCCAGATCGGCGTAGGGCCACCAACGGTGGCCCGGAAGCTCTTCCTGGAAAGAGGCGTTTTGCTCCGCCGCCCTAGTGAGGCACAGAGCCGGCCGGCGTCGCTGGGGCAAGGCCTTGTTAGGGGCGTTAGAGCAATCCACCGCGGCAGCGGTGCTCTTCCAACAGCAGAGCTGGGCCTCGCGGCCTCGTGCCCCGCGGCGGAAATTCATGGCCGTCTTCACCGCGGTTTGCAACAGGTAAGAGAAGTCCGAATAGGCGATCTTTTCCGCCGAGTCCGGGCAGGTGCGAAAGCAGCAATGGAGGAAAAAATGTTTTTGTACATCTCCCGGAGTGACGGTCCGATTAACGAATAGGCCACGGGCCGTTATTCCCGGAGCGAAATGCTTTTCGATCAGCAAGGCCAGCTCGAGAGAAACCACGAAAAGCGCCGAGGCGCAAAGCGGGGCGGCCTGAGCTTTTTTGCACAGGGTCGAGTAGTCTAAAAAAAAGCCCAGCATCGTTTCTTCGTCCACCGCCGCGCTTTCGAGCAATTCCAATACGCGACACACGCGGCAGCCCTGATCGAGGGCGAACGTTTCGGCGGCTATTTCCATAAACGGCTCGATCGTGCTTTCGGCAAACGCGGGATCCAAAGGAAGCTCCCCCTCGGCCGGTTCTTCGGCCGGAATCGTTTCCAAGGGATAGGAGGCGTAGATCAGCTCGTCGCGCAGTCCTGGATCAGCAAAAAGGAGCGCCGGATCGAAAGCGGCGTATTCCCTCGACAGCACCTCGCCGTCACGCGGCCGCTCTGTCCAACTCCGCACTTGCGCCCAAAAGGACGTTATGGGTGAGGCGGAGCTCCGAAAGCTCGAGGAGGTCATTCCGGCCAGCGACTTGGAACGTTTGAGCCTGGATGAGCTCTACGCCCGATATATCGTCCCGCCGGAGAAAAGATACCTTATCTGGTTCGAGGACGTTACGCCGCCTCCCCTGGACGTGCTGTATCCCACGACGGACGGAAAGTTAAACTACTTGAGCGTTACTCAAAAAGCCGCGGCCTTCGCGAGGTATCGCGAAGCCGACTGCGCTCACGGGACGCTCGTGCGCCGCAAGGCAGCCGCTTTTCGAGAGGTCCTGAGCAAATTTCTGGACCTGCACCGCATTTTGGAGCGACTCTGAACGGTCGCCGTCATGTTGGACGAAACCGCGTACGAGGCGCTCACCAAAGGGTTGCGTCTAGTTTTAGGCTACGGGGATATCAAGGTGGACCCCTACCATTGCGCGGTAAGTAACACCAACCATGGATTTCTAACCGCCGTGGTAACGAACCAGTCGGTCAACGTGGAGTACCTCCTGCTGAAAATACAAAACGCCTGTCGCTCGCGCAACCCGTACGTTCAATTCATCAACATGGGCCTGTCCGTCACTCTCGTGGGTTTCATGGAGATGCCTTTCGGCGTGAAGCCGCTCAAACAGCTTCACGAATCCTTCGTGTTGCAACGGGGGCGGTTTTTGGGGGTCAGTTTAGACGACGTACTGGCGCGGCGAGAAGCCGCGAAAATTCGAGCCGACCAGTTAACGATTCAGTTGTTTTGCACCTGCTTTCAAAAAGCCGGGTCCGACTCGACCCTGCTCCATTTTCGCTTTCACACCGCCAGCGATCCGGGTCGCTTGCGGAACCTCCTCACGGAGGTCGAGAACTACGGCGAAGACCGGCTAGCCCGTTTGAAAAAAGAATTGGACAAGCGCGCGTGCTCCTCCGATCGCGGGGAGCGCGCGCTCTCTGAGGGACCACGAGCGACGCCAGGAAAAAGCGGGCTCGAGGGGGTGGCTCCCGAAGCGCCCTTGGGGCGTCTCGGTCGGTGGGCGAAAAAGTTCCCAAACCCTTGCTGGGTCACGAAAAGGACGTGGGAGACGTGGAGACCCTATTTGCTACTAGCAACCTTTTCTCTGCTGACCGCGATCTTGAGTCGCTTAGTGATTTAAGCGACGTCGACGAATCGTCGACCACACACCTCTCGCCGGCACGGAGCATGTCTCAATCCGGGACTACGAATCCGGCTCCCGCGACCAGCCGGGGAGGGGACAGGCTTACCGCCTTGGTGAACAGCTGCTTTGCGGCCCTACAAGTCGGGGACCAACAAGAGTTGCGGCGAGCGCTCGCCGAGGACGGAAATCGCTTGTTCTGGGACGCTGCCCAGGAAACTCTTTACGCGCGGCTCGGCACGTCTCAAGATGACCTGGCGCGCCGCTTACTGTTAAAGACGGTGCTATTGCAAGAACGCGCCAAGCAGTTACCCATCGGTGCGATGAAGGTCGATCCGGAGGCGACTCGGGACCACGGAGGGACGCCGTATTTGGGCGTCAAACGACTAATCCGACCGTTGCCCGTGAAATGAGAGAAGCACAGGTTTTTTTACCTCAGAAACAGCTTTATTCTTTGAATGTCCGTTAATAAACTTTCCCCGGTTTTTTGCGCAAAACGTCTCAGAGCTCTAATTTTCTCTAAAAGCGACAGCAAGGACCGCCGAACGAGGCTTCGGAGCGGGCCTTCTTCCGGTATAGGGCCTAAACCTCCTTCGTCCACGGGGTAGGCGTCGCGGGGAGAAAGCACGAGATCTGGAGGGATAGGGCGCGTACTCACCGGAGGCTTGGCCGGAGGCGCCTCCGGCTCCGAAAAACCCGGCGAGTCCGGGGGAGACGGAAAAGACCAATCTTCTATTTCCTTGTCGTCGTACCACCTGGGGTGGGAGTTTGTGGTCGGGCTTTCGGGCGGCGTAAATATCTCCGGGGTCGGCGGCCGTTTCTCGTACACCGGGCGGTGATTTAACGTTCCCTCGATACCGTCTCGCTCGTAGCTGATTGCATTCGGAGGGAAGCCCAGGGCCGTTTCGAAAAGCGGATCGCCGGGCGGGGGCGCGGAGGGTAAAAAGGTTTCTTGCGCCCCGCTCGGAATCCGAACGTCTTCCATTTCCGGCACGCGAAAATGAAATATCAACTCTTTTTCGGCGGTTTTGGGGTTTTCCGCCAAAAGATGCGTGACCTCGTGATCCTCGTCCACCAGCACCAGCAGCGGCGCGGCGGTTTTCAGCCGCTGGCGGCTCAGTTCCATCGAAATCTGTACGATCTGCTCTTTCAGACACACGTTTTCGATCGGCTGATACTCCTTTTCGATGGCCGCGAGGAAATTCACATCCGAGCTCACGGCCTGTCGAACTTCGTCGAAGACCGCGTCTCCGGAACGCGCGTCCAATAAGACGCGACCGAGAAACAGGCCGCTTTCCCGCGAAAACCCTGCCCCCGGAGCCAAGGTGGCGGCGATGACAAGGGGTACGCCGGTCAAGACGGCAAAAATCGCGAAATCGAATGCGCAAGGGGGGGCTTTCGAGCGTGTTTCTCCGACGGTCAGGGTGCGCGCGCGGGCTTGGGGAATCCACAGCCGTTCGTCGGGCGGAATCTCACCGCGCTCCGTTTGCAGAGCCACGGTGCTTTCCGAAACGACGAAGCTTTCCCCGGGCAGCGCCCGCTGCCGATAAAAAATTGAGGCGTCGGCCTCGTCCGGCAAGTCGCGGGGCCGCAGCGCGTTCCAAAGCATTTCTAAAATTGCGGGGGGCACGCAATGATAAGCCAACGCGTACAACAAAGTCGCGAAGGCCTTGCCGTCGTCGGTGAGCCTTTGAAGCTCGCGCAGCCCTTCCGCCGACGGCGTGGCCTCCGCAGCGCCCGTCTGCAGCCAGATCTCGGGAAAGGTCAGGCTGGGGGTCACCTGAAAGGATCGCCAGTCGCGCAAACGCAAACCGAAAACGCGCGGTGACTTTTCCTCGTCCGCGGAAAGAACCGGCAGCAAGCGCGGCCCCTGCTTGCCGGAGAGGCGGGAGACGGCCAGCCGGCCGACCGCAGCTTCAGACAGAAGGGGCTCGAGGGTTTTCGAGACAAACTCGAGCTGTTCCACATGAGGCAAACGAGCGAAAAGCGCCACATGCCAGGGGCAAAAAGCCGCTAGCAAGAGCAGGGCGTCGCGGGCGTTTAGCTCGCTCCGGTCTAGCGGGCTTCGCAACACGGGGTCCGTCTCTGACACCGGCCCGGCAGCGGTAGAAAGCCACAAGTCACCCGTTTTAGGGTACCGGGTGCGCCACACGGCGCGAAGCGTAAAATCATACAGCACGCGAACGGCCGTGGCGAACGGTTGATCGTCGGGCGCCCAGCTCCCGGAGGTCACGTAATTGATGTAATGGAGACGCGTTTCTTCGTGGCTGGTCACCACAGCGTCCGTTTCGACCATCGAAACGGCCAGCCGCACGGCGGTGGCCGCATACTGCGTACCGAGAGGAACTTTTAATTCCTCGTCAGCTCGCGCGTGGTCAGTCCGCAAAAGAGGAGGGTTTTCGAGAGCGACAAATTTTTCGCACACGGTAGGGTACACGAAGGCGTAGGGAATGACGTCCCCGTCCAGCGTCAAAAAAGCGGTGGGGAACATGGGGTCCACCTCAGATTCGTGCAACCTTACGGTCAGCACCCCGACGTTGCGCCTTGCCGCGAAACGCATCAGACGGGCGTTAACGATAGCTTCCGCCTCCCGATCGGGAGGCGGCGGGGTAAATTCTGGCCGAAGCCGGTTTATCGCCGCGCGGCCCGGCGAATCGCCGTAGCTGCGATAAAGGAGACGTCGGAGCTCAAGCATCTCTTTGACGGGAATAAGGCGTTTCCGGCGATCCGCCGGAGCCTTGCGTCGGTATTCGTCCACCGTGGCCAAGTCGGCCAAAACGTCGTCGTACGCCACCGTCTGGCCGACCCGGGACAAAAAAGCTTCCAGCTGAGAGAGAAGGCGATCCGTCTCCGTCAGCCGCGCTTCCTCTTGGCCGACCCTGCCTCGAAGCTCCAGCGCTTTTGACAAACCGTCCCGCGTTTTCTCTTCCAGGAGCCGGAGCAGCCCCCCGTCCTCCGACACGCGTTCTAAAACCTCCAGCGCAGCGCGCGCCTGCGCTACGGCTCCTCGCGCTTCGTCGCGCGTCTCGTCGGAGCCCTCTTTTTCCGCCAGGCGGAGGGCGTCTTTCATTTTTTCGAACTGCACATTCGCCAGAGCCGTGCTTTCTTTAACGCGCCCTTCGAGGTCGGCCGCTTTCCCGATTCGGGCGACGAAACGCTCCAAGCGGGATTCGTAGTCGGCCAAGGGACCCGAGAGATCTTCCTTAACGGTTTCCATCGGCGTGCGAGTGATGGGCAGGTACGCGCTCTTTAACCACGTGGCCAGCGGCAACAGTTCGGTGGCCGGCCGCCGTTCCTCGTTGAGGTCCCCGCGATCCAGCGTCTCGATCCACAGATCCACTAATTCTCCCGAATTTCGCGCGTCTCGAATTCTGGGCGCGAGGTCGGTCGGAGCGCCCAACAGCAGCTTGCGTTTCAGTTCTTCCATGGCCCGCGCCAACTCTTTTCGTCCGCGATCCTCGTCCTCTTCCAAAAGGCGGAGGTTTCTTTTTTCCCTTTCTACCGTGCGAGCGACGTATTTCTCGTACGCCGTGTCGCGAAAATCCGCGGGATCGACTCGACGGATAGAGGCCCGGGCCTGCTCCAACTGCGGCTTGTCGTACCAACGGTGAAAGCTGTCGGCCGCGGCTTCGGCCGCAGACCACCGGTGCAGCTCGGCGAGAGTGGAGGCGGCTTGCTCCAGCGCCCGCCGAACCTCCTGGTATTCCTCGTACTGATTGAGATAAAAAGGCACGAATCTCTGCAGGACGTCGAACATACGCAGCTCGTTTTGATTTTGCCGTACGAGCTCGTGAAAATCCAGGGCCGACGGCGGTCTGCTGAGGACGGCCGAATGAAAGCGGTTGAAGAGCTCCGTTCTAGAGCGGGCGCGCGCGATGCTGGCGTCGAAAGCAGTCGCCAAGTCGGGAAGCACGCCGGCCAATCCGCCGACCCAATTCAGGCCCGTCAACAGACTGATCGGAGGCTCTTGGTTTTTATTATCCGGATCGTAGGGATTAAACTGAAGGAAAAGCTCCAGATTTCGATCCACTAGATCTACCACCCGGGCGAGCAAATCGTCCGCCTCTTCCACCAATCGTTCAAAACCCTCGTGGTCGCGAAAACGCGCGGCTTCCTGCGCTACGATCGCGTAGCGATTGGTATCGAAGACGGAATTGTCAATGGAATCTTGAAACGTCTCTCGTACGTACCGAGCGAAAGCCGCATAAGCCGAGTCTTGTTCCCGAGAGGCGAAGTTGGCCGCCGCTTCGGCGTACGCTTCCTCTAACCTCGAACGGGCGCTTTCCAGGCCGTTCAGCAATTTGGCATGCCGTTCCTTTTCCATCTCGGACAGGCCAAGGTCCGAAACTCGCCGATCGACGTCCTCCAAACGATCGAGAACCAAGGAAAACCCTTCCGTCGTCGGTCGCGCTAAATAGGCGCTCTCGACGGCGGAAATTTCGGTCGCCGCTCTGTTTAATTCCGCCGACACGTGTTGTCGCCGCTCTTCGGCTTCCGCTTCTCCCAGTTTGGCCCTCGCCTCCGACGCTACCTGCCGTAAAAAAGTCAGCCCGTAGGCGGAATAGGCGTCCTCGGCCTCCTCGGCCAGTTTGCGCATCCGATCGGGCTCGGCTCGACGATCGGCGGCGGCCGCCAAAGCGGCGACAAAAGAGTCAGCCCTCTCCGCGAAAAAAGCCCGCTCCTTGCTAAGCTGCTGCTGCAGGCCGGTGAGGTCTATGGCTTTTGCAAAGGCCGGGCTCAAGCCTTCCAATTCGATCGCGTTCCACTTTAAAGCCGTTTTCCCGTACACCGCCAGCAGAGACAAAAGGTCCGTTACTACCGTAATGCGCTCCTCTTCCCTTTCGCGCAACAGCTCCGAGGCCGATTCCAGACCTCGCAGCCGTTCGTCCAAGAAACGCAAGGTATTCAAATTTTTACTGGGCTTCAGCAGATTCTGTAGTTTTTCGGATAGTTTTTCTTCGCTCGCTCGGACGTCCGCCTCTCTCCGCGCGTTGTCTTTCAGCGCCGCGGCCAGCTCTACCTCGAAAGCGTTCAGCTCGCGTTTTCTTTCCGGATCGGTCTCCTTGGCTCGTTCGACGGCCACGGCCGACCGTACGGCTTCCAGGCCTTTTCTCACTTCTTCCGGCGCGCGAGTTCCGCGCTCTCCTTCCGTCGCCAGCTCGCGCGCCACGCTCATCTGATTCGCTAGGCTGGCCAACGCTTTCTTTCCGAGCTCTACCCGCTCCGCGGCTTCTTTCAGATCGCTGACGGAGCTCAGCAGTTTTTCCGCATCACCGATAAAACCGCCGGCGGCCGCGTTCCGAACCGCTTCGGCCCACTCCTCCGAGGGGACTCCACCGTCTCCCCGTGCGCCCGGCTCGGCCGCTACGAGGAGCCGTAAGGCTTCGATCGATTGTAATCGATCGATTTCGGAAGCGCGCGCGCCCGGCACGCGGTCGGCAAACTGTCGACTTTGCGACACGAAATCCGACAAACTTTTGGACAGGGAGGAGAGCCGATCGAGCCAAGGGCTTTGGACCAAAATCAAATGGGATCGCGCTTCTCGCGCGGCCTTTAGATCGTAATTAATTTTCGCTTCGTAGAGTTTGAGTGCCTCACGTCCTTTGTCATCCGCTAAACGCGCTAGAGTTCGATAGGCGAGATCCCGCTCTCTTTCCTCCGTCGGATTTTGCGCGGGAACATTATCTGGCAGTTCCGCGAAGGACACGGGTTCGTACGATTCGTTTCCGGTCAGGACCCGAGAGGCGGCATCGATCAGCCGCTCGAACAGATCTTGCGTGAGGCGACGCCGGCTGAGATTCCCGGTTCGGACGGCGGCCGCGCGGCCGGCCGCGCGACGCACGGCGTCCAGCACGTCGATCTCCCGCACGCGCGTGGCAAAAAGAGCGTTATAGCGTAATTGCACCAGCGGCTGCAAAGTCTCTTCGAAGACTTCCGAAGCCTTTTCCGGCGCCGCGTTCAAGGCCGAATTTTCCGCTTCCCGCAGCACGTCGAGAAGATTTTTTGTGCGCTCCTCGACGACGGCAATCACGCGCGCGACTTTGATCTCGGCGTCCGGGCCGGCTAAGGAAAGCAAGTCCGGACGAGAGACCACTTCTTCCATTTTAAGCTCCGTTTGGGTCAAAAACTCAACCATGGCTGGAAAAGCCGCAGTGACCCGCCCGAAGGATCCGATCTCTCGGATCACGGGCCCTAAAGGTCCCTCGCTGCCGAGAATGGCGGAAACGCCGTTTTCCAAAAGAAAAGCGAATAAACGATGGAGGCCGAAACGAACCACGGAGTGAGGCAGGTTGTCGTTCGTCACCGCAACCGCGCGGACCACCACCGAAAGGAGGCGCTCTTTTTCGCGCTCCAAAAGTTCATTCTGGTTTGCGTCTCGATTTCCCGTTTCCGCCGTGGCCCAGGCGAACGGATCCTCCGTTTCCTCTTCGAGCTCAGCGTCTTCGGCCGAAACGGGCACCCGCCGCTTTAGCGGTTCTTCATCGCCGCTGGAATTCGTTGCTTTCGGAGACTCTCTTTTTTTTCGGCGTTTTCTGGCCGTTCGCCTGGCGGCCAGAAACCCTTCGATCGCTGGCAAATTGGCGCGGGGGACCTCTTCCTCGAGACCGGGCAGTGAGACTTCCCGGCGTTCGGCGAGCTGCGAGGATGCGATATCCGTGGCTCCGTATTCGGCCGCCAAAAAAGCCCGCACGTCGGCCACCGAATGAACCTCGGCGGTCCCTGGTTGTGTCACGGAAAAATATAAAAAATTGAGCGTAAAGGAATCGGACTTCTTTCCGTAATTGAGCAGCCAATTGTAAAAACCCGCTAGATCGATGAGGGATACGAACGCCGGGCTGCCTCGCGAACCGTGAGGTTCGAATATGTACAGGTGCTGATTTTGCCGCCATATGGCCACGACGAAGGCCCCCACGGTGACGATCATCGAATCCGTCGGCCGCGAGGTACGCTTGGGAACGATTTCCCGCGTCACCTTAAAAGCGTTGGCCGCTATCAGTTCGGAAGAGGACGATATAGCCGCCTCGTCTTCCGGCGATACGGTTTGCATGAGAGGAACGTTGCCATAGGTCGACGAGCGGATCACCAGAGTGGCCGCCCGCGGGGTCGTGATCAAAAGCGGAATATCGGCGCAATCCGCGTATCTTACTTGCGACAGGCTTTTCTCTGCCAATTCGGTGCCCTGGAGCAAAATGCGATCGAGCGCCGCCGCATCCGCGGACTTTTCGATGCCGTATAGAAATACGGAGCGAAGAAAGGCAACCGCGTTGAACAAACACTGGGAGCCCGCGAATTTGCCCAGGCGGGACGCGCTTTGATTGAACGTTCCCGCCGCGATTAGGGTTCCCCATTGGGCAGGAAGAACGGATAAGAGTGACTCGCTCATCTCGTCTCCTCCTCGTTGGCCTGATCGACCGCGGTTAACAGAGCGTCCAGATCGAGAAGTCGTGGAAGCTCCGAGCCGCGGCGCGGTCTTTCTTCGTCCTGCGCCGCGTGCCAAAGAGGCGCTTGATCAAAGTCGCTCCAGTCGAGCAAATCGCTTTTCCCAGAAAAGCGAAAGAGTGGAGCATCGTCGATTAGCTCGTCGTCGTCGGGCGCGCAATTTTCTTTGTTGGTTTCGGGACACAAGATTTTTATAACTGCGTGTTCGACGCGACTCCGCCGGCCGAGCTGCTTCGCCTGCGGAATTTTTCCGGCGTCAACCGCGCGGCCCAGCACGTGGTCGCTGAGCGAGAACAAGCGAACGAGTTGCTCGGATGAGTCTATTCGGGCCTGGCCTTCAAAAGCAGTTGCTAACGGTCCCACTTTTTCCACTAAAAACACAGCTTCGGGCAGAGCAACGTCCCGCGCGCGTTCGACGAACGCCGTGACGTTACTGATGAAGGCCGTGGTTCGGTCTCCCAAACTTGTCATCTTAAGCAGCGCGGCCTCGAAGGCCGTCCTGATGCGTTCCGGGTATTCCATTCGTAGGTTTTCCGCAAGATTTTCTCTCAGAGCGGTAATCCCCGAAACTTCGCGGGACAGAATTGCCCGCGCATCCGACAGGTGGCGCAGAGAAATCTCGCAGCGTTTGACCGCCAATCCCAGCTGATCGAAAACTCGGTCCAGGGGCCACGTGCCGATTTCTCGGTCTCCGGCGGCAAAGGAAGTCTCTCCCCTTCCGGAGACGTAAACGGAAGCGTAGCAAAAGTTTTTCAGGTCATCGATGTCCGATACGCAGTTTTTGGCAAAACGCAGAGCGGAGTTAAATCCGGCTTCGGCGCGCGCCGAAGCTTCCCGGTACGCCCGACGATAGGATAGAGACTGTGCCTCGGTTACAAAGCGAGAGACAGAGCCTCCGGTGCTTTCCGCTCCGGGGGCTCCGGCCGACTTTAAAGCGGCTTGGGTCAGGCGAGAGGTAGCCCGGCGGACGTACCCTTCCCCTTCCGAGAGCAATTTGGTTAAAGCGCCGGATTCTTCTAGGGTGGGATCATCTCCTCTGGGTTCAACGGCGGCCGCCAGTCCGTTTATAGTCGCACGGAAACTCTGATCGCCCCCCATACTGCCGGCTCCGAATAATCCGGCGCGCAAGTAGCGGGCCGCTAGATCGCGGCGCCCTGTTTCCGAGCCGAACGAGGCACGAAACGTGCGCCGCAAAAGACGGGCCACGGGGCCCGCCAAATAGAAATCCGCGAAGGAGGGATCGGCGAGAACTAGCCGATCGGCCTCCGACAGGGTTGGGCCGTCACCAGAAAAATCCAAACCGGCCACGGCCCGCCCCAAAGTGGCGGTGTCGAAAATATTTTTCGGTAGATCGACGGAAAGGGGGGTTTCAAAGACTGCAGATTTTAAGTGGACGTCCCACCCTTGCTCCGCGGCTCGCCGGTAAAGAAGGTCAAACGCCCGAGCCGCGGTTTCGTTGGCGACGGTCGGGTGCTCCGCGTCGACGTACGTCAAAGCGCGCACGTGCTCGTCTAACGAAGCCTGCAAGCGCTCTTCCGCCCCCGCCGGTGGTCTGAACACGCGCAAAAAAGCGAGCGCGGATTGAGGTTTTAGGCCCCCCAGACTTTCGAAGAAGGCCTCGTCCCTGAGAACCTCTTCTCGCACGCGCTGGTAGATTGGCAAATACCGCCGGGACAGAGAGTAATCTTCAAAGAGGCGGTAACACAACAGGCCGAGGTACGCCAAATAGGCGAGGCGTTGCAAAACCTCGTCCGTCAGCCCCCCGGGTCCCCCGGGGTTTAACGGCCGTTCGCTAAGACGCATAGCGCCGACGTATCGTTCGCAGTAATATCGCGTAAAGCCTCGTTCCAGAAAAATGGTGAAAAGCCGACGAAAAACGCTCGGGGGTTCCTCCGGTCGCGACAGGGTAGCTTTATTCAGCGTATCGTCGAGCGCGTCGAGGAAAAACCGCATTTGTCCGGCCATGGCCTCCGGTACCGGTTCGCGAGTATGATACCAGGCCACGATAGAAGATACGCTAAAAGCGTACAGCTCAGGCGATACGCCTTTCATCAGGCCGTTTAGGCTCGTGTCGAAACGCCATGATACGGCGACATCCTGCGGAGACAGGTCTACCGGGCGGCCTGTTAACACCGACCGCGCGAGCCGTCTCTCTTCGAGTCCGAGCGAGAGCTGGACGTTTCCGCGCACGTTGTCGATCAACGAAGCGCGGGCCGTTTCGAGACCGGCCTCGAACAGGGTCATTGCTTCGCGCGAAAAAAGTTCGCGCCTAGGAGCGTCATCCCGTTGATACTCTTCGAAAAGGGCCATGGCCAACAAAACGCGATCGAACGGTTTTAGACGACCGTCCGGCGTTTCCGCGAAAGCGATCAATCGGGAGTTGAAAAGGTTATAGGGCACGAGATAGTTAAAACCGTGCGCAATAGCGGCTAGCGCTTCCTGAACGAATTCGTGGTCGAACAGCAGATCGAAACGCCGCTCCGCCACGGCTTCCACTTCTAGCACCGGATCAAATGCCGGTAGATACATTCGACTCCGGCATCGATCGAGCACGCCCAGCATGCGGTCGCACCAGGATTCAAAAACCGCGCCGTACGTCGCGGGCTCTAAAAGTCGCGCTTGGGGCGGGGGCACGTCGACTTCGCTCAAAGAACTCTGGGTCACCGCGTATAAAATAACTTTTTTCTCCCGCAGGCGTTTCAGCTGAAAAGGTAAGTTTCGTAAGGTAAGAGGGGTGTGTATTTTTTTTAACACCAGGTGAGGAAAATAAATAAAAGCGTACGAAAGCCAGGGCTCCGAGGTTTTCGTTTTCTGTCTCAGCTCTTTTAGGCGCGCGAGTAGCGGAATTAAAATCTTCCGGTCCCCGGCCTCGTGCGGATCCACGCGGTCCGTGGAGCCGACGTAGGCCACGACGGCGTCCGTAGGGGAGACGGTATCTCTAGATGAAGGCTCCGCGTCCGAAAACCGCGAGAGACGGTCCAGGAGCGTGAGCAGGACGCTTGATTCGCCCGGAGCTCCGCCGGCCGCTTGACGACCCGTGGGCGATCGGCTTGCCGAGCGTTCGCGCGGACGAGAACCTTTCTTTTTTCGCCTGTTTGAGCGCCGCTGCCGCGAGCCCCGAGAACGGTTTTCGGAATCCTCGCTGACGTTTTCGGTTTCTGACTCTTCCTCCTCGGGCGGCGCCATGTCGACCCTAGATCGAATCCAGACCAGACTGATAGCTCGGCATCAACGCACCAGGAAATACGTCCAGTGGCCCGATCGAGCGGTTGACGCCCTGCGCGACTCGGATCAAGCGATCGACGCCACGAGCTTTTTATTGAAGTCCGGCTTTCGCCTCTCTACTCCGGACCCCGGTCAGGCCGAGAGCGACCTTTACGGTACCGCCGTAGCGGCGGAAGCTATCGGGATCGCGGACCGCACCATTCTGCCCTCGGATACCGTGATTTTGGCTACCCACGTGACATGTATAGATTTCATGGAGCCCGACGGTGATATTTTAGGCACCCCGGTCCTGAAGCTGCGTTCCATGGTCGACGTCCTCGCCGAGCTACGAGAAAGCGACAGGGGGCGCGATAACGCCACGCGCCTGGAGGATGCCGTTTCGCACGCGGCTCAACGCGTACCCTTAAACGTGACCAAAACTGACACCCTCGTGGTGGAAAACGGATGCGTTTCTTTTATGTTTGCAGTGGCGGCTCTCGCTCCTTTTTACCCGGAAGGAGAAGCCGACCCCGTGACAGCCTTCGTTCAATCCCGGTACCGCGGGACTCGCGCGTACGCGCAACTCGGAGAAATTCTCATGCGCATGGTGGACTGCAAGGTTTATCCTCACCGCTACATGGAGCCTTACGGAGGCTTGCACGCGGCCATTCAGGGCGTCGGTATGGCCCGCCTGACCCTACTGATCAAGGGTTCGGTCGAAGGCGCCGCCGCTGCCGTTCCCGCTTACGAGCGGAACGTCGTCCGGCCTCGCAGCACATGGTTTTCCGTTCCGGCATGCGCTTTCCTAGACATGGACTCGAAAATGCACCTGCCGCCCTCCAACGCTTTCCGTGTATATTTCGCCTTTGTTTACGAACAGAGCACGGCGCGACCGGCGGTGCGCGTCTATGTAATCAAAAGCCTTTACAGCCGTCAGGCGTTTTCCACCTGCTTCAAACGCTATTTCGCGCGTGAGAGAGCGGAAAACGTGCGACTGGGGTACCGCAATAACACGAGAAATCGAAACCCGGACGACGATCGATTCGGAGGAGAAGGGAGCGGCACCCGCTTTCAGCTTTACGGGCCTCATCCGGCCGGAGGCTACGCGTATCGGTTACACGGCCGACCGCACTGGTCGGCCAGTTTGCTCGGCGCGTTTATGCAAATCGGAGACGTCACGCACGCCGTGAAGCCTCAAGAAACGGTGATTTACGAAACGCAAAATTTCGGAAACGCTCTGGAAGTACGCATGGCCACTTTGCCCGGTTTCGCCTGGACTTTCGGTGACTGGACGGAATGCGCCTAACCGGCCGCGCCTACGGATTCGCGTCTCCGCGGTGGATCACCATAAAAAGCCCCCCAAATACGTTCCACAACCAACGTTCTCGAGGCTTTCTTCCCGGTTTTGGTTTGCCCCCCCCCAAGCCGTCGCTCACCTCCTCTTGAAAGTCATGGTGACCCCGGAACTCCAGCGGCAAATCGATGTTGCACTCGCCGTTCTCCGCAGCCAAGGATGCAGCGTGAAAGAACCCGAGGCCGTCCAGAGGAGGGCCGAGGTCGATTACCTTACGCGCGTCATAAATTCCATTAAGCCAGCGTGCAAATACGATCCCGCTACTTACCGCAATCTCGGTGAACTGACCCACTTGAAAATACATCTCAGTTCCCTGCCACTGCCGGATAACCTAGAGCCCGTGGGTCTTTTGAACGAGGTCCGGGCCGCCTTCGGCCGCCACTTGGAGTACGTTGCGCGGTTCTTTGACTGACTGTTTTGAAAGCGGGAAAGCTTACGCTCGCCTTACTCGACTGGGCCTGACGTCGGCCCTAAAGCACGATGATTTCTACCTAACTCGCTTGCCGGGCGATCGGCTGGAATCCGTAGGGCAATGCTACGCCCGGCTGGCAGCCACGGTGGCGACCCACCTGTCGTGCGCTCGCCGGGAATACGTTATCGTACTCGGCTTGGATCCCTTCCGTTTGAAGGATATTTTCGCGGCTTTTTTTTTGAAATGCTCCGCGAACGCTTTCTCATACCGGCCACTCCGGCTATTCTTTTTATGGGTAAAAAAGATTGCTCGCTCAGCAGCAGTTTTTTGCTCAACCGCCCGCACGGCACCACGAGGGACGCCATCAGAAGCACGGCGTCCTTTGTGGTGCCGGTGCTGGCCAAACGCGGGGGCGTGGGCCTTAACGTGCAAGATTAAAATCTACCTCCTTACGAGAAACGAAAGCTGGGCCGGTTGGGGCTTTGCAAGCTCCTACACAGCGCCGTCCTGCTGAGCAATTCCGACGCCGACCGGCCCACCGGGGTTTGCCTCTACGTGGAACCCTGGCATTCGGACGTCGAATCCTTCTTTTCCATGAAAGGCCTGACCGCAACCCACCCCACGTTTCGATTTTCCCCTCGGGATTACCTCAACCCCTAAAAATACGAACTTCTTCGAGCAACGCGACACAAATTATAGGAACGGGGTCCTAAACGACCTGTAGAGTGGAAGAGGGGGATGACAAAGTCAGGCAGCGCTTTTTTTTATAAAGTCCTGGTTTATTTTTTTAAAGTTTCAGTCGGCGGCGACGACGCGAACGTACAAATCCGACACGCGCATGTAAGCGTACCTTTCAATAAAATCGTCCAAGTGTTTCTGTAATTTGTCGGGGTCGTATTTTGCCACGATTTCCATTAACGTGTCGATATCGGGAGCAACGCCGCGCGATAAGGGCACACGTTTTAATAGTAACAGTTTGCGATCGGAGGGGAGGGACACCGGTTTCACCAATCGGCGAACCTGTTCTACGAAAAGTCGCTCGCTTTCGACTATATGCGGGCCGACGTCCCTTTCCCCGTCCCGGGGACCCCACCACTGTTCGAGCGCTTGCTCGAAAGATACCAGCTGAGCGGACGAGTGAAGATCAGTGTGGCAGCGTACAAAATGGCTTAAAAAGTCGTCGCTTTCCATTCCCAAATGTTTTAAAAGAACGCGATATCGGACGACTGGCGGGAACATGGGGAGCGGATCCAATATAAGATCGCATCCCATGAGTAAAAGATCAGTGTCGCCTGAAATTACATAGTCTACCGCGCCTGTGTGAAAAAGATTGGCGCAAGATTCGTCCGCTTCGTAGCCGGGCACGGCAACGATAGGGTAACCGGCCGCCTCGATCAAGCGCCGACAAAATCGATAAGTCGGCCGCTTTCGTCTGTGATCGTCTAACGTGGCAAAAGGGGTCACGGGGGTGCTAGCGCTCGGTGATTGGGAAAGCGTCTCGGTTTTCCGAGAGGCCTTTCTCTGCCGCCGAGCGATAGCCTTGGCCCCGTTCCCCGAGGGGGCGGAACAGAAAATATCGTACATGCCGTCGAAAACAAACACCGGCACAAACTGTTTTTTGTTAAGCACCTGGAACAGGGTCATAAGACACCAGTAGTTGAGACGCTTTCTTTCAAACTGTCCCACGAAGGCGTCTACTCGTCTGAGCAGAAGATGAACGACGTTCCAAACGTCTACCGCCACTTTCACGCCACGGACTTCGGCGTAGTTGCAGCGCATAGGCTCGATTAAGCCGTGATCGGACAAGTACCTTTGCATGCCCATAACGCCCATGCCGGGTGGTTTACCTGGGCCGGTGAGACAGAAACGGCGAGTGGACGCGCTGGCCGAGCCATAAGAGACGCGGGAGAAAGGTGTGGTTGCCTCACCCCACCCTATAAAAGCCCAGGTGTGCTTGTAGAAAATAAAAAACATTAGCGTAAGAAGAAGCCGGACGGACTAGTTCTCCGGATCGCCATTTAAAGAATGTCCGAAGACGCGTGCTCAGCGGATCCGGCGGTGGAGGTGATGCTGGACGTCGATGCGTACCGGCGCTTGGCACCGATCTTGCGCTCTTTGAAAACGCTGCTCGATTCGGGCGTCCTTTGGTTTACCCGGCACGGCCTTATGATAATCGACATGAGCGCCCGTTCGTTTTCGGCCTTTACTCTCCTGCAAAAGGATTGTTTCTGCATTTTTCGGTGTCCTGAAATGCATTGCTACCCAGTGGTTTATCAAAAGGAGAATTTACTGGGCTTCCTCAGCCACCCGCCCCGCCCCGATTTCAAAAATGCCATTTTCACTATCGCCGTGCAACCGGACGGCGCGGCCGCCCTTTCGCTCGTGGTTCGCTACGAAGACGAATCTGCCGAAAAACGTTTTTACCGGTCGGACGCCCTGCACTACAGCGACCTCGTCGAGCCACCGGACTCGGGGCACCTGTGCTCAGTGCCCCTGGAATCGTACGCCGTCAACGAAATCATGACTTGGTTAGGAACCAAAGCGCGTAACCCCGGGCCTTTCCACCTTCGCTTCCTCCGCCAGGACGGTACTCTAAGGATGGAAACCGCCCCAGAATCCTGCCAAGACGACCTGATGTTTTCGATTTTACCCCCGGGAGCGCCCGAAACCGAAGACTCACCCGTCCTGTGCCCCGCGCCAGCGAAAGGTCGCGGGCGGGCTTTGGCCAAAAAATTGGGCATGGGTCCCAAGGCGCTTCAAACCCGGTTGCGACAATCGCGACAACTCGTGGCCAGACGCCTGCCCCTGCGAGACGTTCGCTTGCGCGTGGAAGCCCCGCTCGAAGTCAAAAAAGTCATGGCCTGTTATAAAATTGGCCGACACGCGCGACCGGAACTATTTTTGCCCGAAAAGGACGAAAGCCTCTTTTTGATAGCTCTGGCGTTCAGCGGGGAGGAAGAAAAGAAGGGCGTAACCAGTTACTGCCTATTTCCCAGTAAATCCCCCGCGGTTGAAAAGGAGCGGCTAAAAAGAAGAAGGCGGCCCTCCACGGGGAACGGATCAGGCAGTCCCGTTCTCTGCAAGAAGCCGCGCTGCTCATAAAACGGCGCGATTGGCGGCACGGTGTGGCAAAAATCATGACCGCTTCATTATTGCGTTCAAAGCGGAACCTCGCGTGCCGCGGCGACGGAGGATGCCGAGTGTGCGCTCTATCGGAGCTCCGCACGGCTTGCGGGGCCGGAGTCTACGCGGCCCTCTCGGCCCTTCAGGTCCTATATTTTGTTCACCAATCGTCCACTGGGCCCGGAGATCGGATGTCCACCCTGCTGATGGCTTGTTTCGGGTTCGCCGTCGTCTTGCTGCATTGGCTGTGGAAGCCGCGTTACGTTTTCCTGCAGCAGGCCGCGAAAAGCCTGCTCCGGCTGCAAATCGCCATTACCCTTGCTTGCGCCGTATTGACTTTTTGTGATGGCCCACGCGCCCTCACCCTTTTTCCCCTTTACGCCACGTCTATGGTCGTTTCCTTCACAATCATGCTTTATCACTTCCGCACGTGCTTTGTTACGGTTTACACTGCTGGCGTTTCGTACGCCCTGCTGAGTCTCTGCTACGGAGTCGTGGTGCCGGTGTTTCTCCGCCTCATATTGGCGCACCACCCGTTGGCAATTTTTCTTACCGGGGTCGCCGTGGCAACCTTTCTCCCGAGCGACGTCAGCTCCGATCTGCGAGACACCTGCACTTTCCGCGCGTACCGTGCGCAACATCAGGCCATCGTAACGGAAATCGGCGGAGAGTCGGCGAAAGGTCGCTGCATCTTTAAGCCCTCGGCCGACGCTTCCGACGAACGCTCGGCCGAAGAGGACATCGAAGGGGCGCTCTCGGTCGTGAGCCGTCTGTGGCTCCCGGCCGTGATGTGCCTGATTTCCGGTGCCGCCCTTATCGGCCTTTTGGCCTTGACAGTCGCCTTGACGGACCGCAAACACATGCTCCAATTTTTGATATTGCCCGCTTCGGGGTTTGAATCGTTGATTTACGTTCTCTTCCTGGCCGTCCCGGCGGCGGTTTTTACTCAGGCTCTAATAGGCGCTCGAAACGGTCGCCGAGCCTGCCGCTGGGTGGCGCTCCTGATCGCTCTAGCCGCCGACCTGACGGCCGGGCTCCTGGTTTGGTTGCGACCCGACATGTGCGTTTTGGAATTTCCGGTTGCCTTGACCCTTTTTGCTCAGTTCCTGTGGACGTTGCGCTTACGAGAGGATCCGAAGGACGCCCTGGCCGAGGCCCACCTGGCCGGAACCATGTTCGCTACCTGCGTGTTGACCGCGAGTTATTTTTTTCTAGTTATTTACAACGATCCACACGCGTGATAAAAATAAAAACCCTTTATTGTTCGACTGCCATTTTCATTGGTATTTGTTCCACGGGAGGGATTGACCACGGAGAGGTGTAGGAGGTCCTTACCCTGTTCAGACGGGTTTTTAACCTTTTACCTCAGACGTGTCCGGCATTTCTTGAAATGGCCCGTAAATCACGGTCCGCGGACGCCGCTACCCTCCCGCCCTCGCTCGCAAAAGAGTTTCCCACACTTGACCGGGGGATGACCTTGAAGATCACCAAGGACGGTCTAATTTATTACGCGTTTAATCGTCTCGTGCTCCCAAAAAATTTTGGCTACGTCACCGCGGCCGATGACTTTCATGTGTGCGAGGATTGTGGAAAGCGGGTTAAGAGCGAAACGTACATGAAAAATCACGTGAGGGAGCACCTGGGACTTTATCGCATGAGATGTATTTTTTGTGGGGACGGGTACGCCCAAATTCACGAACTTAAGAAACACGTGACCGTATGTCGCGCGCTTACTACGGAAAGGGCCGGTTGGTTGGCCCGCGTCCTCGTGGCCGCTAACACCGTCTCGCCCCGCTTTGCCAAAGTTTTAACCAACCGCCTCCTTAGCCGCAAGACGAAAGCGGAAGAGCGACGGATCGGACCCGACGGTCTTTTCGAGCCCACGGAAGCGGACGAACGAGAGGAACCGCTCAACCCCGTTCCTTGTCCGTCTCCGCCAGAAATCGGAGACTCGTGCGCGGAAGAAATAAGTCCCGCCGCGGAGACCCAACAGGCGGTTTCGGTTCTTCTCCAAATTATGGAAGGAGAAGCCGACGTAGCTTGACACAAGAGGATTTTAAAAAAATAAAAATCTTTATTTTGAATACATTTAATTGAACAAAGCGTCTTGTATCTTGCGCTCGTAATAAAAAACGAAAATTAAAAACCCCACCAACAGTCCCACATAGATGGCCTTTATGGCCAAATTAGCCAAAATATTCACGCAACATGGAGCTAGCAAACCGCTTTTGATGACCAGTGGCCCGAAAGGGACGTCGGCCGAATCCTGTGGCCCCCCTCGACCGAGACCGGCCGTGGCCGTTTCTCGCCCCGACCGAACGAGATCGTTTCGGATACTCGCCAAGAGGCGGCCGCTCTCGATGAAAAGAAAAAGGCCTACGAAAAGCCCGCAAAATATTTTGAAAGTCAGGGGCAGCACCGAGCGACACGGCGAAAAATATGCCGTGAGCGAACTGACCACCAAAACATAACAGGCCACGTGCAGGGCGAACTCCACCACCAAGCCGATGGCGGCATGATAGTTCCAATACATGTAGCTTAGCGGGTCCCGACGATAGTGAGTCAAGGCCTGTCCGCGGTAAAAGGCCAGCTCGCGGAACAGGCGGTTGAGCTTCTTGTAAGGCACTCGCATCACAACGGAGGAAAAAAGAAAGATGATATAGTTAAACGGGTGATGTCCGGGAGGAATGGGGTCGGTGCTGGGCCCGCACACGCCGAACATGAGCCGCGAGTAGCGGACGCACAGGTATGCGAAGTATACGGTCATGGTGAGCAGGCTCAGCCGCACGTGCGAAAACCAAAGGTAGAATTTGCAATCCGTCACGGTTCGAACCAATCGCACTTTTTCGGCGCTGCCCTTGCCGAGGGTCGGCAGATCGGCTTCTTCGTAAAACCCCACGGTGCAGCGCAACACCTGATATTCGGGCGGCACGGCGTAGACAAACCGGGTCGCGTTCGTCACTACGTATATCAGGTCCGCTCGTTGAGGTTCGGCGGGCTCAGAGGGGAGGTCGGGTTTTTGGGTCATGCCAGCGGTGACATACACGCACCAGGCGTTGCTTTCCCGCTGAAGGTCACGCATTACCAATGAAAGGACGAAGCCGAAATAGGCCACGGAGAGAGGAAGGATAAAAAGCTGCGGATTCCACATGGCCGTCGCGGGCTTTTTAAAACCGCACGGCGAACAAAGTCTGCTGGGCGTTCCGTCCGCACCTAGCGGCGAAACACTGACAGAGAAAGCTAAGGCACAGCTGATTTTGGGCGCCCAAAGAGAGGCCGAGGGAAGCGCGCACGCTTCTTCCCGTTCGACTGTGCTCGTACCGCAAACAGGAAAAAGTTTTGGGGCCCCAACGCCCCGAAGGAGCGAGAGTAAAATAACAGTAGGTCCCCGTTTTCTTGGACACGGAGAGCTCTGCGCGGGCGTACTCTTCCGCCTTTTCGGAGCAGTAATGCTCTCGCAAGTAGGCCGTCACTCTACTCCAGGGCTCTCCGGCGATAAACGCCAATAAGGCGGCGTCGCCGCCCTCCGCCTCGTCGCAGTCGACGCCGCGGGCCATCAAAGCCACGATTAACGACCGTCCGGTAATGCGATGCGCGCTCTCGGATCGCCCTAAGCACTTTTCGACCATCGCGGAATCTTCCGCTCCCTTCAATTCCGTCAAATAGATAGTGGGTGCAGCCCGGCCCGGAGGCAAAGCGTGAAACAGCAATCGAGCGGGATCGGAGTGCTCGGACACAAAGGTTTCCGCGTCTACGGCGAGACTGGGAGGCAAGCAGTACAACGGTAACAGGCGGCCAAAAAGCCCACCGTCGGGCGATACCTTATACGAGTAAGGCGTGCGCAGGCTCCGCCCGTGAGCGTACACCGCGGAATCGATAAACTCGAAGCTCTGCAGACAATCGTCCAAGACGGCCAGGAGTTCCGGATCCACGAGCGCCGCTTGCTGGATCAACTTGGCCAGGCCGGCGACAACGCCGGCCGAGGCCGCGGCGAAGGGCGCCGGCAGCGGACACACGGCCCTCAGACCCAACTTTTCCCGGCATCCGCAAGGACGCCGGTCGAAATCCGGTCCGTTTTCCTCCTCAAAATCGAAATCGAAATCGGCCTCGTCCGTTGCCGCAGAAATGATTACCGGGCACTCGGTTTTGAAAAAGTAAACGGGATGCGAATCGCGATCCCACTCTCCCGGTGGACGCAAAAGGGTTTCCAGGACCCGCACAAAGCAGGCGCGAAAGCGCCTGACCAGACCGTGAATCTCTAGCGGAGTGAGCGCTCGCTGCAAGCGAAAATCGAGGTCGAGCACGAGATTCACGCACGCCAAGCGGTCGTTGAACATCTCGTTGCGGCTAAAGTCCAACTGGCGCCAACCTTCCCGAGCCCCGTAAAAGCGCGGCTGGACTCGGGCGAGCCGCGTGAGTCGAGCGTCCGTATGTTCGTCGCGCGGCAAAGGTCCGCGCGGAACCGTTGGAGGCTCGTAATCCCGAAGGGGTCCCGCGCTCCAGTCTTCTTCTCCCACCAAGCAAAACACGTGCGTGTCTCCATCTAAAACCGCTCGATAAACGGGCGAGGCCCCCGGTGGGCACCGCCGACCCAGAAAAACATCCCGGTCGGTCAAACCCGTTTCTCCGACCCGGCAGGACCCCGTGGCCAGCGTCAGAAGACGTTTGGCGAAGGTCTCTTCCGGTTCTAGTGTGTAACCGCGACGCCGCAATTTTTCAGCGGTCAACGAGATCAACCGATTCATTCGTTGACGGTCCTCGGCCACCACCACCAGATCGGAGCCGGAGAACGCGTTGTAAAATTTTTCTTCGGCGTACCGCGCCGCCACGCGCTCATCCTCTAAAACCACGCGCCGTAAAAAAACGTTCTTTTTTAGGTGGGTCTCCAAATGAAAACGTTCTCGCAAATGCACGAAAAAAGAATCGTAAGCTCGACGGCCCACTCCGCGAGCTGGATCGTAGGTCGCGGCCCGCGAAAACCGGGTGGCGTCGAGGTGAGCCCAGAGGGCCTCTTTTCCGTAGCACTCAAAATGCGCCAAGTACAGATAGGTGACGAAATCCACCGGGGGAACGCGTAAGGCCCCACGAAATTTATCAATGAGCGCTTGCATGTAGCCAAACTCCCGGCGATCCGTCTCGTCCCGGAAAGCCAGAAAGCGAGCGAAAGCCAGAACGGCCCCTTGCCGCGTGTAGCGGCTCTGACAGAAAAAGGCCGAAAGAGCGCGAAAGCTAATTAATTCGGAAGGGTCGGCGGCGTCATTTTCCCCTGGGAAAAAATCGAAAACGGCCAACGCGTCTTTGAGAGACTGCAGATCGAGATCGTCGCCTTCGCCGACGGCGTCCAAAAGATAGTACCGGGTCAAAACCGTGAGGCCCTTCTCGGTGGGCCCGAATTTAGAAACGAGCCAAAACGGCGTGACCAGAGTATTAAACAGCCGGCGGAAAACGGCCGCCGTGCGGTCAGCGTGCTCCAGCAGCAGGCAGGTAAGCGTGGAACGCAAGGTGGCGCTAGAAGGGCGGATAAAGTCCCCGGGCCTCGTAAACGCAGTCGACATGCCCCAAATAATGTCGCCGTGATATAGCAGAGAGGTTTCTTCCTCCAGGTGTTTCAAAAGGTATTCGGTGGCCACGGGACACCCCTCCGACAGACAACGAGCGAAAAAAGGATCCCCGTCAAAATCGCACAAAAAAACCGGCCTGACCCGTTGGGGATATTCCTCCGCCCCGCGGTTACCCAAGAGGCACGAATTCAGTAAGCATTGTATTGTTTTTTCTGGTTGAGTTCTGTTAGTCGTGGCCCAAAAAAATTCGTTCCAAGTGGACGCTTCAGGTACTGTACAATTTTGGAACTTTCCTTTTAAATTTTCAATTACCGTTTTTTGATTCGGATACCACCAAGTGTTATTTCCATCTTGTTCGAGTTCCCTTATCAAGTAGCCCAGGTCGTAATCGCAGGTCTTTACCTCGCCCTCTGTATCGGTGGGCACTGATTCGCTGTTGCCCGCCCACAATGAAAATAAAAAAACAATTAGGTTTAACATGGCTGAACTTAATTAGTCCGCCATTTTGTTTTCCGACATATATATACCTGTGGAGCACCATAGCGGGCGGAGCGAAGCGGAAATTCCCGTAATGTATTATTTCTTAAGCGATGAGCCTTTAAGGCTCAACTTTCAAAGCACAGAGAACGCCGAAGACGTTTACGAGTGGGAGGACTGGCTGATCACCAACGCGTTGGTAGATGATCGTTTCCGTGCTTTGGAGATACATCACCGCGTGCGCTGCGAAGGTGGACATTATTATTTCGTCTCGCTTTACGAGCGATTCCGTAACGCACGTTGGAAAAAACCCCCGCCTTTTTCCCTTTTGGAATATTTTGCCGCTGGCCTTTCCGCGTGTCTGACAAGTTTTTACAGACCTTGCGCGGAGGTTGAGCCGTGCGTAGCGTTTAACATATCGCTCGCGGAGCTACGCGATGCTAAGTGGGTCAGAACGGCTAAAAACAGTACTCCAGGTCTCGCTTTCCATTGTCACTGTAGCCGTCCGTACGGTCGGTATTGCGAAGCTCAGGCGGTTGAAATATTGCGGGTGTTGTCCAATTTCGTTATGCATCCCATCCATCGTCCCGACGGATTATGTTTTCGCGCCACGTCCGGGAATTTTGTCGTTTTGGCTCGTCAGCCGATCGCAAGCCACGGTTACGGTGCCTGGTCTTATGAACCCCATATGCTCACTCCCGAAGAAAATAACTCGCGTTAGAAGAATATGGTTCCATACATATAAGGCATGCCAGTTGTAGCTGCTGCGATAAAAGATTTTTAGAAAATAAGCCCCCTCAGGCCTTTAAAACTAACTTTCCCATATATTAGCATAATCGCCTTCTTCCTCGCTGTCTTGCAGATTTAGAGCGGGTGCGCAACCAGTCGAAACCTCGCTTTTTGAGGAAAAATCGTTAGTTTCCTCTTGAGTACACAGTTGTGAACAATGCGCGCAATAAGACAAACTGGGTGTTACAGGGGGCTTATTTTTCGGCGAACAGTTAAGCTTTGTCTGAAGCCGCGGGCGATTTAACGCTCGACAGCTACTTCCGGCACGCGGACGAAAGTGCGTCGTGAATGTGGCATCAAAGTATTCAAACTCTATTTCGTCCGGACCGCACTGATCTTCGGTTACAGATTGGCGAACCATTTTCACTGGGATGTGAACGGTACCAGCACGAACCCGAAAATCCCGTTCGTCACATTCGTCCGCGAGCGGATGCCTCCAAGGAGGAGCAGGACATCGACGTCGGTAGTTTTCGGGCTCGCGGCTTGACCACCTAGATAGTTTGGCCCCCATTCTGTCCGATAGTCCAACTGTGGAGAGACCCTCCTATTCGCCGTACTAAATAACTGAGTCATACTCCGCCCAGTGTTCCGTTTTGGAAAGTTGCGGTCAAAGACAGTTAAATAGAACTGTTTGGACACGAACAATTAAGAAGACCAAAGATTGATATTCTGCAAGGAATAAAGCACGAGCGGAACATAGCAACGACGGATGATGTTTGGACGCGGGCCCTGCGCGTTCACTACTGTAATTGGTGCGCTTCCGTAAAGCTTAGAAGGCATTTATGCCTATAATTTGCCGGTTGTGTTATTTGCAGTGACGCACCAGCTGGCCTATGCGCCAAAATGCGCTTTTAGATCGCCAGTTTGGTTAGTCTGCGCTTTACATTTATGTTTAACGTATTTGATTGTTTTTTGGCTACATGGGTATGGCTCTTTTTCTTAGGGGGTTTCCTCCTTAATAAAAATGAATAAAGAAATAAAAAGAGAACAAAAGTTTTTATTGAATTAAATACAAATCCGATCTCATCCTTCGGCCCCTAGCACGCGCGCGGACGTAAAGAATCAATAAGACACCAACCAGCGTCACCAGGAAAATGTACGTCAACACCGTCAAGAATTGCGCGACGGGGTAGCGCTTATGACAAAAGTTCTCTAGAGGTAAGAAGGCCGAACGGGAATGTCCGTTGTCGCAAATCACCACCGATCGAAAACACTCCCGACGAAGACTCAATTCGAGCGTCGGTCCGATGTGGTGCGTAACGTTACAACCGAAAACTATCCAGTGGTCGGAATTCGCTATGCTGCCATCCAACGTGCACAGCAAGAGGAGCTCGCACTCCTCTGTGTTAGTCCTGCTTGATTTGACGGTAATGACAGGTAACAGGTTTTGCGAAGCGGGAGTAACCGCAACTTTGAATACGTAGGTTTCTATGAACTGCCCGCCGGAGGTCTGAATCAAATAATAATATCCGGCGTCGATCGTCCTCATATCACGGACGATCAAAAATTCGGCTGTCATCCTCGTTATCCTGGGCGTGACATCAGGGTCCAGTGTGGCTTGGTCTGCGATGCCATTTTTAAACTCTCCGAGTTTGACGTGAGGACCCCCGCTTAGCGGCACCCATTCCCAAGTAATCGAGTCAATAGTAATATTCGCGTATTTTTCATTCGATTCGAATTGCTTTAAATTCAGCGTCAACGATCGGCCTTCAAGAGAACGAACGTGAAACGGTGTTACCGCCACGGAGCCGAACACATGGAAAATAATCACAAACCAACAAGTGCTTCCGAAGAACGAGTATCTTTTCATCCTCGCAAAACGTCAGAAAAGGAATGCACAGGTTATCCGCAGGTATCCCGCTATTAAAAGGTTTTCGGTTCCGCCCATAATATTGAAAATGTACCTAAGTTAACGAATCGAGTCATTGAAGTAGCCGATCCTGAAATGGTCAAAAAGTGTTGCGATAAAAGATTTGTTTAAAAACTCCTATAATTACAAGATCTCGCTATCCGGTGCATAACCGGAGCTTCGCATTCTAAATGCTCGGTAAATCAGGTAGATGAGCAAAAAGAAAAGAGTGACCACAAGAGTAAAACAGCCCCATGTTAAGTTTCTCACGCGCAAATCGCGGGAGGAAAGATAGGCGCAAATGCTTTTTTGGTTTTGGAGTCTGATGGCCGTTTGGTCTTCCGGCGGAATCGCTATGCATTTCAATTCCAGGCGCGATTCACAATGCGCGCAAATCACCACACTCAAATTTTTTCCGTTTAAATTACAGCCGAGGATCTCTGGAAACCCTTCGCGATCGGCGACAGCTCTCCATAGAAATGCTCCAATGATAACCAAGACGCCGACGGTGCTCATTGTCTTCGAGCCTTTAACAACGGCCCAAACATTTTGTAACGATACATATATTTATGAATAAAACAATCAGGCTGAAGGCCGCAAATAACCGGAAGGGATTTCTTCTAGGCGCGTAATGGTTTGTGCCAACGGTTATGAAGGTAGAACCGGAAGTCGACGTTTTTAGCGGCCGCGGCGTTACAATTTGAGAGGTCCCCTGCTGGCCATCTGCAGAATCACAATATTCCTCGCTTGAAAAGTTGGCAATGCTGTTGGTCGTCAAGTTGTGCTCGCAAAAAAAAGTGGGCCTGTATCCTTTGCCCAAACTAACCTTTAGCGAACCGTCCTCCCACTCGCTGCGGATTTCGTAGTTCCCAAAAGGAGGGGAGTATCGCCACCGGCGTGAGGCGGTTTCGTTAACGGACGTTTGAACCTCACAAATTAGAGTAAAGTTACACCACAACTGAGAATGTAACGAGTTTCCGTTCGCCCTAATACTCAGTAAAGGGTTAGCAGGCGCCGTGCGTAAAAACCCAAAGGAGATCAACACTAACGCGCCCCAGAGCGCCATAGTTAAAACAAAGATATATTTGCCTTTATAGCTAAATAAAATCTTAATTAAGGGAGGGGATTGCGCACACCTGCGAGTCTTTACTCGCCCACAATGTTTATCTATTTGGTATGAGAGCAGAACACGTGTTTTGACTCAGCTCCGGAAAGAGTGGAAAAGGTGCCTGTGGCTACTGCACCCTTGGGTTCTTTTGGAAAACTATAATTCACCGGAGCGTTTGCGCTTTGGACAGTAAAGAAATAAGGCCAAGGCGTACGGGGTGTAAATAACCTTAAACGCTATAAAGAGTGCTGTCAAAGACAGTGTTGTTGGTGTCGCCCTCGCGTATGCGACATGCACTACGAAGAACTGTCACTCGCCTCCCCGCCACGCGGTAACAAAACACGAAGGCCCAAACGGTCTGTTGGGTGGTTATTGGCTTTAAAATGCTGCCGCGATGGAGCCCTCATCAGCCTTTGCGTATTTTTATTAGCCCTCATGGCCGTATTATTGTTTCGAGCGTTAAGGGCTCCTCTGCGCCACCGACCCTGCCCTGACGATTGGATCACTTTTCGGAAAACCTGCTATTTTATTTCCGGGAACGCGGACAGCTGGGACAGGGCGCAAAGCAATTGCTCTGGGCAAGGCGCCGTTTTGAGCAACGTGGAGGAACTGGAGTTATTGAGTCCACTATCGCAGTGTCAGAAATATTGGACAAATCTTGCCTACAGTCAAAAATCTCTAAAAAGGCCCGACGGCACAATAGTCGTAAACGCCACCGCGGCGTCTGGATCCGGCGTCTGTGTGACTTTTGAAAACCACCAATATGTGCCTACGTCGTGCGACCACGCGGCCCGCTGGTTATGTAAAAAACGGCCTGTTTTCAATTAATATTGTTCAAAAGCAGGAAATGTAGGCGTGGTTTTAAATTAAAGGTTGTGATAAAAAGACCCTTCTCTGGTGCGAGCGAGCGGCTCTGCTATTGCTTCCCTTGCTAACATGAAAATCTTTTATGACCGCCCCAAGGACGGAGCAGATGACATTCCACCACCTTACGACGAAACTTCGGACATCAAAAAATGTTCTACGGAAGAGATGATCCTCAGCGCAGTTCTGCTTCTAGCTGCGTTTGCGCTTACCGTTTTGGTATTTCTGTTTTTTGCCTTTTGGGGACATCCGATCGATCCTTGCGCTGAAACGGTATGTCCGCCTGCATGGTTCGAGCAAGGAAGGAAGTGTTTCCACGCCTCTCTTCGCCAAGGCAATTGGTCGGAAGCCCGCAGCGCCTGCAAGGGCTTTGGTGCTACTCTACCCTCTGACGACTCAGAATTGGAAGTGAAAGTTACGGCTTCCTACGAAACTGAGACCATTAAATGGTTGGCGTTGAGTAACCATACGAACCGTGAAAGCGCTACAAACGGCCTAAAGAAAAAGCAGGAAGGATGCCCTTTCGTTGATGTGACGGGGGTGCGAAATGCTACCTCATGTAGCAAAAGAGGCAGTTGGCTGTGTGTTAAAACTAAATGTTAAGCACTCAGGTTTCAATAAAGCTCTGTGTTAAAACTAAATGTTAAACGCTCAGGTTTCAATAAAGCTCCAGGTGATTTTAAAAGATGTACTTGGTATTTGTGTTTTTCTCTTAAGGTCACACCTCTTTGTGGTTATATTAGACACGTCTCACTTTTGACTGAACTACCAGGAGCGTGATGAGGCGCAATGTAAAAGCGTGTTTTGTGCTTATATTCATCACCGTCGTTATTGCGTGGTGGTTATGTTTTCTGCCCAAGCGGTCACGGGAGCCTGTTTGCGTTCCCGGTTCTGCCCCGAAAAAAGCCGCTGTTCTTTTAGGATTTATTTCGCCCGTCGAACGCAGAGCCTTTTTAACGTTTGAGTCTTTACGCGAACGCGAGGTCAATCAGTTCGAGTTGCCTTACGGGTTGCGCTCCGCAAGGCAAGAAGCCGAAAAAGCGCTTACGTCGGTCGAATATAACCATCCGATCGCGTGGACGAAAAATACGTGTAGGAGTTGCGTGGTGGTCGGAAATGGACGGCAAATATTGAACTCTGGCTTAGGGTCCGTTATCGACGGCTTTGATGTAGTCATACGGTTAAATCAAGCACCTACGGCGGGATTTGAACAAGACGTGGGAAGTCGAACTACTTTAAGGCTTTTTTATCCGGAATCGGCGAAGTTTCCACCCGGGTTTTCGCCAGCCGCAGAAGAGCATCTGGTATTAATGTCCTTCAAGCCTTCGGATTTTAATTGGTTACACTCGGTTATGTCCGGCCACGAGCCTCCGGCTGATATCAAATTTTGGCAAAAGGTGCCCCGGTGGTGGAACTTTCCGGCTAAGCGAGTGCGAATTTTGGACCCTTACTATTTTCAGGTGGCCGGGTTTCGGTTACTTAATGTTACGGGAGCCACTTACGACAAGCAGCGACCCAGTAGCGGTTTATTAGCCGTAAGTCTCGCTCTTCATCACTGTGATCGAGTTGCTATCACTGGTTTTGGGTACCCGGATTCCGGCGACTCAAGTGCGTGGGTCCATTATTTTGACGCCGCGCTTTTAAAGGATACATCTTCCGTTCCGCATGACTTTCCAAAAGAGAAAAAGGTTCTCCAACAGTTAGTTAAGCTAGGAGCAATCGAACGTCTGCCTAACGTATGAATTGTTAGAACGCTTTTTCTTAAAAAGTCGTAACGTCATTAGCTTGACTTTAGAGGTTTACCGTTTTTGTTTGTAATTAGGCCCAAATTTTTCTATGACCGAGAAACGTTTGTAAGGAAACATTTAAACACGTCAAAATATAAATTCAAAAAAATAAACACCGGTTTTTATGAATGTGTTGTATAGTGTTCGTGTGTCGCCGGAACGAAGAAGTTTAAAACGCAGAAAGCGGCCCATATTTTAATTGCATATCGATAACACAAGATAATGACAGGGGTAAACTGGACAGACTGAAAATTCTTTATTTGTTAATTAAATGGTCAATTGAAAAGCACACGACATACAATCATTTTAGGCTTTGGATCCTCTGTAATCATTTCCGTACAAATATAGGCAGTTGTTTTTGGCTTTTTTGTAAAACTTCAGCAAACTTTCTTAGAAACGGAAAACCATCTTTATCAGTCGTTATGATGTCGAAACCACAAGTGTGGAAATAGTCCAGAAAACTATTTGGTGGGTATGCTGTTCGAAGTCCCTTTGCAAAGTTAAAACATGCTTGCCAAAAAGACAATATCTCCCGATCATGATCGTTTTTTAGAACGCGACGGATCCCTTTTAACATTTGTAGTCCACGTTGCATATATGGATTCCATTCATCGGAGTAAGCCCCTGTATTTCTGACTTTATACGTGCATGCCATTCTATCGGTTTCCGATTCATTTCTACAAACAAAGTTTTTCATCTGGTTAGAACCACGGCCCAACAATCTTATAAAGGGTGAACCCTTTGGACTATGTTTCGTATGTAAACTGGTTATTTATAGAAATACACTGGGGGCTTGGCACCACAAGTCATCAACCAGCAAATAATTACGTACTCGACTAGTTTTCGTAATCTACAGGAGGCTCTTCTCCGAGGTTCGATGCCATCCAAGTGGTTGAGACTCTATTGGTACTTTGCAACACATATAAACCAAAAGTATTCCCGGTAATAAAAAAAGGGCACCGACAATTCGTATCGTTTAACACTCAGCTTTATTTGAAAAACAAGAGATTTATTTTTTAAAATTTTGTTCTTTGGTCGAGTCCGAAAAATGCAATTCTGTTTTACCATCGGCTCTGCAATGGTAATGACGACCAAAAAAGATCACCAAATTCTCGCTAGAAGTGCTCTCTCGTGCTTCTAACACTGGTTCTCCATTTGGTACGCAACGATATTGTTTTCCGAAAAAGACCGCTAGAGTTTCGTTAGTTCCGGGAAGTATTTCGGGTGCGGGTTTCCCTTCAATTTCCACCGGTTTCGCTACTTCCGTTTCTGAATGGTCGTCTATTTTTTGAGCGGATGTAGTTGGCGAACTAATCTTCAATTCAAAGGTCACGTCCATTTCTCTGAAATTGCTTTTCATGCGGCAAATGTAGAGGTCGTGGTTATCTTCGTCGGTCACCGACCGCAGGAGCAGATCAAAAACGTGTTCCTTCGCTTGCTCCTCCGAAAATCCGTACTTTTTGCTGTCAGTCAGTGTCACGCCTCCCTGTGGGGTCCAACTCGCCACGGTCTGATGACGACCGCCATTGTCCAAAAGCAACCATTTCATGCTGGTGACCGGGTTGTTTTCATTGGCCACGTTGCTCCAAGGCCTGCAAGGGAGCGGCAAATCGCTCCCGGCCTTGCCTCTTACATCCTTGGTGTAGCCATACATGGGATCGAATCCTTGGGGAGCCGGAGTGGGCGGCCTCCCTCGCCTAATGGTGCCGGCGGTCGCAAAGAGAGTTTTCCCGTTTTTGTCCTCAACGATGCATTCAAAAAACGTATTTTCGGTTTCTGGCAACAGTTGCACCCATAAATCAAACATGCCCTGTTCGGGCCGTGCGTGAAGAGCTACGAAGGGGGGTATTTGTTTTCCGGGCTCTTCGGGATAAACTACCATTCTTTCCAAGTAACCCGAACGAAGGTGGCCCCGCCATCTAACGTGGTAATCGGAACGGCCGACTTCGGGGTCTCGACACATTAGAGGTACCCATTCTCCTTGTGAACCGTACTTGAACGTGCGACCGCTAATCATCACCATATCGTTGACTTTGGAAATCGTGGGCTTTACGCGCGGTGTGGCGGTGGTCACCCACGACGAAGGATGACCTCCGGCTTGCGCGTGTTCCCAGGGTCTAAATACTCTATTTGGAGGAGGAGTAGTAGTTCGCCAAGGCCTAAATCCGTGACCGGGAGCAGCAGTAGGCCGCCAGGGTTGAAAATTTTCTCGATGTGCGTCGGTGGGGCGCCATTGCCAGGCGTTGGTGGAAGTCGGTTGCCACGGGTTCCTTGTGGGAGTTCTGGTGGCCGCCGGAAATCTGGGCTTACTTTCGTGGGCCGGAGAGTCGTCCGGTTGCCACCAGTAGGTAGATGAGCCTGCCGGGTTCTTGACAAACATGCTCCCGGAAATTTTGGCCTGTTGTCCGTGTAGAGGCACGTGTCCGTCTTTCGCCGATACCATGCAAAAGAATTGAGCGCCAATGTTCTGTTGGGTCAATTTGGCCAAAAGATCGTAGACTCCTTTTTTCGCGTCACTCAAATCCATCCTGAAGTCAGGATTGGATTGAGCCACGCGTCCGTCGACGAGTTGATAAACAGTTTCAGGGGCTCTGTTATCTTTCGTCATTGACCAAACCACGCGGACACCTTCATTTCCATGGCCGTAGGCGCAAGGAATTTTGGCCCAAGGTGGTGGGGTCAGTTGAGCCTGAGGGCGGTCGACGAGCAGAGCCAGGCTCACCGTCGCCCATATCCAAGAAACCCCCATTGTTCACGGGAGCCCGCGTGTCGTGCAGCATCGTCCCTTTTCGCAAGGGAGCAATATAAAGTTTTTTGGTGTCGTTTTTGGCGCGACATAATGTGGAAAAAACTTTTTAGCCACAGAAAAGATTTTCGCTAGCGACGAACATCGCGATCCAGCGGAAAACATTCGTAATGGCGGCCGAGGAAAAAAACGGCGTTCGAAGTCTCGATTCGAACTTCTGGTGCGACTATTCTCTCCATCACTTGGGGAGAGGTTTCCGTCATAGCACGGGCGACCACAGCCGGTTCTGCCACTGAGACGGTTACTTCGTAATCCAGAAAAGATTGAGACCCGCTCGCGTCGTAAAATCGACAGGTGTACAGGTCACGGTTGTTTTTCACCGTTAAATCCGTAATAGTGAGATCGAACACGTTTTGATCTAACTGATTTGATATTTGATAACCAGGAAAGGGGGTCACGGGTGCCGAGCCTTTTAGCCACGTGAGCGGAAACGTTCGTGAGCCGTCAACGGCCTTTCTTACCCATTCCACTTTTATTGGTTCTTTAAGCGCGCCGAACGGACGACAGGGCATGTACAGTTTCGATCCCACCGTTCCGCGAGCATCTTTCGTATAAGTGTTTAGCGGGTCGGCGTACGACGGAGCGGGTGCCGGAGGCTTACCTACGACAACGGTGGTTCGCGCTGCACCGATGGTGGAGTTGGATGCGTCCCATATATCGCATTCCATTACTTTGTTTTCGGAAACCTCGGAGACCATAACGTAAAGATCAAAAAGACCCTGGGCTACCTGAGCGGTCAAAAACGCCCAATAGGGATAAGCCCGAGAGGGCACCGTGGGAAATTCGGCCACATCTTCGTAAGCGCCCTCTTCATCTTTAAATCGCCACCTGGCCCGTACAGCGCGTTTTCCGGTACGCTCTGTGCGGCAAAGCAAAGGGATCCAATCGTTCCTTTTCCCGTATTTCAGAAGCGCACCACGTTGAATAACCTGTTCGCTAACGGCAGAAACGGTCGGAGTGGCAATGGGGAGATTAGTGGTAACGGCCGGAGAAGCGGTAAAACGAAAAGTAATAGGAGAGGTCGTAACGTAATTACGAGGAAAGGTTAGGATAAAATCTTTAGAGAAAATTAGCGAATTGCTTTTCGAAGACGCAAACGAACAGCGGACTCTAGTCCCATCCGTTAAAAGACTTCCTTTTTTAAAAATAGCGGACGCGTCTTGATAGCGAACAGCTCGTTCTTCGTCGACCGTGACGCTGGAATCCTTTGTTAAAACTCGTCCTCCTTGAAAATCGTACAGCACTGAAATAGCACCGTTGGGTTTTACAGCTAACCATAATATCACTAAATAAGGAACAGGTATTTTTTCATTTGGGTTGAGACAATGTACCGCTGTCTCACCTTCAGCCCTTGGTACCAAGGGTCTAGCGGTTACACCTGGCGGAGCAAAGGTACCCAATATAATCGGCGTTTCTTGAGTGTAAACTACGCTCGTGGTATAAGAGCTTAAAATCGTACATCGAAACGTGCGTCCTTCAAATGCGTGTGTTAATTGGACAATTGCGGAAAAATCATGTTTGGTAAACACATTTAGCAAATCTACAGACAGGCGATTATCATGATATTTTATCACGCCTCTTTGAAACTCTACCAAAAGACGTTTTGAGTGGTGCGGTTCTACGAGTTCCCATAAGCCAACAAAATATTCAGGTAACACAACGTTTGGGGGATAAATACAAGGAAGGGTTATCAACCTACTCAGAGTTTGAGAGATGTGGAAAACGGAGAACCACGGGAGGATTCGAAAGAATTTCATTGTTCGTTTCTTTTTTTATAGAAACATTTTTAAAAGATATTTTAACGTTATTAACGTAAATACTACGCTGAATATTACGTTCTTCTAAGCATTTTACTTAACATTCTACTAAGTAGATTTTATTCAAAGCAAATCTTTTTTGAGAGGTTCACCAGGTTCTTTGAGAAGAGGAAATTCAGTCGCAAGTTCTCTTCGAAAAACGGTGAAGGTTGAGTAATTTTTCTCGATCTTAACGTCTTAGAAGCCTTTTATGTAACATTTTTGACCGAGAATGCCTATAATGAAGTCACAAAACAGCGTACACTCTTCCTCTTTGTGATTTGTGCGTGAGCTTTGCTTAGTTCTACCTCTGGGCATCTTAGGTTTCACTTCTTCATTTTCTAATACTGCTTCGACAGGTTGTCTGTCGTAACCAGTTTTAAGAAAAATCGAACGCGGTCTCGAAATCGGGTCACGAAGAGATCTGGTATTTTGCTTTTGACGAATCTATACGGTGTGTGGTTCCAGGCGAAAGTTTACGGCATTAGTCATTTTTCCTGCTACCTGATTTACATTAAAGGGTTAAAAGAGGTAATATAAAAGTTCCAATAATCGTCTTCCTACGCCAATGATAATTCGGAGCTTCCCTGAAACCGCACGTGTCAAGTAACGTCTGGTTAACCAATTAGCGGTTATTTGCACTTAGGCACAAGTATCCCTGACGGAAAAATTCATTACCTTTTTCTAAATGGTGGCATGAAGGCCACAATCAGCGATTGAAATGACGGATACGCTGAAATATTTATTACCGAGAGAAGAAAGGACCTTCTAATAACTTTCGTTCTATTTTTGCAGCGATCGTGAACATCTACATGAACGCCTTTAGCGTTTGCCGCTATGGGAGGAGAGGTTCCAGCCGAAAGAACCGCTGTTGATATTCAGAAGGAGGTCGCCACCTCACGCGTTAGTTGTTGGAAAGAGGCTGTACGAATTTTTTATGCCGGCCCGTCTCAGAATTGCGGTGAAGAAGCTGTTTTACAAGGCGAAGCAAGGCGCGTTTACGACTTGATACGACGCAGGTGGCATGTCGTTTCATTACGGCTAAAACAAAGCATAGCATCCACGGTTTTTGAAGCCTCCGATGAAAATGTCCCTAAGCTGATTCAATTTTTATTTCTGCATTGCGGATTTGGTTACGATGAAGTGCACACCGTTCATTGTTTAGCTATGATGAAAAGTGCTTGTTTTTCACACCCTCTTCGAGCCGAGGGACGCGAGGAAGTGCGGCGGTGCGTCTTAAGTTATTGCTGCGAAAGTCATTTAAAATTTCTTAGGGGCGCTTTCCCTACTGAAAACTAAATATTCGAAACTGGATTGCAATGCGATTGATGACCTGTTAGGAGTGTTTGAAACTTTTAGAAAGCTGCCGTCTGGTCGTGTATTCTACGTTTTGATGTATGTATTTAATGACCCTAGCGGCATCTATTAAACAACATATTTTTGAAAACTGACCAGCTGTTCCACGATAAAGACTGTTGCGCGTAGGGCGACTCCGTTCAAATACCGTGCGTAAGGAAAAACCGTGACGGACTAGAGCGCGATTTAAAGGAATGGGAGCAAGCGAGGGGTCGAACGGTACACAAGAGTTGCTGAACGCATAAACCGAACGGTAGTAAGCAAAACATATAAGAGGTGACCCATCCGGCTGTGGTGCCAACGGAGTTTCGACTGGAATAATTAATCAGTTACTGGAAAGCGTTTTTTACGGTTCTTCGTTCCAATAGGCTGGAATTTACCATTGATAATAATTACTCATTTTAGGCGGTTTGTGAAGTTTCGTTAGACATAACCGGTTGCATACTCAATTGCGAAAGCAAGGAATGACAAAGCTATCCGTCGGGTCATTTTAATTTACCTGCAGGTGAAAACTAATCCGTGAAGTTATTTTACACACCGTGCCACACCGTTTCCCCGCATTGATGCGTAAATTGTTAGTCATGGGTGGGAGCTGTAGACGGAACCCATCTCACGTAAACTTTGATAAGCTGCGTCAAGAGTTAGCTATTTGGAAATGGGCCGCCCGCCTGTACCTGACGGGAAGTAACGCCTTGCAGGACGTTCCCGAAGTTTTCCGGCCCCTGGTCATGGTCACGTTTCAGGAACTTATCGACTGCGAATTAGCAAGGACCCTCGAGGAAAATGAAATCTTAGCTTCCGTTTTGTTAACGGTGGAATTCAATGAACTCCGATTGACGGTTTACAACCTTCTTAAAAGTTGCTGCTTTGGAAGGACGAGGGAAAGCACCGTAAGCGCTGTTTCATCCTTGGGCCCAGGGTACGTCGCGATTTTGGGATTTCTGGGAGAGGACGTCGCGAATTGTGTAATTGATTATCTATTTGACCGTATACGGTATGAGTACATGCCGTTTCTGTTAATTACGCAAGTGTGTTAAAAACAGTCGTTTTTACATCGTTTTATAAGGTACCTTTAAGAAGACGATCGGACAATATTTTTTGGTAGAAAAAGCTCGCTTTGCGTGCTAAAATTCTACATCTTTTTCATTTGCCAGTAGCCATCCGTTTAGACGCTGTCAGCGCACAATATTTAAAATTGTTTTCCGTGTGGAACGAGAGGAATCGGCCACGGCTGTTGATAAACCGCAGTTCCGGATAGCGGACTCCGGAACTGCGGTTTGTTTTTGTACGTGACTGTAATCTCAGGGAATAAAAGGTGAACCCCCACCAAGCTATGCATGATGCCTGTTTCATCCGAGCCTCTCAGTATCACTGGGTGGACACGTTCAGTTTATTAAACCAAGCTAATGATTCATGACGTTAGAACACATGTAAAGGAAGTACAATTTTTAATAAAGTGGTAGAATCGTGCAGGTTTCGATCAGCGATTTATGGTAATCAAATAACTGGTTTACGCTGCAATGATTTAAAATCACATAGATCAAAACTTCATGTAATTTCAAACTTTATTAAAATAAATGACAGAAAATAAAAGAGGTCAAAAATTATTGAATGTTTACACGCGCTTTGCGACCGCCCTTCTCCATTGACAGTAGCGCCTGTTGCAATCTTAATTTTTCCTCATCCGGTCCCGGTCGGAGCAGCATCACGCGTTGCACGGCAGGTAAGCCCGAAGACAGACAAGCCGCTAAGCAGCGGCTTAGAATTTGGGAGAGTACATACACCACAACAATTATCACTACCACGGTGATGAGGCCATGTAGCAACCAGGCGCCGATGCCGGAGAAGTTAAACATTTTACCCAACCATCCGAACAACCCGTTGGCTTCATCGTGAGGGACATAGGCTATCTTTTGCAAGTGGTCCGCACGGTCGAAAACCTTGTCGGAATAATCCGGAATGTAAACGCAACATTCTTGTCCGATCAGAGCGCACGTTCCGCCTTTAGCGGCCAAAATTACGTCTAAAGCCTGCCGGTTTTGTAAAGCGACGGTCCGAATGGCTTTCGTTTCTTCGCTCAACAAACGTAGGCTCTCGGCCGTATCGTTGGCTAAAATCTCCACCACCGCTTGCAAACGCAAAATGCGCTTGTTGGCGTGTATGACGCCGCCTATGGGCACAAAGGCATTCCCTATCGCGTTGTCCCAGGTTAAAGGATCAACGTTATCCACGTACCACTGAGCGTCTTTCACGTCTCGTTTGAAGTTTCTGAAGGATTTTGTAGGTAAACGTGATAGAACTCGGAATTGCGGCAATAGTTTTGCCGGATAACAAACGCCCGACCAATTTGCGGGCAAAACCGTATACGCTTTCCCCCCGCAAACCCAATGGTGCCCTAGTAATGCTGGAAACGGTGTTCTACAACTATTGTTCAGGTAGGATTCGACAAAATGAGAATAGTATCCAGTAAATGGCATTGGAAACATGTCAGTACTGTTATTCGCAGTAAGGCACTTAAATATGGTTTTGTTCTCGGTCGTCTCAAACTTTGAGCAATTAAGCAGTCCGCTTGTCGTCTGGTTCCACGTGGTATACACTTCACCGGTGTATCGCGTTTTCCAAGTGACTGTTTTGCCGGAATGATCCCATACTCCGTCTTTCACAATGTTGCGGCGACAGCGGCTTGTTCCGAGAAAAGGACCCGAACCGTTACAGACCCAGCACCACTCTCCCACGGCGCTAACAACGCTGATGCGGGTTTCGTTTTGCACTCCCACCGAGTCCCAGGTGTCGTTGCTCCCGTACGGTTGATTGAAGGGACGCGGACCGGCCGTTAGTTCTGAGGCGTTCAGAGCCAGCGGCAAGACCGGAATTCCTGCGTCCGCCGTGGCTGGGATGTGGCTGCAGATCCAGCAGTTGGAAATATTGAGCGTCTCCGCGACGAACTCCTGTTGCATAATATAAGTATTCTGTCTGTAGGCCCCGTGGAAGCCCGCGATCGAAAGCCATAGCAGAGCGAAGGCCCGGAACGCGACAGAAGGCATCCTTAGGCGTAGCGCAGGTGATAGTGAAGGAAGGTAGGATCCAGTCCCGGGCGAACGGCAGGTTCCTCGCTTTTCAAGAGGGGAAGCAGGTGTGCTTCTGCTTGCCGGGGAATGCGCAAATACACACCTTTGGGGCTGCAAAATATAGAGCAGCCCAGCTTGCACAAGAGGTCGCGCCCTAACAGGTTTACGGGCAAGGTATCTGAAAGGAGGAAGGCGTGTTGATACACCTGAGAGGCGGCGCCCACTTTTAAGGGCTTCGAAAGCTGCAGGCGGGAAGGCACGCCGCTGATCCCGATCGCTGACATGCTTTCACCGGACGGGAGAACGTCGGGGAGGTCGGCGCGACGGATAGCCGACACGGAGGCCCCCGTGTCCACGAGGAAGGGCAGTCGGAGGTCGTTGACCGACAGCACAGTTTCTCCGGAAGCGGAGAGCGGAACGAGGGCCATCATCAATTCCTCCCCGCGGTCTCCCGCGTCGCGTCAGGAGGTCGCGGCGGGGTTCTCCTTTTCCAGGTTACGAATCTGGAGGTCCATCAATTTCTGCAGACGGCTTTCCTCCTGCTCCTTTAGGATTCGGTGGCAGTGCTCCGCCGTCGCCAGGAGCTTGGGCATCTCTTCCGCCTCCCAGCCGACGCAGATTTGTTTCACGTAGGCCGAAAGCGGGGCGTGAAGACCCCCGAGAAAGGCGTTGCGCTTAGCTCCGCCGTCGTTGCGCGGGTCGAGGAGGCCGCAGTTTTTATCGAAGACGCTCTCCAAGCGCCTGGCGAACTCCCCCGGCGTCTCTTGCGCTCCCTGTCGGCAGTTGGCGATGAGGGTCCAGTCGCTGCCCCTCGGCCAAATTTTGGGGACCGACGCGATCAGGCGCGCGGCCACGCGCACGGCGCCCATGTTGTCCGTGACTTCGGCCGCCCAGAGCCAGCTGTGGGTTTTTTCTGCGCCCGCTACCAGCTGGCATAAACGCAGCAAAGGTTGGCGAGCGGGTCGGTACGTCTCGCAGACCAGCTGCAGTTCTCTGCCGAAGGCCTGCGGGTCGCGCTCCGGGCGCGGGAAACCTTTGACGATGGCCAGCAGTTCCCCACGCGTCCAAGGCTCGCAATTCCGTTTACGGCTTTGCGGTTTGCCCTTTTTTTTCACAATCAGGGGGGCTTGGGTGGTGGGCTCTTCCTCATTGCCTTCGGGCAACTCTGGTTCCTCGTAGTGCGCATCGGAATCGTCCGATCCGGAGCCGTCTTCGTCGTCCGATATTTGAAGCGGTCCGTACTCGTCGTCGTCGCCCGCTAGGCCCTCTTCCTCCATTTCTTGCCACGTGAGCACAATGGGCGCAGCTGGCGGCAGCGGCGGGAAATGCTCGTGGGGTTTTTTGGGCGGCTTTCGATCCGGGTCTTCGTGGAGGACGGGGTAAAGCTGCGCTTTCGGAGGGCGCGGCAGAGGCGCCGCGGCGGCAACCACGGCGTGCTCCGGGATGGGATGAAGCCTGTGCGGGTTGTTGGGGGTGGGCCGCCTCTTCAGCGGCGGCGGTTTGCGCTTCCGTCCTTGGCGGGGACGCGGCGACGGGCTCGGAGCCGGGGTCGGTGACCTCGCTCGCTGCAATTTGTTACTTAGCGCTTGGCTGACGCGCTCCTGCTCCGCGTACTCCTCTTGGAAGTACCAGTGGCATTCGGCCTTGGTCATCCAGGACAAAAAAGCGTCCACCTCGCCTCGCAGAAGCTTGAGATCGCGACACTGAAGCGTATCTTTAAGATACTCGATGTGGTTGCGCTCCAGCGAACCGAACCGAGGCCATCGGTCGAAGATGCTGTGCCTGGTCAATTTGTGCCATCGATTTAAGAAACGGCAGACCTTCGGCCCCCCGTACTCGTACATCTGCCATGCCGGGCTGTCCTGTGGGTAGCGGTTGCCAGAGACTGCTGCGTTCCCCATGACGGTAGAGGGTGAGAAGGTGGAACGCGCTCTGCCAAATTTATAGCGCTCACCTGGGCGAGGCCAGGTGCGGCTGTAACGGAAAGAGGGAGGGGTAGCCAGCGGAAGCAGGGGTCGCTCCTTGGTTGCGCAGGCTGGCTGTGTAACTCGAGAAAAAAATTTCCTTGCGGGTCTCCAGATGTTATTCTGCGGGCCCAGGGGCTCGCGGACGGCGCCCGCGTCGGGGACGGCGGCCAAGGAGAGTCTCCGTGCACCCCATGTGCTTCGCGGACGGCCCTCCGTCCCGAACGCGCGCAGGGAAGGCCTGCGATGGCGCGGAGCACAGGGTTTGCGGTCTGGGTGGGCGAGGAGCAGTCCGCAATCCGTCTCGCCGCTCGAGGGAGGGAGACTGGGTGCGTAAGCGAACACTCGGGCCAACTCCGTCCCGGGACGCGGTTGGAAAGGAGGCGGCCGAGGCCAGTAGCCCGCAGGCGGGCTGAAGTGGCGCCGGGGTGCCGGGAAACGGAAAATGCGAGGCGAGGCGTGGTGAGGTGCTGTGAGGTGGCGCCCGGGCGAAATCCATCCCCGGGCCCCAGCCGCCCGCCCGCCCGCGGCAGAGACGGCGAAAGCGACGCGGGGCGGGGGGCCGCGCGCGGGGGGCATACCATAAAGCATACGAGGTTAGGGGGGAAACGATGAAACAGTGAAGCGGGAGAACACCATGACTGGTAAGCAGGTGACTCTGTACGAGGGAAAGAAAAGGCGTCGTTGCAAAAACCGATGAGTCAATGACTGCTAAGTGTAGCGAGACCGTGAAAGGAAGTAATGTGTGGATTTGATTGTGTAAAGGTGTAGAGTACCCGAAACGGGCCAGAATGAGTGGTTTCGTGACTCACTGCAATTGAGCAAATGCGGTCAGGCCGAGGGCACTGGTGACAGGTGAAAAGCCCCGGCGTGGGAAATTAGGAATGGTCCTCGGAGACGTTGTACGGGGACTAGTGAACGTGGAACCGAGTGTCAAAGTAGAGGGAGGTGACAGTGCCTTGAATACAGGGACAGTCTAGACAGCAAACTAAAGGTAGAGTGAAGGATTGTTCGAGTAGATGATTTTAATAACTGTAGGGAATTTCACGAGGTTCGGGAAGAGGCAGTGTAAATATAATCGCCTTGTAGCGAAAGGGTTTTTCACGAGTCTTTAGAAGAGGCAATGTACAATGCCTTGAATAAACTGACAGTCGAGACAGCAAACTATAGTGAGGTTGAAGGATCGTGCGAGTAGATTTCAAAAATTTGTTACTTTAATAAACCAGGAAGCGAAAGAGTTTTAGAAAGAGGCAGTCAAAAGAAAAATCTACGTTTAAAGAATCTTTTGAGTGTATATTTTATTTTTGCGGGAAACAAGGACGATGAGCGCGGCATTGGCATTGCGAGGGACTGACATTAGATTTAGAAAGCAGTGGAACAGATACCAGAAAAGAGATGTGACTTTGACAATTGCATTAGAAACCGGAAGTGTCCCATAACCGGAAGTGTCGTCCCGTTAGAAGCAGTCTGGCAAAGCGCCGTAAAACTGGAGCGATGCATTGTAGGCAGAATGCTTACTTGGCAGAAAGTACAGGAAGCGGCAGGGCAATGTTGGCATGGGAAAGGTCACGTGCTCGAGCACTGGAAATTGATTACCCGCTACAAAAGCATCATCTGAACCGCAAAATAGCGTACGCCCCTTGAGAGAGTGATCCTGCCCCTCCCCCCTTCCCCCGCCCCCCGCGCGCGGCCCCCCGCCCCGCGTCGCTTTCGCCGTCTCTGCCGCGGGCGGGCGGGCGGCTGGGGCCCGGGGATGGATTTC
>ChHV5_Cm(liRR)FP_StJohnsCo_EastFL_58x(1.90)
GCCCCCCACTAAACCGCTCTCCTCCCTCCCCCCGAACCCCCCGGGGGGGTTTCCGAGGGGGGGGGTCGATTTTGCGGGGTCCGGCTCAGCTGCGGCGGAGGTCGTGCAGGCCGGCCTCGATGGCGGAGAAGGGGGTGAGGGGACAGGGGTAGGGATCCTGGGATGGAGGAGGAGGAGGAGGAGGAGGAGGAGGAGGAGGAGGGGGCGGCGGGAGGAGCCCGCCGGGGGCCCCCGCGGGTGGCGGTGGCGGGGGGACCTGGGCCAGCGCGAGGCCGAAGACGGCCAGGGGGTCGGTGGGCGGGGAGCCGGTGCGGCGGCCGCGCAGGCGCGCGGCGTGCAGGGCTTTGTGGGCGCGGTGGGCGGCGGGGCTGCAGCGGTAGAGTCCGTCCCCCAGGCGGCGGGCGGCGGGCCCGGGCAGGTCGACGCCGTCCGGCAGGCGGCAGTCGACCAGCGGGGCGGCGACGCGCACCCAGGCGCCGACGCCGCGGGCGAGGCGGGCGGCCCGCTCGGGGACGAGGCCGCCCTCGCGGGGCGGGAGCTCGGCCTCGAGGCGGTCCGCCAGGTCGCGCATGAGCCGGCCGGCGCGCCGCAGGCGGGCGGGCCCGTAGGGGGCCAGGGGCTTGGCGCCCAGCTGGAGCCAGGCGGGGAAGGGGTGCTCGAGGGCGGGGTCGGGGTCCTCCATGCCGGGCAGGCGGGCGGCGGGCCCGCGGTAGCGGCAGGCGGCGGCGTGGAGGAGGCGGCCGCAGGCCCGCAGGAAGCAGCCGAGGTCGCGGGGGCCCAGGGGCGGGACGGGGGTCTGGGCGGGGGCGGCCGGGCGGCGGGCCAGACGGTCCAGGTCGCCCAGCAGCGCCGCCTCGTCCCGGCGGGCGGGGGCCGGGGCCGGAACCGGGATCGGCCGCGGCCCCTTCTTCTCCTCCTCCTCTTCGGCCTCCTCCGAAGAGGAGGAGGAGGCCGAGGAGGAAGAGGACGAGGACGAGGAGGACGAGGAGGCCGAGGAGGAGGTGCAGGCCCGCCGGCCGGCCGGCGGGGAGGGTTTCTTCGGCTTCTTGGAGGGCGGCGGCCGCGGGAGCCCCGGCCCGGGGCCGGGGCCGGCGGAGGCGGAGGCGGAAGGGCCGGGGCTCCCGCGGCGCTCCGGAGCGTCCGCTTCCCCGCCGGGCGGGAAGGGCACGCCCATGGCGCGGAGCTGCCGCAGGGCGTCGAAGGCTTGGTAGAGAGCGCGCAGGAGGTACTGCTTGACGTAGGAGGAGTTCCAGCTGCGGTTGACGCCGATGATGGTGGCGATGCAGGGCTCGGCCAGCAGGGGGTCGAGGTGCAGCCCGAGCGAGCTGCCGTCCAGCAGGGCCTTGAGGTCGGGCATGCGCGGGTCCTTGGCGTTGCGGGCGGGCACGGGGTAGAGGGTGCGCTCCTGGCCCTCGGGCACGCGGGCCCGGCCGCCGCCCATGTGCGCGCAGTAGCCGCCCATCCGCTCGCGGACCATGCCGTCCAGCAGGAGGAGCGCTTGTCGCGTCTGGCCCGGGTCCAGCTGCACGGAGGCGTGCTCGCGGGGCACGCGCAGGTCCGCCCCGGAGGCGGGCAGGTCGGGGGAGCGGTCCGAGGGGCGGCGGCGAGCGCCGCAGGCGGAGGCGCCCCGCCCGCGGCGGCGGCACCAGGCCTTCTCCGTGCTGACGTAGGCGGCCGCGGGGGCGGAGGCGCGGACCGGGATCGGGATCGGGGCCGGAGCGGGCACGGGTTCCGGGACCGCGCGCCCCCCCTCGCGGCGCAGCCGCTCCTCGAGCTCGCGGCGCAGGTCTCGGCGGCTCTGCTTCAGCTGCCCGTGCAGAAAGCCGGTGAGGGACTCCCGCATGCGCTCCATCTCCGCGGCCATGTCGGCCCGCTGCCGCTTGCGGCTGGGGGTGGGCGCGGGTCCCAGGAAACACACGTCCGCCTGTTCGTCCTCCGCCGGATCCCGCGGCTCTTCCTTGATGCGCCGCAGGACCGGGTACGGTGAGGGCGGGGTCGGCGAGCGACCCCTCGAACGGCGCTGCTCCGCGGGCTGCTGCATGATCTTTTTTACCGTCGGGACGGCGAGCGCTTTCTCGTATTTATAGCCGCGTGGCCGACGGCGGGGGTCTCCCGCCTTTTTGTTTTCCGTCTTTTTTTTTGTCTTCGAGGTTTGGTGGCGGCGGGGTGCTGCTAGGCGACGAGGAGAAGAAGAACAAAGACAAGCCGCCGGCGGGTCGCGGTTTCCCTTTTTCGATTCCGGTTCGAAACCAGAAACAGACGCGCTTTTCTTTGTTGGTCGGTGGGAACGTGGTTTTTTCTTTTCCGGCCCGATGCTGATTTTTTTTTTCCGCCCTCGACCGTGAGAAAAGCTTGTGAGTCGAGGGCGCAAAGTTTTATAGGAAGAAAATAAGAACCACGCACGGACTGCGACCCGAGGCCCCGACGGGACGCCGCGCGCCGGAAAATGGAAAACGGCTACCGAGAACCCAAAAAAATAAATAAATAAATAAATAAATCCGAACGACGATCAATCACTCGCAGCGCTTGCCGCAGGTGCGAGAGCGCGACTGCCCCCCCGCGATCCGCGAGGCGTACGTCTAATGCCGGCGGGGCGCCTCCTCCTCCCGCCGGGGCAGGGAGGAGTTCCGCGCGAGGAAAACGGGGAGCTCGCGAGGCGCGCCCCGATCGCTCCGGCACCCCCCGGCCGGCAAGCAGACACACACACACACACACACACACACACACACACACACACACACACACAAGCAACACACGATTCGTTCCCGGGGCTCTCTCGGGTCCCCCCCGACTGTCCACGGGGAAGGGAGACCCCCCCACCCTGCGAGATCGGGTGTCAGACCCCGGCCCTGACCGAGAGACGACCCGGACCTTGGCCCCCTAGGAAGTGTCGAGCCTTATAAGGAGTCCGGGTCCGGGCGCCCCTTTCCGAAAGTTCGGGTTTTCCCTTAGCCCCGTTCTTTTCGGGGTGTCGCGGACCCCGGCCCCGACCGCCGGCCGACCCGGACCCTCGCCCCTAGGAAGGGCGAACCTTATAAGGAGAGCGGGTCCGGGGAAAATCAAAGATTTCGCCATTCGGGGTCCCCGGGCGCCCGACCTTTAAAAGTCGAGGCGGACCCCGGCCCGCTTTGCGAAATTCGGAAGAAAAAGCCTAAAAAGGAGCGCGGGCCGGGGTCCAAATGTTGAAATGCGGACGTTTTGCCCTAAAAGGGAGCGGGATGGTGAAATTAATGAGTCTGGGGTCTCGATTCTAAATGTCAACTCCTCCTCCCGTAGGCGTTCGGAGGGGCATAAGAACGCGGCGGCCGCGTCCGGACCCTCACAGCGGAGGGAAAGCCGTCGGACCGGTTCTACCAGAGTAAAGAAGACCACCCCGACCAGAGCGCCGAGATGTCCCGAGGAAGACGGGGAAGCGGCCGGCGCGGACCCCGGCCTGGACGATCGGGGGGCCGAGAAGGAAGGCCCGGAGGCGAACGTGGCCCGCGGCGTCTACCCCCTGGGCGAGACGGCAGGCCGGGCAGCTGCGTCGGCTGCGGAGTAGGAGGCGGCCGGGTCGGGTCCGCGGACCGCGGTCGAGGAGGCTGGTCGGGCGGCTCGTCCTCTAGCGGAGGCCGGGGAGGCCGAGGCGGGAGCCGGAGCCGCAGCCGGAGCGGCAGTCGGAGTCGAAGCCGGGGTCGGGGCCGAGGCCGACCTCGAAGCAGGACTCGGGATCGGGGCCGAGGCCGAGGCGAGAGCCGGAGCGGGACCAGAGACCGGGGCCGGGGACGCGGCCGACCCCGGGGAGCGAGCCGCGGCCGTTCCAGAACCGTGCGGTCAGGGGGAGGAGGAAGGCCGGGGCCGAGGTCCGGCCCTTCCGGGCCGGGAGAAGAAGACGAGGACGGGTCCGACGAACCGGACGGCTTTGGAGGCGAGGGTCCCGAACGAGAAGGGCCGGGCCGATCCCCGCCAGAACCGCCGCAATCGAGCGAACCCGGCCCGAGCGAAAAGCCCGAAGAAGAAGAAGAAGAAGAAGAAGAAGAAGAAGAAGAAGAAGAAGAAGAAGAAGAAGAAGAAGAAGAAGAAGAAGAAGAAGAAGAAGAAGAAGAAGAAGAAGAAGAAGAAGATGATAATGATGAAGAACCCGAACCCGAACCCGAACCCGAACCCGAACCCGAACCCGAACCCGAACCCGGACCCGAACCCGAACCCGAACCCGAACCCGAACCCGAACCCGAACCCGAACCCGAACCCGAACCCGGACCCGAACCCGAACCCGAACCCGAACCCGGACCCGGACCCGAACCCGGACCCGGACCAGATCGCGGACCCGGACCAGATCGCGGACCCGGACCCGAACCTGGTTCGGATTCCGATTCCGGCTCGAATCCCGACATTCTAGAGTCGGTGAGCGCCCCCTGCCGCCCGCGAAACACTAGGTAAGAATCCTTTCCCGAACGGTGCCTATTTTACGTTTTTTCTTTTTTTCTCTCCCCGACCCCGCTTTGTCTCTCCGCACAGGCCGCGGGTACTCCTCCTGGAACGAGACCGCCCGAGAAAGCGTCCGACTCGGACGGCGATTCCGGAGATGAAAAAGAAGGTTCCGAAAAGCAAGGATCGAGGCCGCCGTCCGAACCGCAATTTCCCGAAGAGAGGTCCCCTTTGCTTGACTCGTCGTCCTCCGGCTCCTCATCGGAAAGCGATGGCTTTAGCTTTCTTAAGAGGAACTCGAGCTCTTCGTCCGGGCTCGAATCCCCCGGACCGGAGGACCCGGAATGGATACCCAGAGTAAGCGGCGGGCATCACCGCTCCGGACCCGGAAAGGCCCCAAAAACGAAGCGACCGGGGAAGAAGCCGGTCCCGGCCAAAAAAGGGCTAACCTTTGCCCCGGATTCGGACTCTTCCAGCGAGAGCGACGATTCGTCGAGCTCCGAATCATCGCCACCGGATGTACGAAAGAAACGCAAGAAACCCCCTAAAACCAGTAAGTCCCCTACAGGCCGTAAAAAGCCCGACAGTCCACCCAAAAGAAAGCTACCTCGCTTGGGTCGCTTACATAAAAGCCGATACGGGGGTTGGTGTCGATACAGTCCTTCGACCTCCCCTTGCTCTAGTGGAAGCGATGTCATATGTGTGGGGAGTTTCGGAACCCCAATTGAGGTACGAAGCGGCAGCAGCACGGACTCCCCGAATCCCTACTCTTCGCCCGACGATGGCTTGCCCGGAGCGCCCAGCGAAGAGTCTTCGCCGCCTCGCACCCCTCCTCCCCCCCAAGGGCCAAAAAGAAAATCGACGGGACTAGACAGAACCGACGGTGGCAGCGGCTCCAGCCCCACCGGCTGGCCCGGCGACTCCCAATTGTCTCCTCCGAAAAAGAAAAGAAAGTCCGGTGATGGCGGACCTAGGCCCGAAGCCTTCCCGGGCGGCACCTCGTCGCCGACCACCGCTCCGCTCCTTTCCCAGGCTCCGCCGCCGACGGGGCCTCACTCTCCGAGCCCCAAAAGTTCCCCCAGGCCTGGGCCCTCGCGCCGATCTCCACCGTCCCAAACAAGAGGACCGCCGGAAGACACCGGACCCTCTCGCGCGTCGAACACTCCGCCTTCAAGTCACGCCCTTCCACCTAGGGCTTTTTGTAAGTATAGCCGTTTGCGCCGCTGCGAGAGGGTAGAAAAAGAAATGAGAGCCGGGTTTGAATTAACGATGTTCTGCATTTTCTTTACGTTCCGTCTCATTTTCTTTTTTTTTTCCTTCCTCCTCAGGGGTGCAAACCGGTGTTTGGTACAGGGATTACAGCAGGCAATGGTTCGAAAGCCACTTTCCTGACCAGAGAGAAAGGATAGTGGCGGGTGGCGTGGTACAGGCCGTCTTGAGTGCCTCGCTGGGGCTCGCTGAGTTTTTCGTCAATCCTGTACTCAATCCGCAAAACGTCCCCCCCAGTCCTTTACTGCTCCTTCTGCTCTCTCAAGCTAGCAGCGCTTTCCGCCAAATCGTGACTACCCTGGACGGCCTGACTCAGGACAATCCTTTTTTCCCTGAAGGGCACGGGTGGGAGCAGATGGCGCGCGTATGTACCGAGGCGCCCTCGAGAATCCGCCGAGAATACGGGTTGCCAGGCCACGGCCACCTTGGCCCCGAAGACGTACCCTTTGAGCTAATCAGGGAGGACGTTGTGAACTGGCTAGGTCTGCAGAGGGCCCAGCCGCCGGCGGAGGAGGAAGGCGAGGACTAGTCGCATTAAGCACTCTGACTCCGATGTCTATACGCTCACGAAGCGTGTCGGTTCATTCCAAGCTATGTTTTTTGTTTAATAATAAAGATGGATATTATATTTTTTATAAAAACACGCACAAACTTGGTTTGCCTCAAGAGAGCTCGTTCTCCTCCGAAAGGCGCTAACAAAAGCCTTCGAGGTGAGGAGAAGGGGGGGAAAAAAACCATGGCAAAATACCCGAGTCTTATTTATTTCTTCTCAGTCCCGTGGCCCGCGTCCTTCCCCGTCGAACCCCGATGCGGTTCCTGGTGTCCGGAGCCGAAGAGGACGACCCCTGGCGGCAGCAGCGCGTGGGCCCGCTGGCCGAGACCCTGGCCTACTTCCTGGAGCTGAGCCAAGACGCGGAGGAAGTGACGGAAGCCGAGTACCGCAGCGCCCTCTGGTGCCTGAGCCGGTTCTGCCGCTGGACGGACGGGCGACCGGGCGCCCCCCTTCCACTGATTCACGCCCCCTGCGGGCCGGACTGCCGCGCGCGCCTGCGCCGGCTCTTCGCCGTGTTCGGCCTCGGCCCGCTGGGACCCCGCGAGGCGGAGCCGGCAGCCGGGCCCGAAGACGGCTGTCGCCCCCTGCAGCTGGCCACGGCCGTGAACCGAACGGCCGCCGGACTTTGTTTCCAGGGCCGGCTGTCCGCCCGCCGGCGGGACGCTCTCCGCCGGGCCACCGAAGGCCTTCGGGCGGTGGAGGAGCGCTGCCCGCGGCCGCACGCGCACGGCCCGCTCTGTTTTCCCGAGACGGCCCGGACCCTGGCCCTCATGGGCTTCACCGCCGGCGTCCCGCCGCCGCTATACGAAAGCCGCCCCCCGCCCGCCGCTGCAGACCGGAGGCCCGCGGCCCCGGGACCGGACCGCCGCCCCGGCCGCCCCGTGGTCCGCGTCGCTCCGTACCGGACGGACGGATGACCGAAGCGTCTCCTTCCCGCTGCTTTACCCTCGTTTTTATGTCAATGAAAGAATAAAGATATATTTTTGTACGGAAAAAATAAAACTTTAATGAGATTAAAACTCCAGGACCGAAAGGCGATTCGAACTCGGTTTTCTCCTCCCTCCCCCCCCCCAGCACCGTCCCAAATCGACACATCCGTTTGCAACCGGCCCGGACACAAGCACAAGCACAAAGAAACACAGTTATCCGACGGAGACAAGGAGTAGGAATCACATCGAGAAAAGGGGTGGGGGCGGGGGGGGGGGAATGAACCCGTTCAGGTTTCCATTTAGAAAAGGAGAAATAAAAACCGAGCAGCAGCAAAAGAAACATTTCTGAAAGAGGCAGGGAATTAAAATTTCTGTTTTTTTTCATAAATTGAACCCATAAAACCTTCTCAGGGCTGTCCCGGCAGGCTTAAACCCCCGTCGAGGAGATCGGGGGGAAAAAAAAGCGACCGTGTTTTACTAAGGACGAAGGAAGGGGAAAGAATAAGAAAAGAAAAGCTTGGTCGATCTGAAGCCGCTCCGAGAACAGATACAAAGGGAAAAAAATATCTGTTTTTCGGAGGTGAGTTCACCGCCCAAAAAAGGCTGTCTCGGCGGGGGAAAGGGAAAAGAAAGAGACGCTACGCAGACTGGCGGCCGGGGACCGGATCAAAGACCCTTTGGATCGACTCCCGGAAAGAACCAAAAAAGGAACGGAGAAACCAGATCAAAGACCTTGTCGGTTTCTGTAAAAATAGAGAAGGAGACAGACAAAAAAAACCAAGAGGCGTGCCCCGGAACGGGATCAAAGGCCCTATTTCGAGAGAGGAAAAAAAAAAGGAACAATCGGTTCGGGCCAACCAAAAGCGGAGGCGGGGAGGAGGAAAACCGCGGGCGTGAAGAGAGGATGACTCAGGGCCGCCGGGGGGGGGGGGGGGAAAGAGACCCGCGCCACCCACGGAAGGGAGAAAAAAAGAGAGGGCAAAAGACCTCACCCCCGAGCCAGCGGCGAAAAAAGCCCAAAACCGGAAGCCGTGAACCCGCCGGAAGAACTTCCGGAGTCGTACGGAGACAGCGGTTTCGAGCGCGCGCGCGAGTGATTCCCTTCCCTTCCTTCCCCTTTTATAAAAAATTCATAAATCGGGTGCGGGGGATGAGGCGGCACCCCGGAAAGAGGAAAGGAAGGGGGTGCGATGGGGCGGGGAGAAGCGACGACGAAAGGTTTCCGGACCCGGAAGCGAGGTTTTTTTTTCCTCCGCCCCCCTCGCTCCTTTTTTCCAAGGACTCGCGCACCCGGAGGGGGGTGGGGGCGGGAAGAGAAGAGAGGGGGGGGGGCGGAAAATCGATGGTCGGACGAAAAGGTTTCCGGAACACCCCCGGGGGGGGGGGGGAAGAGGGGAAGGGGGGGGGCGCAGAATCGCGTTCGTCGGGAGGACGGGTCGCGCGACCCGGGAGAGGGGGCGGGGAGGCGGGAGGAGGGGGGGGGGCGAAAATGCCGCGGGCCGACGACCGGGCGACAACGCGAGGGGAGGCGAGGGGAGGGGAGGCGGGAGGAGGAGGGGGGGCAAAAAGCGCGCGGGGGGCGGGGGCAGCGGAGGGAGCGGGGAGCGGCGGGTTGGTACGGGCGGAGCGGGGCGGGAAAAGGAAACGCGCTTCGCTGTGCTTTTCTCGAACATGAGTCGGTGGCAGAACGTTACGGAGGCGAATTGTCCGACGCTTTCGGACGCCTTGAGGAGACCGTGCAATGTTATTTGTCAGAAGGTTTTTGACCGATGCCTGAAAACCGATTTGATCGACAGAAATCCTTCTCGCGAACCGCGAACGCCGTGCGAAACGTCAAGCAACGGGTATTTTACCGAGCTATCAAAACGGGAACAGCTTGTCTTTGCGCCGACGAAGGGGAAGCCCTCTTTTCCCGTCATGGACCGAACCTTGACGTTACTTCGGCATTCGGCGAGTCGGCAGCATACAAAAATGCCCTACGATGAAATGGGATGGACGTCGAAAAAACGATGGAACCAAAAAGAAGAAGAACTCAACCGTCATCTGTCTCGTCTTTGTCTTGAAACGTATTCACAGGTGGGACCCGAGAGTGAAGACTAGTAACGACTGCTCCGTTCCTTTCTGTGCATGTCTTTTAAACCAAAATTTCATTCATTCGAATAAATTTTCTTTGCAACGTTGGGGATCGGATGGTCCTTCTCGAGAATTTGGATTTTAGCGCTGGACGCCCCCTTGGTAAACTTTCCGCGCACGAACGACTAGCCTTAAACGCGCTAAAACCCTGCCGCATGTCGTGCCAGGTCGCGTCCCATGACTTCCCTCCCACGGCCGATGACGGCGGGAACTGTTCCAGTCCCGCAAAACACACCGAGACCAACAAACGAAGAATTTCAAAAATTCCCTGACAGTGATAAACAAAAACCACGCGGGAAGCTGAACCGGACCCCGAATGATTAAGGATGGGGTGTTCTGATTCTAACAAATACCCGAGGCAAGCGACGAACAAATTTAGGCTTCGACTGAGGGCCAAAAACCCTTCCGTATGATAATAACAGGACGCGGCCAGCGTCTCGCAGCATCGCGGTTGGTAATTCCAAAACAATTTCGGGTATATAGAGGCGTCGTCTCCGTGGTGACGACGCAAGCATTCCTGATAGGCATTGACCGTGGCGGTCAAGCACGGTGCCACGGTACGGTGACAGGTTCTCAAAAGCGTCTCTAGTAGGGCCTGGTTCTTTGAAAACGACGAAGCGGAAACCTCCTCGTTTTCGCCTTCCAACAAACGCAAGAGCGTTGTGAGGGTGTGATGGCAACCGGCTACGAAAATTACTATGTCTTCACGAGCGGCCGTTTTCCAAGGAATGTTATCCAGCGATTTTTGGAGAGCGTCCGTCAATCGACGGCACGCCTGTCCCGGCGTGGCCGGGTGCTGAATCGAAAAATCGAGTGGATTTGGCTGCCGCGCCACCGAGCGACTTCTGGCACGGCAGTTACGCGGCGTTTCTTTCTTCGTCTTATTCTTTGCGGTGCGCCGGGAAACGCAAACCGTCAGCGAACGGTTGCGGGCACGCTCCCCCGGCTTTCCACCGCAAGCCGAAAAGCTGCGTTGACGTGCCGGAAGTGGGCGGTCTTCAGCCGTCTGTAGTTGTAAAAAAGCGTTCAATAAAGAGGCGGCGCGACTGGCCATTCCGCAATTTCTCGAGTTCGTCGGTAAATTCACAAGATGAGGCGCGCGCGCTCAAAAACCTTCTCAATGGAAGAGAGATGCGGAGAAAAGTACGGAAGCTCCTTTATAGAGTACGAGGCGGTAGAAAGCTCGGAAAGCGAATACTCCGACGCCAGCGACGGGGAATCGGAAACCGAATCGATTCCCGTCCGAGGGGAGACGTGCGAGCTCTCAGACCCGAGCGACTCCGAGTTCCCGTTGACCGATCCGCCGCCTAAACGCAAAAGGCCCCGTGTGCTAGAAAGCTCAGACGACGAGGAAGCCGAACAGGCACCTCAGAGTTCCTCGGTCAAACGCTTTAAAGGCGATCCGGAGGGTCGCGCAAGCGGAATCGGTTCCCCGTTAGGGGCCGATTCGGAATCTAGTTCCGGATCCTCCTGTCCCTCCCCCGAATCCGCTTGGCGTCAATTTGGTGATAAAAACCACGCCCTTATTAACGAGGTCGCCAAGCTTCTGTGCGACGGCGAAGCCGCGGCTACCGATCGGTACGCCGCGCTAGCCGAGTGCGCACGCCAGTATTTAGAAACCTCCCGCTACATGCTCCCTTTGAGCCGAGCCCTTTTGAGTACCGAAACGGAAGTCCATAACGGGCAAGCCGACCGAGAAGCCGAAGGACTGGCGCGAGAGGCCGCGTCTATCGTTCAACAAGCGGTAGAGGTAGACAGCAGTTCCCTGACTTCGTTAACGAGCGGACGGCGCGTAGCTAAGGCGGTCAGATTGGGGGCCGACGTACGATTGGCGCAGCTTAATTTGAAATGGAGTTTAGTATCTATAACGACGACTCGATCTTTTGGCCACTTAAAGAAACCGATTCAGAAGGTGTGATATATTTTGCGGAAAGCCCTCATGTTGTAATGGAAGGCTCCGGCTACGCCGATGGGAAACGACGCATCGCGTTAGATTCTAACTTCGCTTCCCCCTCGCGCGAGGACCCGATGTCGGATCCAGAAACCCACTCGGAAGCAGCGCGAGGATCCACAGAAACGCTTTACTGCGAAATGAAGCCGGTAAAGCGGTCGGAGGCCTGCGAGGCTGAACGGGTCAACAGCTCCGGCCGCTGGAAAAGCCTGGGCTCCGTTTTTCGACGACCAGAACGGGACCGACGGTCCCGTCGCCGGTCGACTCAGACGGTAGCCTCGCCCTTTCATAATCCCTACCTCCTAACGAAATTACAAAGGGATGATCGCCGAGTGCACGAGCGCCTGCTGGCGCCGTGCCTTCGCGTGTTCTGGGGCAGCTTGTGCGACGCGTCTCACCAGCTCAGCGTCGTCATGGACAAGCCTAACATGCAGATCCCGAATTCTGTCGTGGAAACGGCCATGCGTTTTCGCACGGTATACGACATGCAAACCGCGACGCCGAATTTGGGCAGCTTGGAGGTTCACGCCATGATGGTCATGACGGGAAAACTCATCCTGCACGCCAAGGTGACCAATCAAAACACGCCGCGTTCCCACCGTGACTGGGGTTGTCTTTTGATGCGTATGTCTTTTTGGTGCTGTCAGTCTCACCGAGGGACGTCTTGCGCCCTGAGCCCGTTGTACGAAAAAGCCGTAGAACGGCTCTTTCCGCTCGGCGGAACGCGCACGTACTCCAACGTGCACAGCCACGCCGAATACTGGCAGAGCCTCCGTTCTCTGGCTCAACGCGCGGCCGAAGACAGCGACGCGACCACCGTAATGAAAGATTTAGCCGTGGCCTTAGTCACGGCGGGAGTGGCGGTCGATTCGCGTTATCTGACGAGCTCCGAAGAAGGCTTCGGGACCGAATGCAAGGAGGACTAGTTTTTTATTGACAACTCATGCTTTGTACACGCTGAAAATAGAGCAATAAAATTAATAAAAATCGTCTAGGTTTCCCGTCACTTTGCTTCTCGCCCCCAAAAGGTCCATGAGCATACTCCGCGCTTGCTCGAATCGCGGCCCCTCGTCCACCGGGCTCTTGCTGGGCATTATCGGAGAGGGAGGGGGGAAAAATTCGACCGAATCGTCGCTGTCGAAATCTTCTTCCCGAGTGGGCAGCGAACGGTACGAGCTTCGTCGGCTCAAAGAGTTAAAGTAAACGTTTTGCTGTATGGCCGGACCGGAGGGCCGCTTGCCGCCCTTTTTCTTGCTTTGAAAGCAGCACATGCACGTGGCCACGCAAGCTGCCGTCAAGGCGGTGGCAAACAGCGCGGCGATAATGCAGATCACCGACACCAGAAGGTGATGAGGACCGAGGTGGACTTTGCGGTTTTTATCTTCTTTTGGATAACCCGATACCACTTGAACGGCCGCGGCGCTGTCCTGGTCGATCAGCAAGACAAAATTCCACACCGCCGATTCGTACCGGCCGTTCAGAGCGGCCGTCAGTACATAAAAGCCCGGCTGCGCGTCCGTGGCGGAGGCGAAAATTAAACGGTTTTGTCCGTCCATTTCTGCCTTGTCGCGCCAACTAGAGTTAATTACCTTTTTGACGGGACACCGCGTTTTCCACTCGGCACTATTGCCGCAGAAGTAGTCTGTTCTGGCCAAAAGAGTGGCTTTGAAAAAACTGCTTATCACGCAACCGTCGTCGTTAGCCGGATGCAGGCATTCGGGTAGCATGCCCGCCGTCAAACAATCGCTGTACACGAGCAGAGATTTGCAGCCCGGGGCGGTGTTCATGTGGAACCACTCTACGGACACGTTAAATTGGGGTAGAGTCATATTGTCCACGATGTCCAAGTACAGCGTGACCGGACCTTCTCCTTTCATCACGGTCATTGACTGCGGTATCCAGAAACGTTCGTTCGCGACAACCGGCTTCGAAACGGTCGTTTCCGTTTCGTTGCGGCTCTCGGAGACCGTGGTCAACGCCGGGGTCACCGGAACGGTGGAAAGAGTCTCGTTTACGGGCGTCGAGCGGTTCGAGGCGGAGGTTGGGTTCTTAGTAGTCATCGTCGCTTCCATAACGGTCAAGACGAAATCTATGCTGAGATCGTCGTCACCCGACGAGACCGCTACGGAGTAAATTCCTGAATCGTTCAGATGTACGAAGGGGATCTCGATTGAAAATTCTGAAGAGCGATTGCCCCTTTTCGCTATGCGGGCTTTCAGTTCTGCGATCTGTCCGTCCGCGCAATGACCCTTCTGAAAATGAGTGAAGTCGCAGGAGATCTCCACCAATTTCACGCCATCTCCCTGGGAATAGTGGCAACCTAAAGGCAGGCGAAGGTCCTCCACGCACTGACCGTCGTGCGAGCAAACTTTTTCGAAACTTGCCACCGAGCACTCCTTGGTACGGTAATGCCAAAGATCGAGTTCTACCCTTTCCTCGTTTTCCTCAGAGGTGATCGTGACAGAAAACGGGAAGCTGACACTTTGGCCTTCTTCGGCCGCGGCCGTGCGTTTAGGGCTCGTCAAGTTAAAGACAGAGGCTAGATTCGGAACCGCCAAGCACATTGCGGTGCACGCGAGCAGCGAAAAAGAAAGACGCATGATGCAGCGGGCAGGTGAGTCGCGAAGTTGCCTGTCACCTTAACAGGTAAGTTACCACCTGTTATAGCGAGGTATCTTTAAACTCCTCCTCCTGAAACATGACACAACCCTCTTTGTTGTATTTTGTAATTTTATTGAAACAGTAAACAATCTACGAAATGCGCAAAAGTCCTCATATAATAAAATGGCCCCGCGGTGCCGTCGACCGTATGCGGCGCTCTTTTTTCGGCGTTACTGCTGCCGCGGCTAAAATTTCGTCAGCGGTTTCGTCCTGATCCAAAGCGCATCGAAACGGTTGCAGAACGCCTGTGCATTTCCCGGCTGCTCCGACCTCTCGAAAACATTCGATGAATAACCGCATGTCTTTCAAGAGCTTAGAGACCGCTTCCTCTTTTTCCGGTCCGTCGGCGTCTGCCGGGCTTCGAACGCAGTAAAGAAACTCATCTACGTTCGACAGTTCCGGTTTTTTCCAACGTTCCCGTCGCGAGGGGCGGCCGCGGCAATCGGACTCGGCCTTGGTCACTTTCGTTCGATCCATGAAGTACCGCAAGTCTCGCTCCATGGCGGATCCTAAAGCCTTAGGGACGGTTTCGTCGTCTCCTCCGCCAAGGCACAGCCAGGGATTGACTTCTTCGCTCATGACGTTTTTCTACACCTGCGAAGCGTGGTATTGTCCGCTCGCTATTTATCGACCAGGTGACACCCTTACAGGCATTTCAGCATAAAGGCGGTGTTACGGCGAAGGACGCCTGCCTCCGGAAACCGAAGGGTATATACCGCACCGGACGAATAGTTAGTCAAAAAAACCCTTCCCCCCCGGCCAATTGATAAACTGCTGTCGTTCCCCTTCCAAAAAATGAGTTCACTAATTGAAACTAAAATTAAAACCAGTTTATTGAAAGGCAAGTTTTAGACATTGCTTTCCGGGGGTAAAATTACATATGCTTGCTTTTCCGGGGGTAGATGGTCGATCTCTAGGTCACACGTGGCATCGATCAGATGAGTGGCTCGGCGGTATTCCAAGACGTTTTTAATGCGCCCGCACACACCAAGGCGCTTTATGTACGCGCCCAGCAAAAACGCGATTGCTACCGAAAGAGAGAAAAGGAAGAAAATCAAGACGATCGTTCCTTTCGGACTCGCAGGTGTTGGAGCCTTCGGAACGGGAGTCTTAGTGGTGGTGAGAGTCTTCCCGTCGTCGCACGGCAAGCCTTTAAGCGGTGTGCGGTCCGAAGGAGAAACGTTGCTATTTGCCACTGTTAGCGTCACACCAAACGTGTGTTGCTTTTCGTCCATCACTACGACCGTTTTGTAAGTACCGGAATCGTCCTTCGTTGCGTTGTAGATAGAAAACGTTGCCTCCAATCCGTTAAACGTCAAGTCGAAACGCGGTATTTTGGCTAAGGTCATGTGGCCGCAAGGTCGGTGTTGATTACCCGCTCCTGGTGAGCAGTCGGAAAGAAGAGTACTCACGAGGGGCACTCGGCAACCAGTCCTCTTTTCGTATCCTACGTAAATACTAACCGAGCTGGGATGAGCGAGCGCGGCCTCGTGGATGATTAGACTCGCTTTAAGCGAGCAAGTGCTTCTTCGGCACACCTGCGATACGCCGCTGCGAAGGTTCAAAGAGAAATCGTTTCCGCTCAGGATGACGGCGCCTAAGGGCCGCGCGACCGCGAGAACAACGTACATAAGCGGGTACCACATCCTCAAAACAACGGCGTCGGAACGCGCCTGATACCTGCGAGTCCCTCCCCTGCAATATAAGCTACCTTTTTTCTCCACCCTGCGACGTCATCCAGGTACCTTACCTCCAACTGGAAGTAGAGGTTCGGCTTTGGCTGCGGGTGCAAGGCCGGTCTGAAAGATACTTATCTGCGGAAAGGTTTTCCGCGGTGGGTCTCGCATCGGGGCAAAAGGTGAGCATGCGACAAAGCAGTTTCCGCTCCTCGAGGACGATGCTTTCGTCCTCGGGTATTGACTCGTGATTCGCCCTTTGCCATAGGTGCTGAGGAACCTTTAGGTAGAAGCAATCGGCTTCTTTCGGACTTTCCCAGCCGCGAGTGGACCGGGTAACGCCCATGCGGCACAGAATTGTCAAGAAACACACCTCGTCCGTTTCGGCCCGAAACGGGGATTCTCGTTTAATGAGGTAGTAAAACACGCACCCGAGAGACCACACGTCCAGGCCGTAACCGTACTCGTGACAGAGAAAAACTTCCGGTGATCGGTACCAGGAAGTGCAAACGTCTAAACTATGTTTCCCGCGCTCGCGGCCGTTCGCAGAGTGCCAAAATTTGGCCAATCCAAAATCCGCCACTTTGACATCGTCCACCGAGTTCATCAGGATGTTGTCGGGTTTCAGGTCTCGGTGGATGATCCGATGTTCCCGCAGGTAAATGAGAGCGCTCAGGAGCTGGGAGACGATCCTGCGGCGATGATCTCGCCTGATGCAAGAATTGATGCGAATGAAATCCTTTAGGGATGCGTGAACGTATTCCATTTGCAAAAAAACCCGCGAATCGTCTTCGAGCAACTGAATGGCGGTGATGATGTTAGAGTGGCGCATCATGGTCAGAATATCATACTCGTTGATGGTCGCCTGAGTAAGGCGGTCCTTGCCTTTACGGGTTATCTTAACGGCTATGACGTTGCCGGTAGCCTTATCGACGGCCTTCACTACCTGCCCGTAGGTCCCCTTCCCCAGCGCGGAGAGAAGGTCAAGCGTTTGGTTTACCCGTTCCGCCATGGCGCTTTCGGGAATCTTTGCGCGTTATGGAAAACCCGGGCAGCGTGTGACGCTTTTTGAAAAACGGGTAGGTGAGCACCTTGCTCGCCGATGGCCTTTTAATCGCGTTGAGGCTAAGCATGCGAATAATCACTTTTTTTGCCTCCTGACCGATGCTTAGTTTTTCTACGCAGTCGCAGACGATCGTGCAGTCTCGCTCCGCCGGTACGACCGGTCGCATCCGATCCAAGTTCGCAAAGAGATTGGGCGGCGGGAAATCATAAGCGTCTATTTCCATTTTTTTCAGAATGTGGGTCATGGTGTCCTTGGCCGGGAACATAGAGGCCGGAGCCGACAGCATTTCAAAAGCGGCCACTCCCATCGACCATACGTCGGTCGTCCGGCAGTAAGGATCTCCCAACATCATCTCGGGGGACGATGTGCTAGGGGTGCCCGAAATCCCGTACTGCCCCCACAGCCGCGAGTCCTTCACTTTCAAAGCCAACCCCAGATCCCCGAGCTTGGCGTCCGTCGTCAAATCGCGGACGAATATGTTTTCCAGTTTAACGTCGCGATGGAGGATGTTGAGGCTGTGAAGATACTGCAGCCCGCGCAGGCAGTCCCGCAGCACGTGTCGCATCTCCTCCTCCGTCAGCGGTCTGCGCAAGCGCCGCAAATAGTAGCTCAGGTCCCCCGCCATCAGCTCCAACTCCATGTAGCACACCTTTGGGTGATAAATGACCCGCATCGTTTTAATGACGTTCCGATGCCTCGCCGCGAGCGCCAAGTTGGTCTCCAGGTGCATGAGCTCGGAGGTGAGGCCGTTTTTGCTATTTAGCGGGGCCGCTTTTAAAGCGCACAAAGAACCGTCCGCTCGTTTGCGGCAGCGGTAAACGCAAGCGCTGGCGCCTTGTCCCAACAGCCGTCCAAAATGGTATTCGTTCATGATAGGCACCGCGTGCGAAATGTCGTTTGGATCCACGACGCGACATTCTTCCATTTCTTGGTCCTGGAGCGAGTCGGAATTACAAGATAAACTCGAGGGGACGATCGATGCCGAGCAGCGGGTCGGATTCGCCACTGCGTCCGTATTCATTTCGCCAACGGCGGGGGAGGGCGTACGCATCTCGGCCGCGAAACTCATAATTTCGTTTTAACAGCAGACCGGTCTTTAAAGCTAAACCCAATTTAGGTAACTCGGAGAGCGCGTTTCTTTTACTTGAGGGCGGCGAAAGCGCTTTTGGTGGGCGTTTTCGATAGAAATCGCGGCCTCGGGTAATAAGGACGGCCGTATTAAAGCGGTCGCCGAAAAAGCTGGCCACAAATATCAGTAATGGTAAGCGAGTTAAATGTATCGTTACCCCTCGTATGTCCGAGCAGGCAATTGAACGGCGCCGACTGCGGTTGTCGACCCGAGTACCTGTCCGCGCGGTTTTTCGACCGCCTGGAGCAGCGGCATCACCGCCGTTTTTACGCCCAGTACTTTCTTTACGGGGCGCTGTTCGTGTTCTTTTTATATTCCCTAATTTTGACCGGTCTTTGGCTGGGAGCTAGATCTTGTTAATCATGACCACGCGTCCGCGCCAAAAGTCGGCGCGTGCCAATCACCGGAAGCTTTGCGGCGAGAGCTCTCCTGACTCGGCTGCGTGCTCGCCTTCGCCTGCGAAAAGGGAAACTTCCGCCTACGTGCGTGTAGCCTTAAGCCCTCCTCGGAGGTGCAGTCCGGGCGGAAAGAGCCTGAAAAAAATGCTCTCAGTCCCCGACCAGCGCCCCTGGGAACGCGAAGGAGAGTGGACGACCGAGGAAAGGGAGGACGGCAACCGCATATTGCGGCTGCGGCAGTTGAACGACGTTCTCACGCTGTTAACCGATCATCGACAACGCCTGAGCGAAGCGGGCTTTTTAAGCGGCCACGAGCCTTTTTACCCAGAAGCGGCAAACATGCTGCTTTTGATCGCGGCCATCGCCCAGAAGGCGATCGCCGTTTCGCCCATGACGTTGGTTTTTTACCAAGAAATATTCGCGCAGCTGGGCGTCACGGACGAGTGCTTGATGCCGGTAATATCGTGGGATATTCGGGACGCCCGAAAATGGGCGCCGCAAACTTTTAACTTTCGTGAATTCGAAGGTTTGCTCATCAGTTTATGGCACGTGATCGACCGCTTATCTCGCTGCCCGGCGCCCGTTTTGGAGGCTACCCGCAGTTGTGCGCTCTGCCTGGCAGCGTGCCGCAGTTATTTTTGGTGTCTGTTGCCTTTGACTAATTTCACCCTGCCCGGAACCTTGCCTTTCGACGACCTAGGCCAGGATTTACGGTACTCGGCGGGCGCGGGAATTAAAGACATGGTCACTCAAAAAGCGCAGCGCTCCACGGATCAAGAGCAGACGTACTACGGCGATTTCAGGGCGCTGCTAAACTTAGGTCGCTTTCCTCGCCGGGGCGAAGCGCGACTTACCTGAGAGCACGGAAAATGGGCGTAGCGTGATAAAGGGCGAAAACGGCCAAAGGCGCCGTTCGTTACTCGCAAACAATAAACCGTTTGTGCGAACAATCTCGCCTGAGGCAGTGTGATTTATTAACCCGCTCCCGAAAATGGCGAGGCATTCGCCACGGGAGCCCGTAACCGTTAATCATGGGCTTGCCCGCTCTAACGTGCGTTCTCGTGGTTTTACTAAGTGGCGGGGTTTTTTCCCAGCCCGAAAGGCTTCGCGTGTTTAAAGACCAAAACGGGTTTGTGCGTTTGTGCGTATCCGAGGTCCCGGCGGATAACGTGGTACGGTGGGAGTATGAGAACCGCACTTTGCTCGACTGTCGAGCGAAAGACGCTTGCCATCTGTCGGAGCAAGCCGGGCCGCCCTTTCTTTTTGAGTACGTATCGCACTGCCTGCGTTTTAACGCGGCCATTTCCGGCTTTTACGGCAGCTGGCAAGCAAAACGAAAAGATCGAAAAACATTGGCCAGCTTCGAGGTAGACCGCATGGACGTTTTTCAACACGTGATCAGTTCATGGCCAACAAATTCAGATATCTTCGTTTGTCCAGGACGCCCCGTACCGTGGGACTATAGAATCGATTGGTATTTCAACGGGTTGCTGATTTATTCCAAAACTAGTTTGCTCGAAAAAGGAACGCCGCGTTCCGAATCGCGGTTCGAACAAAGGCTGACTGACTTTTTTCACTACTGCTTAAAAATTAGCGGCTCGCAAAACGACGACGCCGGCGAATTCGCCTTAATCGCGCAAAAAGAAGACAACTCTATTCTTCAAACAGTCACGATTCAGATAAAAGCTGCGACTTTGTGGTCGAAAGAGGTAACCGCGGAAGCCGATTCCTCGTTTGTAGTCGGAGCCGGCCTTTGGAAAGAGTTTAATTTTCGACTCGGCCTGTGGTACCACAACGGGACGCTATTTCGCGTATGCGGCCTGGAAAACGCGTGTCAGGCGGTCGGCCCCGATCGATTTGCCAACCGGGCCCCGATGGTAGAAAAATACAGCCTTTTGATCAAAGACGTCAAACCCGGGGATTCGGGTCGCTATCGGCTTGTCACATCATCCGCTTTAGAGAGTCGAGTGATCACGTACGAGGTGCAAGAACTTGTACCGGAATCACACCAAGGCCCTCAAAGGGTCGAAGTTGTAGAATTTTCTTCAGCGGAACTGTGCGCTCCCAAACCGGCTGCGGCGATCGGTTATTCCTGGGTGTTCAACAACGAAACGTTTTACGAATGTGAAACCCGTTCGGCGTGTCGGACCGTCGTCGGACGGAGAAATCCGGTTTTCGGTCGTTTTCGGTTAAGCGATACAACAGCGCGAACAGCCTCCGGCGAGAAAATTTTGCATTGTCTTCGATTAACGTCCGCGCTACGTCAGCAAGCCGGAGATTACCAGGTAACCTTCTTCGATGAGAACGGATCGCTCGCCAACTGGCAATTTAAACTGACGGTGGAGGTCAAGGTTTTCTTGCCGAATACCACGCGAAAGCAGCGCGTTTCCTCACTCGAAGGCAGAAACGTCACGCTATGCTCTCGAAAGCCAAACTCTACAAGCCTCTCAGAAGCAGGATCGTTCGTCGCCTCCTTTCAAGGGGCCGTGCTATTTGAATGCCCCGAAGGCCCGCGTTGTGAGAAGCAACTGAGCCGAGCGTCCGGCTCGTTCCTGTCTTGGCAGCCGTTTTGTCTGACTTTGTTTGGGGTAGTGCAAAGCGATTCGGGATTGTACGTGCTCAGTTCTTTTCACGGGGAGGAACCGCAAAGTGACTCGTTCGAGCTGAACGTAGTTCAGGTCGAAGAGAGAACGGTCGTTGCCGAGAGCAGCCTGACGCTTTGCGCCAGCGGGCCTTTACCGGAAAAGAGCAACGCTGTTTCAGGAGTCTGGGCTTTCAATTCTAAAACAGTGGTATTGTGTCAGAATAAAACGAATTGCGCTTTAACGGGTGAGGCCCGAGTGAGATATAAAAACTTTATGCCCATTAATGTAACGTGTTTGACCATAGATCGCGTGAGCACCCAGAATGCCGGCCCCTACTTTCTCAGAGTGAAAGTGGACGGTGCGGTAAATCAGGTGGCCGCTTTTAACCTCATCGTCGAACATGCCGAGGAGAAACCGGACCCCGCGGAGGAAATCGCAGATGAAATGCTGTCCGAGACCCTGTACTTAAACCCCCCGGTAGTAAAAAGCGGCGTCGGCGACTCAGTAAAACTTTGTCCGAAGAATGAAGAGGGTCCGTTTTCCAAAATAATTTGGATGACCAAAGGAAAAAAAGTTTTCGATTGTGCGGACGGCGTTCGTTGCGAACCTCAACAAATCAAAGAACCGTGGCGTGTTTCGATCGCAGACCGTCGATGTTATTTCATTCAAGACGTTCGTCTTTCGGACGGGGGCGCCTACGTTTTTTTCTTTAAAACGGGACGCCAAGTAGTAACCGGGCGGATCGATCTCATCGTCCACCGTAAAGGAGACCGTGTTGTGGAAATCAGTGATCGTCCAACAATATCGGTTGAACGAGCGACGCAAAAACCTGTTGGAACTTCGATCTCGGAGACTGGCTCGCCACCGAAAATAGAAGACGACGTCGCCGTAAAAACTTTACCCGACCCGAAAATTTTCCCCATTTTAGAACTCAAAAACGAAACAACCGGCCGCTGTCGCGCGCGATTGGAATGTGATGTCTACGGCCTCGATGAAAGCGAGATGCCACAATTTATTTGGCACGTGACCGAATCGCAGCACGTGTATAGTAGAGGGCTTGCGGGCGATCCTAGCGTTCTAGTAGTTAGCTCCGAGAATACCAACGCTAAAGGGACTTTTACATGTGTCGTTCGCAAAAACGGAGAGGTAAAGGAAACCTCAATCCGTTTTTCAAACGTGTGCGTGTTCAAGCGAAGCAAGGCTGTGATGTATGTGGCGTTAGGAGTGCTTCTGGGCCTGCTGCTCCTCATCGGGGTCTGTGTCGGGTTGTTCTTTTACTTGCAAAAAAAGGGACATTGTTATAAGCCGCGTTCACAGCCCGACGTCATTCCCAAAGAACCCGAAATGTCTTTGAGTGTTGTTAACGAGAATGTCTCTGTTCAATAAATTTTGCATGTTCGAGAAAAGCACAGCGAAGCGCGTTTCCTTTTCCCGCCCCGCTCCGCCCGTACCAACCCGCCGCTCCCCGCTCCCTCCGCTGCCCCCGCCCCCCGCGCGCTTTTTGCCCCCCCCCCTCCTCCCGCCTCCCCCCCCCTCCCCTCCCCTCGCGTTGTCGCCCGGTCGTCGGCCCGCGGCATTTTCGCCCCCCCCCCTCCTCCCGCCTCCCCGCCCCCTCTCCCGGGTCGCGCGACCCGTCCTCCCGACGAACGCGATTCTGCGCCCCCCCCCTTCCCCTCTTCCCTCCCCCCCCCGGGGGTGTTCCGGAAACCTTTTCGTCCGACCATCGATTTTCCGCCCCCCCCCCTCTCTTCTCTTCCCGCCCCCACCCCCCTCCGGGTGCGCGAGTCCTTGGAAAAAAGGAGCGAGGGGGGCGGAGGAAAAAAAAACCTCGCTTCCGGGTCCGGAAACCTTTCGTCGTCGCTTCTCCCCGCCCCATCGCACCCCCTTCCTTTCCTCTTTCCGGGGTGCCGCCTCATCCCCCGCACCCGATTTATGAATTTTTTATAAAAGGGGAAGGAAGGGAAGGGAATCACTCGCGCGCGCGCTCGAAACCGCTGTCTCCGTACGACTCCGGAAGTTCTTCCGGCGGGTTCACGGCTTCCGGTTTTGGGCTTTTTTCGCCGCTGGCTCGGGGGTGAGGTCTTTTGCCCTCTCTTTTTTTCTCCCTTCCGTGGGTGGCGCGGGTCTCTTTCCCCCCCCCCCCCCCGGCGGCCCTGAGTCATCCTCTCTTCACGCCCGCGGTTTTCCTCCTCCCCGCCTCCGCTTTTGGTTGGCCCGAACCGATTGTTCCTTTTTTTTTTCCTCTCTCGAAATAGGGCCTTTGATCCCGTTCCGGGGCACGCCTCTTGGTTTTTTTTGTCTGTCTCCTTCTCTATTTTTACAGAAACCGACAAGGTCTTTGATCTGGTTTCTCCGTTCCTTTTTTGGTTCTTTCCGGGAGTCGATCCAAAGGGTCTTTGATCCGGTCCCCGGCCGCCAGTCTGCGTAGCGTCTCTTTCTTTTCCCTTTCCCCCGCCGAGACAGCCTTTTTTGGGCGGTGAACTCACCTCCGAAAAACAGATATTTTTTTCCCTTTGTATCTGTTCTCGGAGCGGCTTCAGATCGACCAAGCTTTTCTTTTCTTATTCTTTCCCCTTCCTTCGTCCTTAGTAAAACACGGCCGCTTTTTTTTCCCCCCGATCTCCTCGACGGGGGTTTAAGCCTGCCGGGACAGCCCTGAGAAGGTTTTATGGGTTCAATTTATGAAAAAAATCAGAAATTTTAATTCCCTGCCTCTTTCAGAAATGTTTCTTTTGCTGCTGCTCGGTTTTTATTTCTCCTTTTCTAAATGGAAACCTGAACGGGTTCATTCCCCCCCCCCGGCCCCCACCCCTTTTCTCGATGTGATTCCTACTCCTTGTCTCCGTCGGATAACTGTGTTTCTTTGTGCTTGTGCTTGTGTCCGGGCCGGTTGCAAACGGATGTGTCGATTTGGGACGGTGCTGGGGGGGGGGGGAGAGAAGAAAACCGAGTTCGAATCGCCTTTCGGTCCTGGAGTTTTAATCTCATTAAAGTTTTATTTTTTCCGTACAAAAATATATCTTTATTCTTTCATTGACATAAAAACGAGGGTAAAGCAGCGGGAAGGAGACGCTTCGGTCATCCGTCCGTCCGGTACGGAGCGACGCGGACCACGGGGCGGCCGGGGCGGCGGTCCGGTCCCGGGGCCGCGGGCCTCCGGTCTGCAGCGGCGGGCGGGGGGCGGCTTTCGTATAGCGGCGGCGGGACGCCGGCGGTGAAGCCCATGAGGGCCAGGGTCCGGGCCGTCTCGGGAAAACAGAGCGGGCCGTGCGCGTGCGGCCGCGGGCAGCGCTCCTCCACCGCCCGAAGGCCTTCGGTGGCCCGGCGGAGAGCGTCCCGCCGGCGGGCGGACAGCCGGCCCTGGAAACAAAGTCCGGCGGCCGTTCGGTTCACGGCCGTGGCCAGCTGCAGGGGGCGACAGCCGTCTTCGGGCCCGGCTGCCGGCTCCGCCTCGCGGGGTCCCAGCGGGCCGAGGCCGAACACGGCGAAGAGCCGGCGCAGGCGCGCGCGGCAGTCCGGCCCGCAGGGGGCGTGAATCAGTGGAAGGGGGGCGCCCGGTCGCCCGTCCGTCCAGCGGCAGAACCGGCTCAGGCACCAGAGGGCGCTGCGGTACTCGGCTTCCGTCACTTCCTCCGCGTCTTGGCTCAGCTCCAGGAAGTAGGCCAGGGTCTCGGCCAGCGGGCCCACGCGCTGCTGCCGCCAGGGGTCGTCCTCTTCGGCTCCGGACACCAGGAACCGCATCGGGGTTCGACGGGGAAGGACGCGGGCCACGGGACTGAGAAGAAATAAATAAGACTCGGGTATTTTGCCATGGTTTTTTTCCCCCCCTTCTCCTCACCTCGAAGGCTTTTGTTAGCGCCTTTCGGAGGAGAACGAGCTCTCTTGAGGCAAACCAAGTTTGTGCGTGTTTTTATAAAAAATATAATATCCATCTTTATTATTAAACAAAAAACATAGCTTGGAATGAACCGACACGCTTCGTGAGCGTATAGACATCGGAGTCAGAGTGCTTAATGCGACTAGTCCTCGCCTTCCTCCTCCGCCGGCGGCTGGGCCCTCTGCAGACCTAGCCAGTTCACAACGTCCTCCCTGATTAGCTCAAAGGGTACGTCTTCGGGGCCAAGGTGGCCGTGGCCTGGCAACCCGTATTCTCGGCGGATTCTCGAGGGCGCCTCGGTACATACGCGCGCCATCTGCTCCCACCCGTGCCCTTCAGGGAAAAAAGGATTGTCCTGAGTCAGGCCGTCCAGGGTAGTCACGATTTGGCGGAAAGCGCTGCTAGCTTGAGAGAGCAGAAGGAGCAGTAAAGGACTGGGGGGGACGTTTTGCGGATTGAGTACAGGATTGACGAAAAACTCAGCGAGCCCCAGCGAGGCACTCAAGACGGCCTGTACCACGCCACCCGCCACTATCCTTTCTCTCTGGTCAGGAAAGTGGCTTTCGAACCATTGCCTGCTGTAATCCCTGTACCAAACACCGGTTTGCACCCCTGAGGAGGAAGGAAAAAAAAAAGAAAATGAGACGGAACGTAAAGAAAATGCAGAACATCGTTAATTCAAACCCGGCTCTCATTTCTTTTTCTACCCTCTCGCAGCGGCGCAAACGGCTATACTTACAAAAAGCCCTAGGTGGAAGGGCGTGACTTGAAGGCGGAGTGTTCGACGCGCGAGAGGGTCCGGTGTCTTCCGGCGGTCCTCTTGTTTGGGACGGTGGAGATCGGCGCGAGGGCCCAGGGCTGGGGGAACTTTTGGGGCTCGGAGAGTGAGGCCCCGTCGGCGGCGGAGCCTGGGAAAGGAGCGGAGCGGTGGTCGGCGACGAGGTGCCGCCCGGGAAGGCTTCGGGCCTAGGTCCGCCATCACCGGACTTTCTTTTCTTTTTCGGAGGAGACAATTGGGAGTCGCCGGGCCAGCCGGTGGGGCTGGAGCCGCTGCCACCGTCGGTTCTGTCTAGTCCCGTCGATTTTCTTTTTGGCCCTTGGGGGGGAGGAGGGGTGCGAGGCGGCGAAGACTCTTCGCTGGGCGCTCCGGGCAAGCCATCGTCGGGCGAAGAGTAGGGATTCGGGGAGTCCGTGCTGCTGCCGCTTCGTACCTCAATTGGGGTTCCGAAACTCCCCACACATATGACATCGCTTCCACTAGAGCAAGGGGAGGTCGAAGGACTGTATCGACACCAACCCCCGTATCGGCTTTTATGTAAGCGACCCAAGCGAGGTAGCTTTCTTTTGGGTGGACTGTCGGGCTTTTTACGGCCTGTAGGGGACTTACTGGTTTTAGGGGGTTTCTTGCGTTTCTTTCGTACATCCGGTGGCGATGATTCGGAGCTCGACGAATCGTCGCTCTCGCTGGAAGAGTCCGAATCCGGGGCAAAGGTTAGCCCTTTTTTGGCCGGGACCGGCTTCTTCCCCGGTCGCTTCGTTTTTGGGGCCTTTCCGGGTCCCGAGCGGTGATGCCCGCCGCTTACTCTGGGTATCCATTCCGGGTCCTCCGGTCCGGGGGATTCGAGCCCGGACGAAGAGCTCGAGTTCCTCTTAAGAAAGCTAAAGCCATCGCTTTCCGATGAGGAGCCGGAGGACGAGGAGTCAAGCAAAGGGGACCTCTCTTCGGGAAAACGGGGTTCGGACGGCGGCCTCGAGCCTTGCTTTTCGGAACCTTCTTTTTCATCTCCGGAATCGCCGTCCGAGTCGGACGCTTTCTCGGGCGGTCTCGTTCCAGGAGGACTACCCGGGATCTGTGCGGAGACACAAAGCGGGGTCGGGGAGAGAAAAAAAGAAAAAACGTAAAATAGGCACCGATCGGGAAAGGATTCTTACCTAGTGTTTCGCGGGCGGCAGGGGGCGCTCACCGACTCTAGAATGTCGGGATTCGAGCCGGAATCGGAATCCGAACCAGGTTCGGGTCCGGGTCCGCGATCTGGTCCGGGTCCGCGATCTGGTCCGGGTCCGGGTTCGGGTCCGGGTCCGGGTTCGGGTTCGGGTTCGGGTTCGGGTTCGGGTTCGGGTTCGGGTTCGGGTTCGGGTTCGGGTTCGGGTTCGGGTTCGGGTTCGGGTTCGGGTTCGGGTTCGGGTTCGGGTTCGGGTTCGGGTTCGGGTTCGGGTTCGGGTTCGGGTTCTTCATCATTATCATCTTCTTCTTCTTCTTCTTCTTCTTCTTCTTCTTCTTCTTCTTCTTCTTCTTCTTCTTCTTCTTCTTCTTCTTCTTCTTCTTCTTCTTCTTCTTCTTCTTCTTCTTCTTCTTCGGGCTTTTCGCTCGGGCCGGGTTCGCTCGAGTGCGGCGGTTCTGGCGGGGATCGGCCCGGCCCTTCTCGTTCGGGACCCTCGCCTCCAAAGCCGTCCGGTTCGTCGGACCCGTCCTCGTCTTCTTCTCCCGGCCCGGAAGGGCCGGACCTCGGCCCCGGCCTTCCTCCTCCCCCTGACCGCACGGTTCTGGAACGGCCGCGGCTCGCTCCCCGGGGTCGGCCGCGTCCCCGGCCCCGGTCTCTGGTCCCGCTCCGGCTCTCGCCTCGGCCTCGGCCCCGATCCCGAGTCCTGCTTCGAGGTCGGCCTCGGCCCCGACCCCGGCTTCGACTCCGACTGCCGCTCCGGCTGCGGCTCCGGCTCCCGCCTCGGCCTCCCCGGCCTCCGCTAGAGGACGAGCCGCCCGACCAGCCTCCTCGACCGCGGTCCGCGGACCCGACCCGGCCGCCTCCTACTCCGCAGCCGACGCAGCTGCCCGGCCTGCCGTCTCGCCCAGGGGGTAGACGCCGCGGGCCACGTTCGCCTCCGGGCCTTCCTTCTCGGCCCCCCGATCGTCCAGGCCGGGGTCCGCGCCGGCCGCTTCCCCGTCTTCCTCGGGACATCTCGGCGCTCTGGTCGGGGTGGTCTTCTTTACTCTGGTAGAACCGGTCCGACGGCTTTCCCTCCGCTGTGAGGGTCCGGACGCGGCCGCCGCGTTCTTATGCCCCTCCGAACGCCTACGGGAGGAGGAGTTGACATTTAGAATCGAGACCCCAGACTCATTAATTTCACCATCCCGCTCCCTTTTAGGGCAAAACGTCCGCATTTCAACATTTGGACCCCGGCCCGCGCTCCTTTTTAGGCTTTTTCTTCCGAATTTCGCAAAGCGGGCCGGGGTCCGCCTCGACTTTTAAAGGTCGGGCGCCCGGGGACCCCGAATGGCGAAATCTTTGATTTTCCCCGGACCCGCTCTCCTTATAAGGTTCGCCCTTCCTAGGGGCGAGGGTCCGGGTCGGCCGGCGGTCGGGGCCGGGGTCCGCGACACCCCGAAAAGAACGGGGCTAAGGGAAAACCCGAACTTTCGGAAAGGGGCGCCCGGACCCGGACTCCTTATAAGGCTCGACACTTCCTAGGGGGCCAAGGTCCGGGTCGTCTCTCGGTCAGGGCCGGGGTCTGACACCCGATCTCGCAGGGTGGGGGGGTCTCCCTTCCCCGTGGACAGTCGGGGGGGACCCGAGAGAGCCCCGGGAACGAATCGGGTGTTGCTTGTGTGTGTGTGTGTGTGTGTGTGTGTGTGTGTGTGTGTGTGTGTGTTTCTGCTTGCCGGCCGGGGGGTGCCGGAGCGATCGGGGCGCGCCTCGCGAGCTCCCCGTTTTCCTCGCGCGGAACTCCTCCCTGCCCCGGCGGGAGGAGGAGGCGCCCCGCCGGCATTAGACGTACGCCTCGCGGATCGCGGGGGGGCAGTCGCGCTCTCGCACCTGCGGCAAGCGCTGCGAGTGATTGATCGTCGTTCGGTTTTATTTATTTATTTATTTATTTTTTTGGGTTCTCGGTAGCCGTTTTCCATTTTCCGGCGCGCGGCGTCCCGTCGGGGCCTCGGGTCGCAGTCCGTGCGTGGTTCTTATTTTCTTCCTATAAAACTTTGCGCCCTCGACTCACAAGCTTTTCTCACGGTCGAGGGCGGAAAAAAAAAATCAGCATCGGGCCGGAAAAGAAAAAACCACGTTCCCATCGACCAACAAAGAAAAGCGCGTCTGTTTCTGGTTTCGAACCGGAATCGAAAAAGGGAAACCGCGACCCGCCGGCGGCTTGTCTTTGTTCTTCTTCTCCTCGTCGCCTAGCAGCACCCCGCCGTCACCAAACCTCGAAGACAAAAAAAAAGACGGAAAACAAAAAGGCGGGAGACCCCCGCCGTCGGCCACGCGGCTATAAATACGAGAAAGCGCTCGCCGTCCCGACGGTAAAAAAGATCATGCAGCAGCCCGCGGAGCAGCGCCGTTCGAGGGGTCGCTCGCCGACCCCGCCCTCACCGTACCCGGTCCTGCGGCGCATCAAGGAAGAGCCGCGGGATCCGGCGGAGGACGAACAGGCGGACGTGTGTTTCATGGGACCCGCGCCCACCCCCAGCCGCAAGCGGCAGCGGGCCGACATGGCCGCGGAGATGGAGCGCATGCGGGAGTCCCTCACCGGCTTTCTGCACGGGCAGCTGAAGCAGAGCCGCCGAGACCTGCGCCGCGAGCTCGAGGAGCGGCTGCGCCGCGAGGGGGGGCGCGCGGTCCCGGAACCCGTGCCCGCTCCGGCCCCGATCCCGATCCCGGTCCGCGCCTCCGCCCCCGCGGCCGCCTACGTCAGCACGGAGAAGGCCTGGTGCCGCCGCCGCGGGCGGGGCGCCTCCGCCTGCGGCGCTCGCCACCGCCCCTCGGACCGCTCCCCCGACCTGCCCGCCTCCGGGGCGGACCTGCGCGTGCCCCGCGAGCACGCCTCCGTGCAGCTGGACCCGGGCCAGACGCGACAAGCGCTCCTCCTGCTGGACGGCATGGTCCGCGAGCGGATGGGCGGCTACTGCGCGCACATGGGCGGCGGCCGGGCCCGCGTGCCCGAGGGCCAGGAGCGCACCCTCTACCCCGTGCCCGCCCGCAACGCCAAGGACCCGCGCATGCCCGACCTCAAGGCCCTGCTGGACGGCAGCTCGCTCGGGCTGCACCTCGACCCCCTGCTGGCCGAGCCCTGCATCGCCACCATCATCGGCGTCAACCGCAGCTGGAACTCCTCCTACGTCAAGCAGTACCTCCTGCGCGCTCTCTACCAAGCCTTCGACGCCCTGCGGCAGCTCCGCGCCATGGGCGTGCCCTTCCCGCCCGGCGGGGAAGCGGACGCTCCGGAGCGCCGCGGGAGCCCCGGCCCTTCCGCCTCCGCCTCCGCCGGCCCCGGCCCGGCGCCGGGGCTCCCGCGGCCGCCGCCCTCCAAGAAGCCGAAGAAACCCTCCCCGCCGGCCGGCCGGCGGGCCTGCACCTCCTCCTCGTCCTCCTCGTCCTCCTCGTCCTCGTCCTCTTCCTCCTCGGCCTCCTCCTCCTCTTCGGAGGAGGACGAAGAGGAGGAGGAGAAGAAGGGGCCGCGGCCGATCCCGGTTCCGGCCCCGGCCCCCGCCCGCCGGGACGAGGCGGCGCTGCTGGGCGACCTGGACCGTCTGGCCCGCCGCCCGGCCGCCCCCGCCCAGACCCCCGTCCCGCCCCTGGGCCCCCGCGACCTCGGCTGCTTCCTGCGGGCCTGCGGCCGCCTCCTCCACGCCGCCGCCTGCCGCTACCGCGGGCCCGCCGCCCGCCTGCCCGGCATGGAGGACCCCGACCCCGCCCTCGAGCACCCCTTCCCCGCCTGGCTCCAGCTGGGCGCCAAGCCCCTGGCCCCCTACGGGCCCGCCCGCCTGCGGCGCGCCGGCCGGCTCATGCGCGACCTGGCGGACCGCCTCGAGGCCGAGCTCCCGCCCCGCGAGGGCGGCCTCGTCCCCGAGCGGGCCGCCCGCCTCGCCCGCGGCGTCGGCGCCTGGGTGCGCGTCGCCGCCCCGCTGGTCGACTGCCGCCTGCCGGACGGCGTCGACCTGCCCGGGCCCGCCGCCCGCCGCCTGGGGGACGGACTCTACCGCTGCAGCCCCGCCGCCCACCGCGCCCACAAAGCCCTGCACGCCGCGCGCCTGCGCGGCCGCCGCACCGGCTCCCCGCCCACCGACCCCCTGGCCGTCTTCGGCCTCGCGCTGGCCCAGGTCCCCCCGCCACCGCCACCCGTGGGGGCCCCCGGCGGGCTCCTCCCGCCGCCCCCTCCTCCTCCTCCTCCTCCTCCTCCTCCTCCTCCTCCATCCCAGGATCCCTACCCCTGTCCCCTCACCCCCTTCTCCGCCATCGAGGCCGGCCTGCACGACCTCCGCCGCAGCTGAGCCGGACCCCGCAAAACCGGGCCCCCCCCTCGGAAACCCCCCCGGGGGGTTCGGGGGGAGGGGGGAGGGCGGTTTAGTGGGGGGCAGAACGGCCTCGTTGGAACTGAGGCGAGCGCAAAAAACAAGTTCCCGTCCCAAACTGGCAGAAGTACGGGGCGGAAATGCGACCCGGAAGACGGCGGCCGGCCAGCTTTCTGAAAGCGGCCCCGCAGGCTAGAAAAACGCAGCCGTGAACGGTTTCGCGGGGGGCGGACCGCCGTCGGCTCCGGACCACAGAAAAGGGGAAGGGGGAAGCGAAAGAAACCGACGTTCGTTCCCCGAGGCTAAGGGCGCGTTAAAGGCACGTTTTCTGCGAGCCTGAAGTGGAAAACGGAAGTCAGCGGGCCACTTTCCTCTACCGAATTAAACGCGGTCATCGCCGCGCACCCGCCGGGTCTCCGTGCTAATTCGCGATCTTGTCGCCTAAAGCTAGAAACCAAATGGGACGCTCGATCTGTATCGCGCCAGTCGGGCCTTGCCCCCCCCCCCCCGGACTTTCCTCCACCGAGCGACGTTTAAATAAACTTTAAAACCTCTGCTGTGTGAAATTATTGTCTTTATTTACAGCACGATACACCTTTACAGAACGTATACAACGAAGCGATTACATTAAAGCCGATCGGCTCGTTAGGTCGCAGCCGCCGCCCGTCAAGTTAGTTATTGCCGTTACAAGGATTCGGCCTAGCTCTCTCTCCCTTCGCATTGGTGAACGTAAGGGATTCGCTGGAACTGGCCGGTCGTGGAGGAATGCGCTCGGCTTCCTTATTTTTACAATTATCCGATCGAGCGGTCGATCTGTAGAGTTTCTCCGCTTTGCCCGGGGTTCCGGGGATAACCTTTTGAAAAAGCAAAACTCTGGACCGACCGACGCGTGTTTCCGTTCTTTTCGAGGTAACCGAGTTAGGAACCGTGCCGTTGCTTTTCAGAACATATCACCTTTGTTCGCACCCAGCTTTTCGTTCTGATGACAGTAGCCTCGAATCCTAAACCGTCACCGTACAGGTAAAAGAGTCGGTGCGCGCCGCCTTCGGCCCGCGGTACGGTCAAGAATTCGCCGACTTTAGAGGCCGTTGAAAAGCCGGCTCGGCCCAGGCGTCCTCCTCGTCTAATCATTCTTCAACTCGGAACTGGCAATTTTGCTCCGCCCGGCGCCCGTCGCGCGACGATCACCAGTCCCAATAGCGCCGCGAGCGCCACCTTATCTCGATTTCCTCATGCCGGGGGCTTTTAAAGCGCCCCTGAGGGTCGCGACCGCCGTATCGATTCCGGCTGAAGGGAAATGGTCGCCGCTCCGAGGGCGGATCTGGTCGGTCGAGGTCCTCGTGCAGCGTCCAGTGATACCGATCGTAGGAAGGCCGTCGTTCCCAGAGGATTTCTGGCGACCTCGGGGACTGAGTCTCTTCGTCCTCCGAAGAGGAACATTCCCCTTCTTCCTTCTCTTCCTTTTTCGGAGGGCTCGGCGGTGGGGGGCAGAAGAAATCTAAACGCCGCGCGCATTTGCCCTTGAAGCGCGCCGCGCGCGCCGAAGGGTCGTGGGGGCGAATTTTGACAGGGCGCTCGCACGGTCCTCTTGGTGGCGTTGGAGCTTCCGGCGGCGTTCTCTTCACGGAAGTAGACATGCCTGCTCTTGCTCAGCGTCTTTTCCGGCCGGTCCGCGGGCCGCCGCAGTTTTAAAGGCCGAAATCCTTAAGCCCCTCCTTCTTTCCGCCGACCGGCCGTCGGCCACGGTTTCTCTGCTTTGGTTTCTTCAGGCTTTCTCCCCGCCACCGGAAGCGGTCTTTTTGATCAAAGAAAGCAGCAGCTGATCGCCCACCTGAATTTCCAAAATTTTTTCGTCCTCCGACCGGCCGGCGGCCGGTTCGACGACCGCCGACGGGGTTTCGCAGGCGAGCTCCGAAAAGGGGTTACCCTTTCCGCAGAAAAGCCACCGGGGGTCGAGAGCCCCCAGGCGGTCGCAGACCGAACGGGCCACCTGCGGGGACACGAAACGCCCCAGGTCCCGCATTTCTCGGTAGGGGCGGCGGGTGGATAGCGTGTACGCGCACGCCAACCGGAGACCGTGTAGAGCCGCCGCGGCCGGGACTTCCAGACCGCGGCGACTGAACTCGGACATAGCGACGTATTGCAAGGGGCCGAACTCCATACGGGGCACGGCTTCCCGCAGCAGCGCGTCGTAAGACGCTTCCGTGTTTAGCCAGCAGGGGTGTTGGGTCATGTCAACGATGCCGCCGCGCCGGCAGGCGGAGCACGCCATCTGCTCGGCGCGCCTCACGAGCATTTCTAAGCCGCGGCACGTTACGGCGTTGAGGACTTCGTAGGGGCCGTTGGGGGGCGGCGCGCATCTGGGGTCGGAATCCGGAGAAAATCTAAAGTCCTTGCCGAAACACAGGGTGCACTGGCAGTCCTGGGTCGTCGTTTCCCGGGACGGCCGTCCCGGGCAAAACCCAACGTCCTCCGAAAAGAGAGACGGCGATTCCGGATCGGAAAGTTCCAGATCTTGGCGCAGTTGCTTGATTTTCATGTCGTTCGACAATGTGAAACACAGATTGGGGGGGGTGGCCGGAGGCGGCTCCAGCTCTTCGCCCTTGAATTTTTTAACGGCGATGTCCTCGGTGTCCGCTTCTCGAAAAGATTTCCCGTACGCTCTCGGACTAGCCATGGTTCCGATGATTGTACTTTAAATGAGGTTAATGTGTCAAGTTTCTCGTTTCCCCGAATAAACGGACTCGAGTTTTATACACGACCCTGAAACCGGGCCCCGAATAAGCGGACTCGCGTTTTATACACGACCCTGAAACCGGGCGTCTACTCCGTCCCGAGTCGAAATCGTAAAGTCTTTGTCCGCCAAGGGCGCGGTTGTTTTATGAAAATCACGGTTGGGCGGCACTGTTTCCATTTGGCCCGCGGGTTACTTTTAACCGCTTTGATCCGGTTTTAGCCAGTTCGCTGATTCAGGGGGTGGGACCTGTAAGAAGCAGGTGGCCGAAAACCGTGGGAAAATATCTGACCTAGTTCCCACGCCCAGCATCAGAATTTTAGCTCCAGTGTCTCCTCCTGATTGCGCAAGACGGGCTCGCCCACGCAATTTCCAGTGAATAAAAGGCGATGCGGCGCCGGCGCTCGCGCATTGCGCGGTACCGGCCGCGGGATTACAAATATCGCCGTCGGTAACTTGGGAACCGAACGTGAACGGATTACACCCCTCCCAAATCTCGTCGCCGCCTCTGTGCCGTACGATGCAAACGTCCGCTCACGGACGGCGACCCAGGAGGTCGCGCTCAGCCGGGCCCGTAAATTCGCGACAATCGTTCACTCGCTACTCGGACACCAAGCGCCCCCTCGATTTTGATCACGAGCCTTCCGAGCAGCTTCTGCTACCGATCGCTACCGCAGTGACCACCATAGTCGGACGGTCCTGGAGCGACAAGGGAGCAAACTGCTTTGAAAAATCCTGGTTGCGATCGCGCTCCGGGTTCGACGGCCGTCCCATGGTGGCTCGTCCCGTTCCCAAACCCCAACCCTATCGCCTTTGTCCCATGCCGCCCCTTTTAAGTCGACCTAGCACACCGGGTTACCTGTTGAAACCGGGATCGTGTCCCCTTCAACCCCTAAAGACTAAACCGTATCGAGGCCGGACTTGTTCTAAGCCTGCCTATTACATAACGAGATGACGATCGCCTGCAGCTCAAAGTTTAGGGAGAAAAAATAAACTTTTTATACTTTTATACTAATCATTGAACCTTCGTTTCTCTCGTGGTGCGGGGGGGAAACGCGGGGCGGGTATGGATTGAAACACGGTGCTATCAAAGGCATCGCGCACCTCGCTGCTCTTAGTTATCCACGGGCCTCCGCCATGAAAGCCTTGCTCTTTTTCCTCCTTATCTTAACCTCCGCGAGCGAAGCTTTCTTTCCCCTCCGGACCGATCTCACTTGTGTATGCGGGAACGGAAACGGCTGGAGAGCGTTCGAACCGGTGAACAGCACCGACCCGTTCCTGCTCATTGGCTCGCTGCAACTCAGCGGCCACTGCGTCCCGCCGGAGGCCACGATGACGCTGAAAAGCGATCAGAGGCGGCGCTGCGTCAATCCCTTTTTATTGGGCGACGCTCTGCTTTTCGGAGTAGAACAAGGGAAGCCTGAAAGCATTTTGACGGAGGGTTTGAAATCCGAACTTTTACAATTCGTCCATATTTTGAAATCGCATGTCTCGAAGCGACCGCCTAGCTTGCGCTGATCGCGGCAGCCGTCGAAGACGGTTGTCGGACGATGAGGAGGAAAGCTCGCGCGCGAAAAAACCGCGGCCGGAAGAGAGCTATCTCACGCTGGACGATGAGGAACCGGAAAACGCGAGCGATCCGTTCCTCATCTCGGACAGCTGGCGTGAGTTTCTAGCTCCGGAACTGCGGTCGGAATGGTTCAAACGTTTGACCGATACTTTGCGTCGCGAAGCGCGACGGCAACCCTTATGTCCCAAGCTCGAGGACGTTTTTGCTTGGACGCGTTACTGCGGCCCGGAAAGCGTGAAGGTAGTTATTTTGGGCCAAGATCCGTACCACACCCCCGGTTGTGCTCACGGGCTAGCGTTCAGCGTCCCTTTCGGACGCTCGGTGCCTCCCAGCCTTCGGGCGGTTTACAACGAGCTTTCGTTGACGATTCCAGGGTTCTCCGCCCCCACCCACGGGCATCTAACGGCATGGGCTCGTCGAGGCGTCCTGTTGCTCAACGCGACGCTTACTGTTTGCGCTCATCGCCCCGGGTCTCACGCCGCCCTCGGTTGGCAGAGGTTGACTAAGGCCGCGCTGGCGCGCCTGCAGGAGCGCGTGCCCAACATTGTTTTTATGCTCTGGGGGAAGGCGGCTCAAAACACGTTCCGACCCGACGAAAAGCGGCACTTGGCTTTACGGTCCTGTCACCCCTCTCCCCTGGCGCAGAGCCGAGAATCGTTCGTCGGGAACCGGCATTTTTTGAAAGCCAACGCGTTTTTGGAAAAACACGGGCGGGGTCCAATCGATTGGCGTTTGCCTTGTGGCGAATTCACTGATCTCTAACGTATAGTTAAAAAGTCATTAATGACGCAAGACAGAAACGAATGGAAGCTGGAGGAGTTCCTTCGGTGGTCAGGCTGCTCTCGCGGCCGCGGTCGCGCCCAGCGCTCGCGTCCCCGAGCCAGCTCGCGACAACCCCTTCGTCTCCCGCTGAGCCGGACGCAAGCGAATCCGCGTCCGGCTCAGCGGGAGGCGGCCGGCCGTGCCCTTCAAAAAACGAAAAGCGGGTGGTGTATCGGGCTCGCTTTCCGACTTCGACGGACGAGATGGCCGACGACCCGACTTATCGGCTGTACGACACGCTTTTCGTCGTGTCGTCCACCGACGAGCTGGGTCGCCGGCAGATCACGGACACCATTCGCAAAGAGCTGAAGCGGACCCTGGCCCCGCTAAACATCGCCTGCACCAAAACCTCCTCGTTCAGCTGCGAGACCCGCAAGCGAACGCGAGACGGGACGTCGATGACCGGGCCGGCCGCTCACAAATGCCTTCAGATGACCATTTTTTGCCGGCGCGAGCAAGCGGAGCTGGTCCGCCAGCTCTTGAGCAAGCTCATCGAGTCGCGAAAATCGCGGAAATACTTTACGTGCACGCGCGATGGGACCACAAAGCCGGGAATCCCGATATTTTACTCGGAGTTTGAGGCCAAAGACCCCGTTTATTTACACGAGGAAAACACGGTGCGGACCGCTCCGGCGTCGCGACCACCGCCTCCGGTGCCGGGGGTTTAAAAACGGCGAAAGGTGAAAAGAGACGACGCACAGTTATGTGGGGGACAGTGCGCCCGCTCAGAGCGGCCGATCGCCGGCTGATGGAGACCCGGGCGGCGGACGAAAAAGAATTTCTGGAAATGGCCGCCACCCAGAGGTTAAACGGCTGCGCCGCCGGTCGCCTCAAGTCCAAACATCGCCCCGTCGCCCCCTGGGAAGAAGGAAGTACCCTCGACGCCGCGAACGCCGTCCCGTGGAAAGATGAATCGGCGCGCGAGTGGTCCGCGCTGGGCGAAAAAATTAAGGACCAAGCTCGACGGGATTGGGAAAACGTGAAATCGGGGGTGTACGGTTCACCGCCGGGGTCTCGACGTTCGAACGCCGATTCGTCCGAAGCTCGACGTTCGCGGCGGCCGGAGTCCTACGGCTCCGAGCACCGCCAGAAAAAACGATAAATAAAATGCGTCAACAAAAGTGTTCGGTTACATGTTTTTATTATTACATCGAATAACCGGCTCCCGCTGTCGGAAAAGGGGAACCAGCGCTGGCGTTCTCCCTCCGGTAATCCGCTTCCGGGGAGAACTGGAGATCGGCCTCCAGCAGAGCCTCGCTGAGTAGGTCGGATACCGACCTCTCGGCGTCGGAAAAAGGATTGAGCGGTTCACCGTCGTACACCACCGTCACGGTCACACAGGCGGAGGTTAAGACCACGTGCGCCAAACCCCCGGCGTGCATCAGGCACTCGTCTTCTCGCCCGGTGGTGGAACAAAAGTAAAACGGGTCCACGAGCACCGTCCGGCCGTGCGAAAAATTGGGATTGGGTCGCACGTCCATTTTAAAGAAACAGAAATCCTCCGGGCCGTCGATCAGTACCGTGAGGTGGCTGGGTGACCGTTGGATCTGATATCGCCCTCCGAAAACCAATCGGTGGCTCTGTCGTTCCGTCGCCCCGGCCAGCGTTACCAGCCGGGTGCTCTCCGCGAAACGCCCGGCCAGCTGCTCGAAGCCCGGCGCTCCGCTGCGGAGCGCCGGCTCGGCCGTTTGCAGTACGTAGGTGACCGAGGTAAGACCGGCGCGGCCGTCGGCCATGTTTGTCGAGGGCCGCGGGCCGCCCGCGGCTCTTATGGGCCTAATAGACCGTTCCCACCCGGCCGTCCCGCAGCGCCCGCAAAATATATTCGCAGATGGTCTGATTGCGTTCCACGTCGGGTTGCCGCAGGGGGTTGAGGTTCATGCGCAGGTAACGAGAGGATATCACCCGGGAAACGGCCACGTAAACGTGACTCATTTTTAGGTGGCGACCACCTAAAGGGAATCGAATGGCCACGCGGCCGAGGCTGAGGCCCTGCGAGCAGGCCACGGTCATGGCCAGCTTGGAGCTAAGCCCGTGATCGACCGACGTGCTGAGGCGCAGCTCGCGGTCCTCTACCGTGTCGACCAGGTCGCAAACGTTGAGGCTCATCACCGAGACGAAACCCGCTTCGTCGCGTAAAACGGCGGAGGGTACGCCGGCCTCCGCCACCGCCGCTCCGTGCGGACGGCGGTTTCGCAATTCCTCCTGAAAGAGGGGGACGGGAGTGGCGGTCCATCCCCGGAGGACGTAGTCTTCCGTTTGCAGGGCTTCGCCCAACAGTCCCCCGCTCCAGTCGCGAGACTTGATTTCGGCTCCGGCTTCCGTCACGTTGTTGACGAAAGTGACGAAAGGGGAGTCGGCGAACTGGTCGCCGAAGCGCTCCGTTAATAGGCGATAACGGGCCACGTATAGATCGCGCAGCTCGCGAAACTGGTCGTATAGACCGCGATCGTCGCAATCGCGACGAAAAACGTAGTTGAGGTAGAACAAATCGATCGTCTGGTTCTGGAAGGCCCGGGTCAGTTCGTCCTCGAACGGCTCGTCCTCCTCCGGATCCGGTGGCACGTTTTTCACGTGCAGGCCGTTTTGTTCGGCCTCGGTTTCGATCGGTGCGGTTTCGGGCTGCGGCGTCAACGATGCCAGCGACCGATAAAGAGCGTCCGCGTCCGAAGGGTCGCGGGACGCCAGCCATTCGTAAAAGCGCGCCATGCCGTTGTACACCAAGAGGGCGAGAAAAGCGTAACAGCGTTTGACGAAGTGCTCCGAAGCGCGCGCTTTGAGAAAGGCGTCGTCCATCAGAGCCCTTTCGAAGCCGCGCCACGTCCCCTCGTATCCCACCATGTACTTTCGCAATTTGGTCGTCACCGAGACGCTGGAATGCAGCACGTGACTGATATCCAAAACGGCCACGGCCGTTTCCTCGTCGTTGCTCAGGAGGTTGGCCGCGCCACGGCGCAGGTCCAGGTCGCGAAACTGGGAATAGTTGTTGAGCCTGGCCAGGTTGCCGTCGAGCCAGCGCTCCAGCGTCAGCTCGGCGCGCCCGGTCAGACGCCGGTAGCTCTCGAACTCGGAAACGGAGACAAACACGTACATGGGGAGGGAGAAAACCAGGTAGCGACCCCCGGGGCTCTCTCTCAGATGGTTGTGCAGGCGGGCCGTGTACCCCTTTGCCTCCTCGTGCGACAGAAAGAGCCGCGTCCAGCCCGTCAGGTTGGCGGGGTTCATGATGTAAGCGTCAGACTCGACGAACTGATCCAGGTAGCGCACGGCCTCGTCGGTGACCGGGAGGCCGAATTCGAGCACCTTGAGCACGTTGGCAAAGTCCATTTCACAACAACGTTTGTTGTTGATGAAAATCGTCCAGTGGTCGCTGAGCTCCACGTAGCGGGCCATGGCGGGGTTGCAAATCAAATAAGAAAGGATGTTTTCGGAAGCGCGCACGCTGTGCCGCTGCGTGGGGTGCTCGAAATTGGACTCGAGCGAGTTCGTTTGCGTGGGTGAGCCCACCAGCACCACCGTCGGCACGCGCCCCTGGCGGTAAAAGACCGTATCGTACACCGCGTTGAGCAGCCACCAACCGTAGACCAAGGCCGTTAGCAGGTGGCGGCTGAGCAGGCCCGCCTCGTCCACTACGACAGTCGAGCTCTTGATCAGGTTGGGCGTCCCCGACGAGAGGAAACAGAGGCAGCGGTGCGCGTCGCGCCGCTGGGCCGCGGCGGCCGTCAGGAGCCGGGAGACGGTTTTGTCGCGCTCTTTTTTGTTCTCGGTTTCCGCCAGCGCCCCTTCCGTAATATCGCGCACGACGTCCCAGTAGTAGCACAGGTCGCGCTTTTGCAGTTCTGCGACGTCGTCCGAAGCCGGCTGGTACACGTGCCGGCCGGCGCTCATGGCCACGTGATGCGAACGGAACCCAAACTCGAAGTACACGGTGTTCACTCGGCGGCAAAAATATTGCGCGTTGAGTTTTTCGTACACGGCCTGGGAGGCCAAGCGCGTGGCGCCCGTCACCGTGCAATTGAGCGCCTCGTAAAGGCTTTGAATGGACGTGCTTTTTCCTGATCCGGCCGTGCCGGTAATTAGGTAGGCGGAGAAGGGCAACTCCTGAATCGGGAGCGTAGAAACGGGGTCCTCCGTTTTCGCCAGGAGGCGAAACCAGTCGAGCGCGGGCCGCCGCCGCGCCAGCTCTTCCGGAACCAGCGAGCGGCGAGCCAGCGACTTGACCTTCCGCACGATGTTCCGTACCGGTTGGGAGGTGGCATAATTTAAGTAAAGAGCTTCCGAAAATTCCCGCGTCGCGTCTCCGGCCGCCGCCATGCCCGCCTCGCGAGGCCGCGAGGCCGCGGAACGCGAAATCGCGCGCCTTCTGCGGGACCCGGACGCGGTTCTCCTTCACCCGTCTGAAAAAACCCTGGCCTTCGCAGAGATATTGGCCGGCAAGTGGATTTACACCGAGGGTCAGGGCGTATACAATTCGGTCAAGAGCGCCGAGGTGGTCAAGAGGCAGCTGCAGGCCGCGCTCTTGCGCGACACCTTGGCCTCCGCCGTCTACCGGGATCTCAAGACCGACTGGGATCGACACGCTCGGGCGGCGGCCGCCGCTTGGGGAGAGTCGGAGCTCTTAAACGAGGACCCGGAGGCAGCCCGGGTGGCCTTCGAGACCTGGGCCCAGACCCTGGCGCAGAGTCTGCTCGAGTTTGCGCACGAGACGGCGGCCGGATTCGTGGGAGCTATGACGGCGGGCGAAGCCAGCTTCGATAAGTACGTCGATTGGCTCACGTGCCTCGGGGTGGTGCCCGTCATTCGCCTGTCGGCGCCTCGAAAGAGGAAACGCGACGAAGATCAAACGCCCCGGCTCGATCTCTTTCCGGCCGTCTCGCGTCCGGCGGCCGACGCGGTCTCTCGCGCTTTGCGCGATAGGGCGTTGCAAGCGGCCGCCGCTCTTGCGGAGCGGTTGGAACTGACCCGCATTCCGGAGTACGACCGGACGGCTTTGATATGGAACGCCAGGTCTCGGGAAGTGGTCAGCGTCGACCTGGTTACGGCCGCGTCGGGCCGGGGGCTCGTTTTGCGTCCCTTCTCGTACATCCGCGGCGAGGTGCTTTTCGACTCTCCGCTCGAACGGCTTTACGTGGCCTGCGCGCGGGCCGACCGCATGCGGGAGCACGGGAAAATATGCGAGTTGATCAACACTCAGCCGGTGCGCGTCGTGTTGGGCCGCAAACCGGGCGATTCCGATTCGGCCGCCCAGGCCGCGGCCCTGGTGGATGGCAAGGACCGGGCTCGGAACGATTCTTCCGCCGCCAAGTTGGTGGGCCTGATCGTGCGTCTTCAGAAAATGGAAAGCCCCAAAGACGTCGCGGAAACCCTCCGCGCTTATCTGGACGATCAAGATGGACGTGTGCTCGACGCGGAGCAGATCGATACCTCCAGGGTGGGTTTCGGGCAGAGCAGGCCAGCCGCGGTGGCGGCCAAAAAGCCCCCCGCTTTGACGCTTCGCGAAGCGTTCCGTGAGAACGCTACCGCGGGCGTTAATCGCATTTTGGAGGGGCACGTGCACAAGCAATTCGAAACTCTATCCCAGTACCGAGAAACCAACGCCTCCTTGCGTCGCGAATTGGAAGGGGTGAAAGATCGGCTCCGCCGAGCCGATCGTCGGCTGTTCGAGGAGGTGCCGCCGGGCGTCGAGTCGAACCCGTCCGTGTGCCGGCACGGCGGTCCTCCGGACTTGGAGTGCCAGGCCGCGCTCTCCGCCCTAAGCCGAGATCTAATCGTGCAAACGGCGGACCTGTCGGACCGAATGGCGGCGGCCGGCTCCGACTCCGCGGTGCTCAATAGCTTCTTTTCGCGCTTCGTGCCGCCCTATCGCGAAGAAGAGGCGGCGCTTTCTCGGCTCTGGGAGCAGGAGCTGATGCGGTTCTTCAAACTCACGCGCCTCACCAATAACCAGGGTCAAGAACTAGGCGTGGCCTACTCCAACAGCGCCATCGACCTCATCGTCGAGCCCTACCTGAGTCGCGTGCTGCGCTTCACCAGTTTGGGCCACCTGGTTTCCAGCAAGGACGCCTACGTTTCGACGGACGAACTCTTCCGCTTGGTCTTTAAAAGGTCTAGGGTCAACGCCTACCTAGAAGAGATCAGGGAACGGTTCCTGGCTCGGGTGCGCCGCCATGCTGCCGATGTCGCTCGAGGAGCTAGAAGCGCAGAACGCGGAGAGCCTGGTGCAGGAAGCGCTGGCGCTGACCCTGGGCCGCTATGTTCTGGAATGCCATCGGGTAACCGCGACGACCGCCGTTTTTAGCGGGGATTCCATTTGCGCAATCCGACTGGGAAACGGCCATTTGCGGCCATGGGTGAGGCTACGCCGCGGAGGCCGAGAACTCTTGCTCGACGAGTATCGGCAACGCTGCTTGGCTTCTCAGGCCTTCCAAGGGTTTATTTTTCTGCCCTGCTTGGCTACCGAGGACCGTCCCGGTGGGCCCGAGCACCCCGCGCCCCTTTTGGCGCGCAAGTTAGTGCTTTGGCGCCCCCGAGAACCAGAGGACTTTGATTTGTGTCTCTATTTGGCCTTCCTTGAAAACTGCGATACGAACGACAAGGGTTCCGTGGAGGCGGTGGGCCTTATGTTGCAAGCCATGAGGCCAAAATTAAATTTAAGAGATAAGACCCGAAATTTGCTCTTTCGCGGTTGTCGCTGGACGCTGAACACCCTTCGTTTTTGGCACGATTTGAGCCCCTGGGAGGAAAACTTCATTTTGCCGCGCTTCTATCTATACCGCCGCCTGTCCCAAGGCGGCTCGCCGCCTACCGATCTGTTGGAATTGCGGCTTTGTTCCGCCCACGGTCTCTCCGGGCGCTTGGCCTTTCTCGCGCCTTACGGAGCGCGAGCTCCGGCGGTCGAGGATGAAACCGCGGATGACGTGAGAAAAAAAGCGGAGCCGCCGGTTAAAGCCTTGCTGACTTACTGGCCGTCGCCGCTTAACGCCGCGTACCGGCACCCCGCCTTTTCGGAGGCTTTGGCGGCTTGGTGGACGCACCCAGATAAAACCACTGAAGAGTTATTGTACCGAAAGCACTTTATTTAAATAAAAAAATCCATTCCGATTCGCTCGGTTCGAACTCGTATGTTCCCGGTTCCAGCTGAAATTTTACTTCTACGGCGCGCCGGAAAGCTTCCGTCACCGGCCGCAAAGCTTTGCGCAGGGCCGTCGCCCGGTCGATCCGCAAGGCGCCTGAGGCCGCCCCTTCGGGTAGCAGATCTAGAAAAACCGGCTCCGGAGAACCCTCTACCGGCACCGTGCGTCGCACGGTCCAATCTAGGGTCAGGCGGGATGGCGGAGCTTCCCGACAGAGCCGCCGAAAAAGGTTTTCGTCCGAATAAGCTTCTCCGACCTCCGGAAGGCGCGCGGTACGAGTCCAAAAGACCGTTTCGTTTTTTCGCGCGTACTGAGCGCGAGCGAATTCCGCCACCAGTCGCCGCGCCCGGGCGTCGGCCTCCTTAAGATTCCCGGTCCCCACTAAAGCTTCCCGCAGCAGGCGGCCGGCCAGTCCACACGCGGCCGTTTCTAACGGGCCGCGACGAGGAAAACCGGCCAGCGCCTCTTCCCCGGTTTCGGCGTTCCACAACCAGTACCGGTGAACGTCGAACAAAGCGCCGTGCGTGTACACGCCTTCCAGGCGCAGCTCCGGTGCTCCGGGACCGAGCGTTCTTTCCGCTTGTTTTTGACAGGTTTCCCGTATGAGTTCAGGCGACGGCGCGCTTTCGCGAGTCACCGCCAAAAAACCGTCTTTGACGTACGTTAGGACGCCGGCGCCGAGCTCGTCTAACGTGTCTTCCAAACCTTCGGCCAGAGCGTCAGCGACCGCGATCACTTTGCGGTACGCCGTGCGGTTAGTCAGGCCCAGTGAACCGCAGAAACCGTTGAGAACGCGTTTGATGCGTTTTCGCAAGGCTGGGGAGGCCTCCGCACTTTCGCGGGCTTTGAGGGCCGCGTCCAGAGACCGGCAGCCACCCAGCACGCAGGCGTACAAGCGCGGATAACAGGAAACGAAGTCCATTTTGATCAATCGGAGGCCGGGTTCTTCAAGGAAACGGGGCGAACGAAAGCTCGCCTTGATCACCCCGGCAGGCCATTCCGATAGCAGACGCTCCTCTACGGCGTTCAAGGTAACGGGCCTGAGCAGAGCTTCCTGTCGTCCTTCAGCCACGTAAAGAGCGCGCATGCCAAAGGCGCCCTCTTCCGCCTGCCGAAAAAGGCGGTCCAGTGAGACGCGCAAGGCGCGCGCCTCCTTGACTCCGCTGGCATCGGCGGGCATTTTTATGGTTTCCCAAGGCGGAAAACTCGGCGTCGTGAAGCAATCCGCTTCCGATTCTTCGCCTCTCGGTCGCCCTTCCGGGCCCAAGTAAAAAAACGCGGGCCGTACGCCTTCAAAATTTAAGTACGCCTTATTCCACAGCGTCTTGTACCAGCTCAGGGCGCCAGTCAGACAAAAGCTCCCTTCGCCGTCCGTTAGAAAGAGGAATTGAAAGTTCAACGGCTCTAACGAACGCACCCGCACTTCTCGCCCGTCGGGAAGACGTAAACATTGATCGCGAAACGCAAATACGGCGTCAAACGCTTTTGTGGACGGCGGGGGTCGCCGGCGACCCCCGCTCAAAAAAGCAGTTTCGGTTCGGAGATCGAAAGGAAGGTCTAACAATTTGCCGCCACCAGCGGCCAACAGGGCCAAATAATTGTAAGCAAAAGTACGGTCGCTCGAGAACTCTCCTTTTTCCGGACAGGAAATTTCCACTTCTGCTCGAACGGCGGCCACCGCCGCTTTGGGTGCCCTCGCTTCTTTTTCCGTTACCGCCTCCTTGGCGGGCCACAGGCCCGCCAAGAGGCCGGACCGCTGATCGACAATCGCCACGCAGGGGCAGTGTGGCCGGACGTCGAATTCCGGCCGGGAGTAAAAATAAGCCAGGGCGCGGCCGGTCGCCGCTTTTAGTGACGCGTAGCGGCGGTAGCTCGAAAAGCCCGCAAACGTGTTTTGTAAATCGAGGCCCGGTCGGCAGCACGCGTCCCACGCCTCCAGGACCGACCGGTCTTCTCGCTTCGCGTCCCTGGCATCCTGGATCGAAGGCCCCCAGTGGAGCGGTTCGTTCCACGCGCGATTCAGGTGCGCGAACAAGGTTTCATAGCAACCCGTGTCGCGATTCAGGAAGAAAATCTGATACAGAGCTCCGCGCTCCTCCAGGGCGTAAATTTTTACGGAGCACACCTCACCCGACCGTCGCGTGACCCAAAGGCCCGGACAAGCGCGTTTTGGATTCGGGTTCATCGGCCGGCCAAGGCTCGAGAGCTGGGGGCTGCAGCGCGGCGGGTACGTAGGTATGCCAGGAAAAACCTCGCTGCCTGTAACGCTTGATCTGAAACAGGTGGCGGAACGATTTGAGCGTCTCGTACAGCTCCCGAAAAGTTTTTAGACCGGAGACATCCACCCCCTTGGCCGTCAGCAATCGCCCGATTTCCTCTTTCGTTAAATTTTTCATCCTTTTTTCTCCGGTGAAAGAGCCCTGTTTTCGAATCCACTTATTGCCGTAAACGTGCGTCCACAGGCCGTTGAGCACGGCCAGGCAGTGGTCGGCAAATTTGGGCTCGGTCATTGTTTCGCGGAGCGACGCGCCACTTAACTTTGCGCCGTAAATAAGGGATTCGCGATTCAGGCGACTCGCGTGCCGAAAGTATCTACCCAACGTGTGGAATAGCGCCCGTTGGCAACGCTCGTAGCGTCGACCCACGGCCCTCGCGATAGCGGTTTCTTCCACGATGGTCGTGAGATCCGAGAAACCGGTCAGACCCAGGTCGGCGGTGAGTTCTGAGCACAGGACGAAAACCTCTGGCCACCCGGACGCGCCGGGCGCGCGGCGGCGAAAAAGCTCATACCGCAAGGCTCCCGCGACGTTGACCGGAACCCAGTCTTGTTGGTAGTAGGCAGTAAGTCGGTACAACTGCTCTCGGCAAGTGATTCCCGAGCTGGCTACGGCGGTCATGACCGCGTTGAAAAAGCGCGCGCGGTTCGGAGCCGAGGCGAACAAGTCGACCAGGTAGAGAAAATCCGGCGTTCCGACGCCGGGTCGCAAATACTTTCGACGGAAAGCGCAGGCCCGGTCCTCCAGATCCACCGTTCCGGGGTCGAGAGCGTCTACATTTTTGCGCTTTTGGATCGCGGCGCGGACCTTGCCGTGCAGGCGAACGCAGGCCCGGGCGTCGGCCCGAGCTTCGCGCAAATAGGCGAGGTAACCCGGTAAATCGAGGGGACGGCCGTACTCGGACCACAGGCCGACGGTCATTCGATTGTTGGTCAACAGCTCGTGGAGGAGGCTGAAGGAGTCGTTCAAGCTGCACAGCGTGCGGCTTTCGACGAAATGTCGCGATCGGAAAAAGCGGCGCAGGACTGACTCTTGCCCTCGGGGCTCGCCAGCCACGCGCGCGGCGAAATCTAAAACGAAGCCTTCGGATTCGGCGACGAATTCCGGCGGCCAGTCCGGTTCTCGGTTCAGAAGCATGGGGGCCACCGTGCTGTCGCAGCGACAGCCGCAAGCGTCCAAATGCAAATATACGCGGTTGCGTAGCAATGTCCGGACGCGACCCAAAGCCTGATAGGTGGTCATCATGTCCGGGCCTCCTTGCGTGGGCCTAACATAGGCAAACATGGAATGAAAATGCTCGGCGTCAAAACTCAACCCCACGGTGACCACCGAAGTGTATATCACGACTTGCGACTCGCTCCAGTTGTTCACGTCGCCTACCCGGTCGCCGCCCTTGATAAGACGGACGGAGGTCGCGAAACGCGCCGCGAACTTTTCGATGGCGTGTGCGAACGTGCTGATAGAGCAGAATATCGCGAGGTTTTCGCCGGCCTCTAGCGCGAGTCGCAAGAGCCCGAAAAACGTAGCGGTTTCCGAACTTTGCGCGGCCTCGTCCTCGGGGTCTAGGACGCCCAACAGGTGGTCGAGACCCAGCTTGGGCACGAGGAAAACTTTTCGTTGAGAAAAACCTGGCGAGGCGTACGTGTTGATTAGCAACCCGACGCGGTCGGCTCCGCGCAAGCGGACGAGCATTTCTAGGATCTGCCGGTTGGCGGCCGCGTCCATAGCGAGTATCCTCGGGCAATCGCGCAGTAGCGCGAGGAATACGCGGTCCACCTCCGTCACGTAGGCGCGGATGGTGTCCGAAAAAAATTGATTCACGAGGCTCATGATCTCGTCCAAAATTAGAAAATCGTAAGGGGGCCGGGAACCCGCGGTTAGTTTCAACCGATGTAAGCTCTCGAGCTGGACGATGAGCAGAGGATAGACCGCGGGGTCGAGGACGCGGGTGGGGGCGTCCAGATAGGACACAAACCCCGTAACTCCGTCTCGTTCCAAACGGTCCAGCGTGGCCTGGGTAAAACTGCGGCGACAAGACACGATTAAAACGCGCCGCTGCGGCGCCGCATTCAAAAACGCGCGCAGATGAAGGACGAGGGCGGTGGTTTTTCCTGAGCCCATAGGTGCTCGGACCAAACGAACCGGTTTGTCGTCGCCCGCAGGCGAATCTAATCTCACGTGTCCCTCAGTTTGAAGCCATCGGGTAACGGGGCAAGGTCCCGAGATCAGGTCGGAACCGTATAAAGTTTGCGCCAGTCGCAGCCCAGCGCGATAGAGTTGTTTCGGCCCCGGCAAGGCGGTGCTCGCTGTTGAAGGGGAGGGTGCCATGGCGACGCTTTCGCGTACCGACCGTATCCACTGGCGGCTCTGGGCGGTACAGATCGTCGTGGCGCTCCTGGCGATGATTCTGTTGATAATATCCGCTACAGCAGCGGCCTTTCCCGGCTTGGGATATCCGTGTTATTTTGCCGTGCTAGTAGATTACGGCGCTTTCGATCCGGGGCGATACGGGGCCTTCAGTCCCGTTTTGACGCCGGTTTTGTTCTTGGAGAAACCGGAAATGGCGTTCTACGTTTATTTAACGCTTATTTTGCTAATGGCCTTTGGTGTTTACCTCGTGGCGGGCGTCGTTATCCTATATCGCATGACTCACTCGGTGGCCGAACTTTACCAGGGCGTCAAACGCTATGCGCGAATGGTCGCGTCCGGTCAGTTAGTATTTATCATTACCATGATGGTGTGGTGCTTCGAAGTGTTCGTAGAGCTCATTTCCTTTAAGCTGGTGTCCCTGGCCGCCGGATTTCACACCGTATATTTTGCCCTTTTTTGTGTTTATTTAGTGAGCGGGACCACGCGCATGACCAGCCCTAAAACCTACAAGGTCGAGGATCTCGTAGTGAAGGAGAGCTATCGCTCTTTTTATCACCTCGTCCTCTACGGCAAAGGCGTCGCGGCTAATTGCATGTACGCGGCCTTTATGTTAGCCCTTTTAATGCAGTGTCTCCTCATCGAGATGGTCATCGCCAACAGCTTTCGCTTGATGGTGGCGGACGCCATCCTCATCGCTTTGGGTCTTTTTGCCGTGTTGGCCTTCATCGTGTTGCTGATCGGCGAGGTGGCCCTGAGTCGTTACGTTCCCGGGTGTGTGGGGTTGGGACTGGGGGCTCTGCTGGCATGCGTACTGATCGGCGTGCCGACCCTAAGGTACGCCGATAAGTTTAAGTACACCGTTTCGGGGGGGCAAAGAAGCCTTAACTCGGCTATTTCGGGAATCCTCGGGTTCGTTGCCGTTCTGGCTCTCGTCATGCTCATCGTGCGCCTGGCTCGGTACTTCACGGATGCAAAAAAGGAGAATCGTTTCACGTACCGGCTTTTGGACCAAATCAGATCGCGTATGAAAAACCAGATGCAGGCCAGGAGGCGACTCCTGGACCACGAACACACGACCCCTATCGATTCCTTGCCGATGAACGGATATTTACCCAGCGTCGAAGACAGCGCGTCGTACTTCGACGTCGACGACTTCGAGGATTCGCTGGAGGACGAAGAGCACATTTACGAAAGAGTACCCCCTAGCTCCCCTAATTACTGATTTACAATGATGTCCGTTAACAAAGAAAACACTCGTGTTTTTTTAATAAATTTTAAATTTATTTTTTTAAAAGTCTTTGATTTGTTTTCCTAGTAAGGATTTTCCCTGTATTTGACGGCGCCGTTTTTTCGGGAAACATTCTTGACCGGGGGTAGTCGCATCATGCCTGGGGGCGTCCAATCGCTGGGCTGACTCACTATGGGAGCGGAAGGTCGGTCCTCCCCGGCTAGCGGCGCGTAGTCGTCGCCAAGGGACAGCGATACTCCCGAGTCTTGGTAAATCACGTCTCCCGGGTCACGGCGGCACCATCCGAGACTGGGGACGCTGCCCTGGTAACCGAGCCCCTCGGCGCTTCGGCTACACCGACATCCCATCTCTCGTAAACCGCCCGCTTCCAAGCCCCCACAGCTGTCCGTTGAATTTCGTTCAAACAGCCTTCGTCGAAAACGAACGGCGTGACTTGCAAAGCCACCGGTAAACCCAGACAAGCGGGCAAGCTGGCGGGAGGACGTTCGGGATCCAAGCCGCCCAAAAGCGAGAAGGCGACGCCGGACTCCTCCGGCGCTCGTTCACGAGCGTATAGGGTAACCAGGTGCGCTCGAAGCAAGCGCCCTGGGTAATACGAGGCGGCGACGTAACTCTGCACGAGGAGCTGCTTCGCGTTTTCGTGCTTAGGGTTCAAAAACACGGGTACCTGAAAAGCGCAGGTACCGTTCTTAAAGCGGTACGGCTGAACGGTCCGGTTTTCCGCGCAGACGCGGAACACCGTGACCAGAGACCGGTTTTCCCGGTTCAGAGCCAAAAGGCGTTTTTCTAAATCGGTACCGATGTAACAAGCGCGCACTTTTTTGGGGCCGCGCTGCCAAGCCTCGTCGGTGGTGACCAGCGCTTCGCGAGCGCTGGGCATGCCGTTGGAGGAAAACCAATTTACGCCGGGTGCGCGAATCGAAAACAAAAAGTCCGCGAACGTTTTTGGGCCCGGGTCGGCGATCAGGGCCTCGTAGGCGTTCATGAGGCCGGACGAAAAAACGGGAGAGAAATTGTATTTCGCGCGACATTTAATTTCGTAAATTCCCAGCGCGTCACCGAGCTCCGGGTTTGGTAGTTGCAAGCACAATCGCTCGTCTCGCGGACAGGAAAAAACATCCATGGAAGCCCCGATCATGCCCGTGTTCAGGTCCATCAATAGACCCGAACCGTGCTCGTTAAAAGCCGACGATGCGCTATCGTCATTACAGGTTTGGCCGCTGCGAAATTGTCGCTGAGGATGTCCGCAAACGTAGGTTAACAAAAGAAGTCGCGCGCAACGCTCGTTAACGCAACCGAAGGCTGCGGCCTCCGAAGCGAAGCTCAGATTCTTACTCAATCCCAAGACGTCGGGCTGCTGCTCCGGCGCCCGTTTCAAAAAAGCTTGGACCGCGGAGGCGGTCATCAGGCCCTGTCTCAGCGTAAGCCACAGGTCGCAATCTCGCTGAAGGATCGTCTCCCGCTCGAAAGCGAGAAAAACCGCTGCCGCTTGGGCGTCGCTCATGGAAGTCATGAGCCGCCTCGCGCAGCGATCGGGCGGCGCGTACGCGCTTTGCCCGAAAAGACGTTCCGTGACGCCTATGTAAAAGCCCTCCAGCTCCAGGCGATGAGCCAGCTCGTAAAGATAGGCCAAGCGGTGGCACCGCGGTGGCAGGTCGCGCAAGGCGGCAAGACCTTCCTCGCTAGCGGCGGCTTCCGCCGCGTAGCGAGGAAAACTAAAATTTCGGAGACTTTCCTCCAGCCTTTGCGGAGCGCCCATCAAGAGGGCATCGCGAAAACAAATAATTTCCGTCTCCGGCAAAGGTCCGTAAAGCTGACTGCTGTCTTCCGTGTAAAAAGAGGGATCGTAAGCTTGGACGCGCCGACGTTTCGAAGCCGGCGGGAAAAAGTCCGAGTCATAGCTAGCGGTCTCTGCGCCTTCGAACGGATTCATCTTTTTTTCCCTGAAAGCCGTTGTGCCGCCGGGCTATTTCGGCTCAGCCGGCTTTATAGCGGAGCGAAAGTTCCGGGTACGGCGTTCGACGGCGAAATCGTGCGCTGGGGAGCGGTTATCGGCGTAGACATGCGGACATCTTCCATTAGCCACTGGAGGGCGCAGTCAAAATGTTCGTTTTCTCCACGCTCGGGCCTCGGCTCCTCTAGTTCCGCCAGGCAGGCCTCGTGCACCTCCTGTAACTCATCCGCTTCCTCTTCTGCCTTTTCTGCTTCTTTTCTGAAACGATCGACGAAATCCGGCTTCAGAAGCCGGCGATTGTGTCGGAAGAAATCGCGCGTGGTCATCAGTCCGTCTACTTCTTCCGCGACGGCCGCAATCTGTTGCCGGGCCAAAAAAAGACGCGCGTGAGTCCGCTTGGCCCTCTGGAAATTCCTTTCGCATTCCTTCGCCTGGTTTACTTGCAGGCTGAGCAAAGGGGATTCCGGATCGACCCCTTGGGATACAAGCTGGACCGCGCGATCGCGGTGCAGCTTCTTTTCTAAAAATCCCACCATAAGCGCGCGGGCGTTCGAGCGGGCGTCAGACATGCTGGGAGCCAGGCTGGCTGAGAGAGCGCGGGCCAGGTACGAAAGGCTGAAAAGAAAACGGGATGCCGCCCTAGATGAAGAAGCGGCCGCTGGGTGTGTTGCATCCGGGCCCAAAAAGGCGGGACGGGATTCCGAGTTTCTCAACGCCGCGGTGTCCTGCTCCAAGCGGAACCAGACGATCCTACCGCTGGCGGGCACGGCTCACGCCATCAACGAGGCGTTCGCCCCCCTGATCGCGGTTTGTCGGGGCGGTCTCTACCGCCGGCTAACGGAAACCCTGCGTGCCGATGAGGCGCCTGGGCCGATCATCGTACCGGGTCTGCGGGATATCCTGAACGGTTTACAATTCGTGCCCTATCGCGGCCGCGAAGCCCGCTGCCACGCGGACATGTGTCGCAATGCGGTCGATTCTTTCGACGCTTTTTTAGCCTTGGACGCTTTTCGGCAACTGGAAAATTTTATAACGCGGTTTCGCGTCCTTTTGCTTACCTCGTTCGAAAGTCCCTCGGCCGGTGGCCGGGAGACCGGAGAACGAGCGACGCGTAGAGGTCGTTTAGAACTTTTTCAGAAAATGATCCTGATGCACACGGCCTACTTCATGGCCAACATCACTTTGAGCGAACACAGTGAAAAAGCAGACGCGTATTTAAATCGTGTCTTCGACATTTATTATTTTTCTGCAGCGATCACAAAACACTTTAAACAGAGGACTACGGTTTTTTTGGTTCCGCGTCGACACGGCAAGACCTGGTTCCTCGTCCCCCTCATCGCCTTGCTCCTCAGTTGCTTCAAAGACGTGAAGATCGGTTACACTTCCCACATCCGAAAAGCCACCGAGCCCGTCTTCGACGAGATCGAAAGGCGGCTCACCCGATGGTACGGAGCGAGAGCGGTGGAGCACGTCAAGGGCGAAAGAATCTGCTTTTCTTTTCCGGACGGGGCCAAGAGCACGATCGTTTTTGCCTCCAGTCGAAATACGAACGTAAGTATTTTTTGGGAATCGATTCGATGAGGGCGGGATATTTAACGGTGGCGCTGGGAGATCTTTACCGCCAGGCCGAGTTTGGCCTTCAGGTCATAACAGCCGCAGATCGCGGCCATGCTCGCGAACGACTGCACGCGCATCAGGGTCCAGTTTCCGTTTTCCGGCGCTACTGTGCGGTTTTTGCTGTCCAGACCGCAAAACACGTCGGAAGCGGACGGCGTGATGCGCGCACAGCTTTTAATGTTGAGGCGGCTCACGTCTTTTTGGTCGAAAAGGACCGCGAGCAAGGCGCGGTCGTTCTTCACCTCTAGATCCCGGAAGCCTGCTTTTTGCATCAGGCAGGGTTGGCGGCAAAAACAAACGTCGGACTCCCCGTCGTCCAAGCGCGTTTGATTGACGGCGTCCACGTGACGCGGAGGAAACGCGCGCTGACTGTTGATCCCGCGGCGATCGACCGCCTGCGCCAAAACGTTGTTAAGGAAAAACCGTTCGTAAAAAGCCGGACAAAACGGCCAGAGATCGGGACGGAGCTCCAAAACGTAAAAGCAAAAATTTTCAGAACACCACCATACTCCGGGAGCAATTTCAATCGTCACCTCGCTCTTAGGCAGACAGGGCTCAGCCGCTTCCAAATAGCGGCGGGATGTCGATTCGACGATAGTACTTTCTGGCAACCTCTCCCGAGTCGGATCGGGACGCAGTTCGCACTTGCTCGTCTCCGCTTCCTTGAAAGTTAAAAAGTAGAGTTCTCCCAGCCCCGGGTCCACCACTTTGAGGCGGCAGGTAAAATGGTACTCCAAATTACCGTTGAGCACGAGGCAGCAGTGTACGCGATCGCGACCCGTTGCCCGGGGGTTGGTGACGTACAAAAAAGCCCTCACGACGTAAAAATCGTTCGGGCCTCTGGCCACCTCTACAAAGCGAGCCAAATCGTCGCTCGTGGTGGTCAGCGACGTGTACACGCGAACTTTTTCGCTCTCCCGTACTCTGCGCCAAAAACAAAAATCGTAATTGAGCATGGTGGATAGTTGCTTCAAGGCGTCAGCGACGCACAGATCGGTGCTGCGCTCCCACGGGGCCTCGCGGCGCGCCATGAAAACCTTTCCCTCAGACGGTCACGCCACCAACCCGCCGCGGACCCGAAGGACCTTTCAAAAACGCGTCGATAACTGAATTCCGCTCCGAATCCCCCGGGGAACACCAGTGCCGCCGACAGGTCTTTGGGCCTAAATCCTAACCACAGGTGCAAATAAAACTCTCCAGGGCCCTCCGATTCTTCGCCCCTCCCATTGGTTCGGAAGCACTCGTATTGCCCTTCTCTCACCGGACGAAAATTAACGATCGCGGAACGAAACGGCAGCTTTTGTACTTCGCCGCTTAGGTTGTAGCGATCGAACAGGTACGCGTCCCCGAACTCGTCTTCTTCCGCCGCCAAAGCCCTCGCCAGCGCCCCCTGCCAAAATTTATCCAACGGAGCCTCGGCTTCTGCAACAAGCAGGCCGTGAAGCGCCGCCGGAACGATTTCCGCCAAAGCCTCGTAATCTAAGTCCGCGGGCAGGTCCAGGGCGATTATTTGCCGCAAAGCGCTGGTTCGCAGAGCCTGGCGAAGGCTTTCGGCCAAAGTCATCAGGAGAAGTTTTTTTACGCGGTAAAGAGTGTCCCTTTCGGCGTTGGCCACGAAGAGAGAACAGTGAGGAGCGGGTTCGTACAAAGGGCACCGCATTACGGGGGCCGAATCGAGGGCACGAGTCCTCAGCGGCTCTTGCAGCCTCGCGGGGTCATTCTCGCCCGGCTGCAGCCGCAAAAGCTCCAACAGCGGCCCGAGACCGCTTACTGCCGGCCGCTGGGGGAGCAAAGAATTTTGGTAGTTAACAACGTAAAAGGTTTCACCGGAAAGATAATCCCTCCCCGATCGAACGGAGATAAGCCCGTCCCGCCAGTGTCGTGAAGGGTCGGGCGGCTCGCCCAGCGCGCGCAAAGCGCGGTCTACGGCATCCCGGAGCGATGTCACCGGGTCGCGCGTAACGGTCGCTTCTGACGATCGGTCGTAAAGAATTTCCTCCAACGGTTTGGGCGGGGTCGGAAAATGGTTAGTTTCCACGTGGCGAGCGTGCGAAGGTGGCTCCAAGGGGCCGAAATCGCGGGCAGCGAAAGTTTTCCCGCCCTCGCGGGCGTTGCTGAAACGCGCCAAGGAACTCAGGCCGGCGGCTACCCCATCCATTCGACGAGAGAGCTTTTTCTGTTTTTCGCGGGTCAACCGGTCTGCGAAGATTGCTTTGGCCGCCGCGGCGGCCGGATCGGCAGGAGGCGGCAAATTTCTAAAGGCCGGGGGATTGGGGGTCGACACCGTGGACGAAAGGTAAATTTCCCCTATCAACAAATCCGCGTCTGCTTTCTCGTGCGGCACTTTCAGGTCTTCGGAGAGGTCGGGGTCACGCCTCAAGGCGTCGGGTCTTTTAAATAACCATCGGCGTGCCTGCTCCGCCAGGGAGCGCCAACGGCCCTCGTCGACGCTGTATTCGGGGGACCGCCCCAACGTTTCTCCGTAATTTAGGTAGATGTCGCGACGCTCCTCGTGGTCTTCCAGCGGGATTACGCGCAATACTAAGGTGTTAAAATCGTCAAAAGTCCAGTTGACGCCTCCGTTGTCGCGACAATAGAGAGGTACGCTGATAAACAGGCCCCCGCCGCTAACCGATCCGCTTGTCGCTTCGGCGTAACTCAAACGGAAGATCTTTCGATTCGGCAGTAAGAGGGCAGCCAAAAAATCGTCACGCTCGTAGTATGCCGGGATCGGTCTCCAATAACTACAGCTCCCGCATCCGTGAAAGCGGGTTTGCGCCCTCACCTGAAAAGGCGCGTCTAAAAGCGCGGCGATCCCTTGAGCCGCTAAAAGGGCGTCCGGTAAAATCAGGTGGACTAAAACGTTGCCCTCCGAAGAGGAGGCTCCCCCGAATCCTAATTCCCCCCTCGCGTGCGCCTCCACCATAGCGTCAGGAAATGCGTGCGTGACACGTTCCCTAGACTTGTCTTATTTCTTTCTTTTGCTTGTTTTTTTAGAGCGTTCGGGGACAGGATTTTAATCTTCTCTTTGTGGACGAAGCCAACTTTATCTCCGGGGACGCGATAACCACTATCATGGGTTTTCTCAATCAAGCCAATTGTAAAGTCATCTTTGTTTCTTCGGTTAACACCGGCAAAGCCAGCACCAGCCTTTTGATGAATTTGCGAGACTCGTCCGAGGGGCTCCTCAACCTGGTCACCTACATTTGCGACGACCACATGCGCGACGTGATAAGTCACCGCGACGCCGCGGTATGCTCCTGTTACGTTTTTCAAAAACCCGTTTTTGTTGCCATGGACTCCTCCGTGCGGAGAACGGCCGATCTTTTTCTCAAAGAGTCTTTTATGAACGAAATTATCGGCGGTCGCACCACCGTGCCCGGAGAGAACACCGCGGTTCCTATTTTTTCCGAGCGGGCGACCGATGAGTTTTTAATTTACCGACCCAGCACCGTTGATTCCAGAAATTTGGATTCCGTTTTGTTCGTGTACGTGGATCCCGCGTACACGAATAATCAAAAGGCTTCGGGAACCGGAGTGGCGGTGATCGGCCGCCTTTTGAACGCTCCCGAAACGCTAGTGGTTTTTGGGCTCGAACATTTCTTTCTAGCAAGCTTGACGGGAGAAGCGTGCGAAGCCATCGCGGAATGCGTTTCCGCTTGTGTGGCTTCCGTGTGGTTGACTCACGGTCGGCGGTTCACCGAAGTTCGAGTGGCCGTGGAGGGTAACTCCAGCCAAGATTCCGCTGTGGCTATCGCGTGTCGGGTGAATCGTTTTTTGTCCGACACCTCTCTGAAACGAACGTTCTATCATAGTAAAGGCCCGGAGGAGGGCGCTAATCTCGCCCCCTATTACATGTTAAACAAAGACAAATCGCCGGCTTTCGAATATTTTGTGGCGGCGTTCAATTCGGGGCGAATAGTGCTCAGTCAGGAACTGATTTCCAACACTGTGCGGTTGACCGTAGATCCGGCCGATTATCTTCTCGGACAATTGCAAAATCTTTCAGAAACCCTCAACTCGGCGGGGCTCAAGACTTATTCCGCAAAAAAGGGCTCCGCGGCGGACGACATGTTGGTGGCGGCCGTCATGGCGGCTTACATGACCCACTTGAAACGGCCGCCCTTTCACGAGCTGCCGCTATAAGACAATCGCGAGGCTTGGTTCTCCTTGGACCAAAAACATCTCCGATATGCAGTCAAAGACGGACCCCCCACGGCATCTGAGCGTGTCCGACGCTCTCCGCAGCGCCACGCTGCTGTATTTCAACTCGGCCGATCACCCTAACACCGACGGTTACTTGCCCGAGGTAACGCAGGCCATCGAGGCCTTGCAATGCTGCCAGAAGCGTTTGCTTCCCGAGGTCGCACTGGGGTTCTCTTATTTTTTCTCGTCGCTACCGGACGGGATGCTGGCAGAGGCCATCGGTAAAATTATGGGAGACGAGGAGAACGCGGAGGATATTTTTACTTGTACGGCGCTTAGTCTTGTCTGCCTAAGGGCATCCTATCGAATGGAATTGCGCCACGGGCGTTATGCCAGAGCGCAGATAATAGCCGATGCCGCCGTCTCGCTTCTAGACAAACCGGTTCGGTGACCTTAGGGTTTTTAAAAGGAATGCGGTGGCAGATTTGAAGATCGGGGACGTAGGAAAATGGATACCGAGCAGTCGCCGAGCGTCTCGGGGACCAGCGATTCCGCGCCTGCCGTTTTAACTTTAAATGAAAGGAAAAAAGCGTTTGCGCGTTCTCTGCGTTTGGCTACGCTCTGTCACTACGAAAGCCCCAACGGGCTTTACGCTCACGGGGACCCGTCGGTGAACGAAAAATTAAATCTTTTGTGTCAAATGCAAGGGGTCATCTCCGCAAAACTCAAAAAAATGATTTTGGAGGTTTTGGAGCAGTGTGATGAGGACGAAGTGGACGAAGCGATAGAGCGCATATTTTTGGAATGCGGGTTTGGGTCCGAATACGTTCTGAGTGCCACCTGCATTACCACCTTGCGGGGGCCCTATCGCTATTTTTTAGAAACGGCGCAAGTGCGGAAAGCCGCACTCCTCCTCATCGCCGTGGCCCGCCGATGCGTGCCCTGGCAGTTTACATTCTTACCCCAAGCTTCGTAATTATGATGAAATGATGCAATTTTTGCAATGCCCCATTCCCCTATAAATCTACAAGCGAGGACTCTCCGAGCGACCGTCACAGAGAGTCGCCGGTGGGGTCGGAGATGGCTTGTGTCCGAAAGAGCGGGTGTTCGGCTAGAATCGAAGAACTGGCGGACGCGTTGAGGCAAGCGACGCGATTGTACTTCGGTTCGGAGGAAGCGATAAACGTCCAATGTGAAACATGCGCGTTTTTACGCATTTTTCAGGACATCGATCAAGAATGCACGCGCGAACTGCAGCACGACCTGGTCATGCTGCTCCAAGGATATTGCGGATGGCGCCTGGAGCAGAAAATAAAACATTTTTTCCGAAACACCGGATTCGGAAGCAGTTTGAGTCGTACGATGGTTTGTCTAGCAAGCCTAAAAGCCCCTTATTGCGAAGCCGTCGGGAAAAAAGAATTGCACCGAGCGCGCCGCATTCTCCTAGCGGTGATGCGCTCCCTAACCGCCGAAAAAATCTTCGCCCCCTACAGCAACGCTTTGTATATACAATTAAATCTTGACGAATCAGCCGTGATGCTCTAGATGACGCAATAAAACCCATTCTCAGAAAATTGTAGTTTGTTTTTATTTTTTGAAGAGCTATATAAACGGAAAACGTCATCTGACGCTTAATGCTGAATAGATGGAGGCCGCGATCACTCATCTGTACGCCACCGTGCGTTGCTTGATTTGGACCGAGCTGCGCTCGGCCAAGCGCTTGGCCGAAGCCTTCATGATCGCCGTGGCTCTTAAATTAGAGGACCCGGTGTGGGCTCGTAAACTTCGGACGCCTACTCCGGGCGTGAAGGAACTCTACATTGCGCTCCGTCGACTGCAGCTTATTTTCCCGCCCGAACTCGAGTTCGCCGTCCTGCGGGAGCTAGTGAGAATCCCAAACGCGGAACTTATCGCCAGAATTGACGATTTGTTCGCCCGAAGCTTTTTCGGAAAAACTTTGAGTCATACCGCCATTTGCGTGCTCAGCTGCCGAGCCGCGTACCGGGTCGCCTGTAACGTCAGCGAAGAGCGCGGCACCTTATTCCTATTGGGCGTTCTGAACACATTTAGGGCCGAAAGGTTTGAATTTTTTCATGGATTATTAAGATCCCCGGCTCGCTGTTCCCCCTATTGGCGTACTCGTCATGTTGATCGTCGCGCGCTCCCGTCAGACCGAGGAGACCCAAGCGCTTCACCAGATAGCCAGCTTCAAAGCGGCGACGAGCATGTTCCTGGCCGGTCTACCGGCTCCCTGCGGAGCCGGTCGGGGTCGCTCCGAAGCTCGGTGCGCGGCTCGGTTTCTGACCGAGCTCTGGCAAACAGAGCAAGAGGAGACGAGTAACGGCATCGCGGAAGAGCTTATGTGGGTCTTGAGGACTCACGGTCCCGACCCGGCGGCCCTCAAAGAACAATTATTAAATTGGGACTTCGGGGACCACTGGGGCGATACGCTGGTTTCCGTGGTCGGCGTAAAGACCGCGTACAGCCGGTGCCACGCGGCCGAAGCGCCGGATGACTCGGCCGGCGCTCTCGTTTCCGCTGTAGATGCGCTCATCACCGCGGAACACATGCACTGCTTGCGACCCGTGCCACCTGTGCGGCGAGCAGAGAGGCGTGCTTATTTTTAATAAAAATTTAGAAAATTTAATTCGTTCAAGTTTTCATCTCTAATAAATGAAGCGACGGCACGCGGCTACCGGGTCACCAGCAAGGATGGTATTTTTTCCCTTCTCGTCGTATTTGAAAAAGCCCTGCGAGTTAAACTTGGGGAAAGCTTGAAGGGGATTACCATGACATATCCGAGGGGCGTGGATAAACCCCCTGAGTAAAAAACATAAATCTTAATAAAAACCTTGGCGGCCGTGTTTCTAAGTGCCATTTACCTAAGCAAAGGCGCGTACATGCTTACTCGAGATGGAGACAGTTTTACTGCTACATTGGGATTATTAGAAAGCTATAGAGGGGACGGCTTTTCACGTCACAACCGGCAACGAGCTTTATCGCGAGCTCGTACAATGGACCGATGGAGCACCAAGCCGCCTACTGGAGGGTAGGATCAGCGTTTATTTTTTTTTCTTGGTTTTTTTCCCGCCTCCTTCCGGGCAGAGGATTTTTCCGTAGTTTAAATGTGACGCCGTGTAACTTTTTTCGTTAGAAGAGTCATGTTGCTGTTCGGTCGCTCGCTCGAACACGAAGAGGCTCGAGGGGAAGATTTGGTAATAATCTTCCGAGCGGCGGTGAGCCTGTACTTTGCAAATATTCAACCACAGAAAAGAGAGCAAATGAAATGCAGCCGCACGCGATCGGCCGCTTTTTTTTTAAAGCAAATATGGGAGGCAGAAACCCAAGGTTTAGATGTCGAATTGAAAGAATGTCTCTCTCACGTGCTGAAAACTACTGGGGCCGACGCCCGCGGGTTGGAGGTGGTTTTCTTTACGTGGGATTTCGGTGACACTCTCGAAGAGACGTTATCGTGCGTCGTGACGGCCAAGGCCCTTTATCGCGAGCAGATGGCAAAGGAGGGTGAGGAAGAAGACACGAGAATGGAGAAAGCGAGGGCTATTTTGACGGCGCTGGAGGGCAGCGTCAACGTTCGTTTTATGGACTGTTTGTTTCCTCATCCGCCCTGGCAACCCTCCCTCCGGGAAGTTTATAGGCAATAAAAATGACCGCAAGGACACATTCTAGCTTTTGTTGATTAAAATGCTTTATTTACAACCAAAAAGCCGTCTACACGGTTTTAAGGCCCTCCCGACTGTTTGCCGCGATAGAAGAAAAACGTCAAAAAGAGTACGAAATAAATTATAAAGACGATGATAAAACAGGCCGCCAAAGGACATTTCCAGGTTGATTTTCGGTCTCTCCTTCGTCGCACAGCGACGGTGTAAGGGGGTGGTAAGGTTTCACGGCCCGGAACTTCGTCGTCCAAATTTACCAGCTCGGTTACGATGCTGTCCATTTCCGAGCCGGTTTCGGCTTCGTCCTCACTTTCGTGCGCAACGTGCGAGCTCTCCCTCCCGGACCACATTGGTTCCAGAATTAAAATCCACCACCCGCGCGAAACAATCGAGGTTCAGCAGGTCGCGGATCTCGCTGGTTAGCGCCAAATAATTTCGGAGCATCTCATAAGCGTTGTCTCTATATGGCTGGGCCACCCCCGCAGGTCCCCCGTCCAGTTCTTCCGGATTTTGAAAGGGAGGGCGGACGGTTCCCAGGGCGAGGCGCGACGGGTTTTGCAACTGCAGCAAGGTGTTGGTAAAGACGTCTCGGTTTTCCCGCGACAAAACCTGAGGCATAAAACTGAGCAGGAGATACAGGCCTTCGTGAACCCCAAACATGAGAACGGTCATGAGATTTTTTAAAAAACCCTCCAAAACGTCTTCCGTGGTGTGAAAAGCAGAAATGTTGACGCGTCGACCCCGGTACGTTACGTGGTTTAAAGAATCGGGTTTCGGAGGGGTCGGTAGCTCTTGGCGCCGACTGTACTCGTAGAGGGTGCCCGCGGCCACCTTACACATCAGTTCGCGTGCCAGGGGCTCCGGCACCACGAGGGGGAAAATGAGGACCAGGTCGAGCGACGGTAGCGTCACCCGCTGGTGATCCGGGCCGAGTAGCGGCGGCACGAGCGCTAAACGGTCCCCGTTGACCCATTCGAAGGGTCCCGTGTTTCGAATTTTGTAGAGCGCCGCGCTGGTACTCATTTCCAAGACGGAGAGAATTACCCGGCGGGGTTCCACGGCGAATATCACGGCGGGCAGGCGCCGATGAAATTCGGCCAAAAGCGTCAACGCGTCCGGTACGTTCCCGCCGCGCCGGTACGAGCCGAGCGAGACGTCGGAAAGACGGCCGTGCGGCTGAAAGGTGGGCAAAAAGACCACCATTCCCTCGCAGTCTCGCAACTTCGCGTAATCTTCATTCGTGATGTCGTCTCCGTAATGTAAATAACAATAGGACGCCTGATTGACCGTCAGCGTCATGACCAAAGCAGGGACGCAGCCGTTTCAGGTCACGCTTTTTAAAAACGGCTCTTTTTGTAAGCCTCCCGGCCTAACGCAATAGCGAGAGGATACCCTGCAGGGGGCTGTGATCCTCGACGAGATACTGGGCGTAATATTGCTCGTCGTGCGCTTCGCTCATCGTTTCCGAAGTTTTGTACTTGCGGAAGAGCGAAGCGTCCGAGCTGCACATGGCCGGATAGGCTTCTTGAAAAAAAGCGCAAGGGTCTCGCGTTAGTTCGCGCGAGTGAACGGGGGATTTGAATTGATAATCCGTTCGCGTGGTCGCTCGCACTACGGACTTTCCGTAATCGGCAAGCATCTTTAAAAGGCCTTTGTTTCGCGCGGCCACGTCGGGCGCCGTAAAAAATTTGGCGCAGGGGCTGTAGAAAGTGCTGTGGGTGGCCGTGTGGGTGTAGGACGTGTTGTACAACACGTCCCCCAGCGAAAATCGTTGCGAGGCCCAAGGATTGGCAGTCGCCCGGTGCCTGTGCGCGGGATCTGGAAAAGAGTGATCGTAGAGCAGCCCTTCCAGCGTCGATTCGCCCCCAAAGTTCTTGCTCGTGATTACGCAACCAGATCTTCCTCGCGGATTGTTCGGTTCGTAAAAATATTTGAGATCCGTGGAAACGGGCGTCACGACGAACTCGCAGACGGAAGGATGTCCTCTCTCCAGGGCGGGGGGCTCAGACAGTGTTTCTTGATTAAACCCAAAAGCGCTCCTTTCGGAGGAGGAAGCGGGAAAAGCCGAGCGGTCGTTGTCGCAAAGCGCCTGGCGCACGTAAGCCGTCACTTGGTCGTGATAAAAATCGCCGAGATTTTTCACGTTGAAGAGGTTTTGCGGGAAATTGCCCATGTCGCTGACCGGCGTCTGCAAATAGGCCGTCGCGGCGCAGGCCGTGAAGCCCAGGCCCATGTCGATGTGCGCGCGGTTTTGATTTAGCTCCATGGTAAGATAATCGGCTTCGTCCACGCGCGAAATATCGGTGGTACCGAAGAAAACCCCTTCTGAGCACCGTTCCGCGTACAGCATTTGCTCGGTCTGAAAGTTATCCTGCCGGACCACCGTGAAGGCGAAGCCGGGATGCAGGCCCCGGCGCAGCTGATGGATAAAGGCCACCGGGGTCATTTTGAAGTAGCCGGCCATGAGACCGTAGGTCAAGCGGTTTACCGTAGCGCGCGAAGTCTCCGCGTACCTAGCGACGGGCAGCCGCACGTGGCGCACCAGCTCGCAGGAGCAAAAAGTCGGGACCAGAGGAAGGCCGGCATCGAGCCGGTTAAGATTGGCCGCGCGATGCGTGGCGACCACCGCGGTGCGGTTCGCATAAAGGGCGCAGGTGGGGACGGCGTAAAAAAAATCTTCGAAAAATAGAGCTCGGTCTTGCTTCGGGTAGTTCATCAAAATCAAGCCGTTGATCAGCGCCGCGTCGTACAGGGTCTGGTGACGGGTAGAGCGGGTCTCTAGGCCCGGGTCGCAGCGAGATTCGTAATTGAGGACACGCGTACCCGAGACCGGTCGGGAAAAAAATTCCCGCAGGCCCTCCAGACCGGTCGCGTCCACTTCCGTTAGGTTATAGTTGTGAAGGAGGGTGTTCAAGTTGACCTTCGTCAGCTTGGGAGCGCTCGTGGGCGAGGTTTTCTTCGCTGCGGTTTCGTCCGTCGCCAAGTGGCTCAACTGATCGTACAGATTGAGATAGTTAACGCCGGCCGTACAGCACCGGCCGCGGGCGAAAGCCGGCAGAACCACGTAATAAAAAATCTTGCCATGGATTTGCCATTCGTTATCTCTCACGGGTACGTCGACCGCGGGGCCCGAGTGGATCAAGCGGTTATCTTTCGCCGACCAAGAGACGTTGTTCAACGCGGGCCAGCCCACTTCGATCTTCAGCTCAACTCCTGCCGAATCGTACTTGAAAGCTCGGCCGCCGGCGGCCGCTCGGTGTTCGGGCGTCAAAAGGGGGTCGGCGTCGTAGATGATGGGGGGAAGGAAGCAAGGATCGGCGAGAAGGTGGTTTAACGATTCCGGGGTGTGGTTAATGAGCGGCGGCCCCGGTAAAGTAAAATCCGTTATCAGGCGTCTCAGATTCTCCACGTGAGACAGGAGCTCGCGGTACACCGTCAGCAGCTCGAGAGGCAGATCGCCGTTGCCCAGAGATGCCACGATGTGGTACAGCATTGGAAAACTGTTGACGAAGGCCGCGCCTCGGGCGCTCTGCCAGTAGCTCAGAATGCACTGACGAATGAGCTGGAGGGCACTCGCAAAAAGCCCTCCGTCCCCGTGCACGGCTGCCTCAATCATGTACAGAACCGGCGGGTAATTCCGATCGTCGTAGGTGGCCTGGATTATCGCTACTGTACTCGGCGACATGCCCCCTCGTCCGTAGAGGGCTTCCAGGGCGGCGCCACGCGCGTCGCGATAATCGACCGGTTGCAACGGCAACGGTATGTTGCCGTTGATGATCCTAACGCGGCGCTGTAAGTTGACGAGACCAACGGGAGCCAAAGAATCGCGAAGCGGCATCTCAGGGGTGGGATACGCGGTAAAAAAATCAAAAAACGGATGCCGTTCCAGGGTCAGCAACCGGTTATCGGCCCGAAGAAACTGACAGGGACTCATGCGATTTACTGCTTCTCCGTCCAAAACGTAGTCTTCGGGGCGCGCGACCACCCGCTCCAGGAAGCGACGCATGCGTTGATTTAGGAGCAAGGTGGGATCGACCCGCGAGGGACTGAAGGCGAAAGGCCTGGGAACGGGCATTCCTTCTTTCCACTCGTCCCTGGCGTCCATAAATTGATCCGTGTTGAAATTCAGCGGATGACAGAGCGTTCCGAGCGCGTGTTCCATTTTCAGTCGGATCAAACTCTGGTCTTTGTTGTAGAAATGTATCTCGGTCGGCGGCCATTTCCGAGGATCGGAGTCGTCGGTCAAGGGCTGAGTACCTTTAGCCGCGTATCGATCGAAGGCTGGCTTGAAAACCCCCAGTGGCATCATAAACGTTAAGTCGAGGCGCGAGACGAGCGGGTATTCGTTTTTCGTGTCCGTGTAGACGTATTCCAGTGCTTCTAAAAACACTAGTTTTTCGCCCACTTTCAATAACTTAGCCGGGACGCGAATCGTTTGCTGCGTTTCAAAGGCGTCGCTAACCAGTTCCTCGTTGATGCGCTGCTGCGCGCCTTTGTAGTTCAGCACGTTGCGCGCCAGCTGTTCGAACGTGTTAACCGCCTTTCCCATAGCTACCGCGGTCACCATGTTGTTGCCGTCTATCATCATGTTGGCGTACACGCCCGGCACGAGGGCTTCCTCGCCGTAAACATACTCCCGGAAGGTCAGCAGGTAGTCCCGCACGAACTTAGTGGTCAGGAGCACGCCGTCCACCGGGGTCCCGTCCAGGGCCGAATGGGTTACTACGGGCACGTTGACGCTTTTGCGGGTGGCTGAGACCATCTCCAAGAGCCTAATCGGCAGAGTCGCGCTTCCTACGGCTTTGTTGACGAAAAACGTATCCAGGATGATGTTTCTTTTCATGGTCGAAATCAGGTTGGCGCGCGGTACTTTTTCCAAAGGAGTATTTTGCGTCAGGTAAACGTTGAGAGTTTTCAAAACGGCGCTCGGAGGGGCCTTTTCCTGAAAAATTCTCAGGAGCTGATGCACGGTTCCCCGTTCAAAAGAATCCAAGGTTACTTGCACGTTTTGGGTTAGCTGACCGATAGCCAGCTCCGTGTGATAACGCTCCAAGGCCGTGCCGTCTTCGGTCTCGCGCAGCAGGTGACGCAGGGCCAAACTGGAAATGCTAAAAACGGCCCGCAGGTTATCGCGTTCGATCTGTTTGGTCATGTAGAGGTAAGTGGGCTTTTCGGCGTTTTCCAAATTGCTGCGCGCGATGCTAGGTAAAATAATTTTGAATTGCACGGTGGCCTTGTTCGTATAATCGAGCTCCGGGTACTTGACGCATATACAGGCCACGGAGAGACCGGTTTCCAGGAATTTGACCAGGGTGAGAGCGTTGCAGTAGCTCCCCAGCAACATATCGAATTGAGTTCGGTACAGGTCGGGGTCATCGCTGATGATGGTTTTAAGGCCATCGTAAAAAGCTTCGTGTGAGGTAACGCGAATGAACGAAAGGACGTTCCCCGTGCGAAGCTGGGCAGCAGACTCTCGCGGGAAAATCTGATCCGTTAGACCCGTGTACGCGTTGATCGCCATGCTCACGAGCGTGCGATCGGGCGGAACCGCGGGGAAGACGAGTCGAGAACAGACGTGAAATTTTTTTTATTTGGGCACGATTTATTCAATAACAAATGGGTACGCGCAAGAGGGCGCGGGCCCACAAGCGCGGGAAAACGAATTCCGTGACGTCGTATACGATGCCAAAAACGTACATCATGAGAGAAACGAAGAAAACGTAAGAGACCGCCACGCAGGCGCCTTCCGTCGCCTTAAACACGTGGACAAAAAAATCGCCCAGCACGAAGACGTTTTGGTAAAAAACGTAGACAAAGTAGGAAGGGCAGGCGACGTCAATGAAACAGGAAATCACTCGCTGGTGCCACGTGTAGGGCAGGCGGTCGGCTCGAATGTTGGCGTGAGCGCAAAAAAGCATGTACGCCACTTTGAGGTAATAAATCGCGGTAATAAATATTGAAACGATAAAAAAAACATTTACCGTAGTGCACCGATAATAGACGTAGTAAATAAGACAGTTGACAAATTTGAGAAGGGCGGCAGCTATGAGGGCCACGAGAGTGCTTTTCGTGCAAACGGGAGCTTCGTCCTCTAGCTGCCCGGTGCTGATCAGATAATCGTCGTGCGTGCGGTACACGGGGCCCCGTTCGGTCAAAGCGATGTTTTCTACTCCGGAAATCAGAGGCGCGGCGGCAAGATCTGCCAATGCCGCCTCGGCCGTGAACACCGCCGCCATGTGGCTCCACCCACCCTGAACCGCGATACCTCAGGTGCGCTAAATTGCCGCGTTGCTAGTTATCACCAGACCGGCCGGTGAGATGAACGTGATCGTCGGCGAGAGCTTTGAGGTCTGCGGGGTGCGATGTTACGAGGAGCGCGCGGCGGGAACGGTGACTTTCTGGTCCGGAGGCGTGCTATTCACGTTGGAAGGCGCCACGGGCCGTCTTAAAAAAAGAGGCCACCGGCTGATCGACGGGGCGCTGCTGGCCTACCTCTCGACCGATCTGCGAAAACACGGATCTGCCCGTGTGGACGCCGCGGGGGGGCAGCTTTTTATTGACGACCTGATTAGCGCCTCGCTAAACGCCGCCAGCGAGCTGGACTTGGTCAATCAGACCGGCGGAGACCTATCCGACGATGCGTCCTATTTCTATTTTTTGACGGGTACGCCTTATGCGGTTCCGGTCCGGATCACCTGTGGTGAAACCGGGTCGCACCGCTTGACGTTGCTTGAAAAGCCCCGCCTTTACTCTCTGACTGACAACGGGCTTGATTACCCTCTTCCCGATTCGTTGGTGGAATTAAGCGAGGTGACGTTAGGGTTCATTCCGGCTTCGCTGAAAGTTTTGTACAAAGCCTTGACTCGAGACACGGGAAACACGAGGGCCAACCTGACGATCCCGATGTTACCCCCACCCCCCGATACCAAGCGTCGTTCGGAGGGGAGGAGATCGGTCCGTTACTCCGATTCCGTGAGAGTGTGCAAAATCGAAAGCCGATCGCGGGCCCTTTGGAGTCAGGGGCCAGGAGACACGGCGGCTCGTAACGATTTGCGACGCCTGAGGCTCGTCCTCAGCCGCGTGGATGACGCCCTGAGCGGCAAAGTGGCAGTCGGGAGCTGGGCCCACGAAGGTCTTTCCCAGCTGACTCCACACTTGCAGCTGTTTCGCGAACCCTTTTTCGGCTCCCGCTCGGAAGGTTCTCTGGGGTCGCTGAGCGACGCCCAGAAACTGCTGATAATTCAATTTATTTTCGACAAGCACGGCATGTCGAGCTGTTACCCCTTTATCGAGACCGTCTGCTTGGGTCCCGGTTCTGGCCCGGACAAAGACGCTCGGGTCAGCGACGACCTGTTGCATTTGACGGCCGAACGCGTCAACTCGCTTTTTCAGGAAGCCTATGTCGTTTCCTCCTGCCTCGAGAGTTTGGCTCGTTCCTCTCCCCCCAGGCACCAGGAGCCCTGCCGATCCGCGGACGCTTTGGCATTGGAACGGCTGGCTCTCGGACCGGACAGCGGAAAACGGTGGTTGATCGGAGGTGTGTTGGAACGCATATTCAAAGGAGAAGGCTACAGAGCCGCGCTCGAATTTCTAGCCCCTTTTTCCACCTGCCGTATCTTTATTCATCGTTGCTTGGCGTCCGATCGCGTTAGCGCCTTTGAAACGGGAGAATCGCGCCCGGCTTTGGTATTAAAAACGCTTTACGATTCTCGAGTTAAATAAAATAAACTTTATTGTGGCTTTCACGGGTTTGTTCCTTATAGTCTTTTTTCTGCGCGCTACTTACCGGACGCATAACCAAATAACAAACGCGATAAAGCCCACGGTGCCCAACAGCGACAATACCACTATCATAATATCCCTCACGGGCGGCTCGCGTTCGCCCGCGAAAACTCCACCTAAACGGAACACGGTCCCGTTTGGCATCAGTAGGAGATAACGGACTTGCGAAAGAGCCGAATCGCCCAAAAAAGGAATTTTCCTGTCGATTCCAAAGATATCCCGCTGGGTGTGAATGTCGTCTACGTAAACCGCGTCCAAAAAACCCGCCAGTTCGCTGTATTTCACCACGAGACCGCCGCAAATGGCGCACGAAAAAGAGGTGCCGTCCACTTCGAATTTTTCGCGAATGTCCTCTCCGGGCACCTCGGTGGCGGCAACGCAGGTGCCCGAAACGTAAGATACGAATAAAGGCATGCCGATGACCGTGTCGCCTACGCGGTAAACGGTGTTCCTCACCATAATTTTGGACGAAATTATGTAAGTGCGATGCGCGTTCAGGGGGTAGAGAGCGATCAGCCCGGTTTTGTCGAAAGTGTCTATGCAACCAGCCAGCTCTGGAAAAACGCGGCTCAGGTTAAGGCCGTTGAGGGCCAGTAAATGATTCGTCAAATGTCCCGCGTTTTGTCCCAAGCCGAAGAGGGGCGAGCGGTGTGAGAATAGACGATCCGGACTTGCGTGCGAATATCCCGTCAGTAGGCGCACTCGCAGGGAGTCCTGCAGGGTATCGCGCCTTGCGGCGTAGCTGCAAGGCGAAATCAGGGAAAGGAGGCCACCGCCGTCTTTGAGTTGGGTTTCGATCGCTTCCTTATCACGTTCTCCGGTCGAACACAGACACGTAATCCGCAGGAGAGCGTCGCGCATCTCGCTCACCGATAGACCGTTTTTTAGGTGCACCGTAAAAAATAGCATTTTTCGGTCTTCGCCTTCAATTTTTCCGCTTTTCAAGGCTTTTTTGTAAATGGTTTTTATGATTTTATTTAAAGCCAAGCCCGTGGGGAGCCAAGGGCGCAACACGTCCGGATCCGAGTAAAGAGATTCGAGGGTCAGGAGTTGTAAAAAGTGTAACAGACTCGATTTTCGCTCTTGAGTGTGACCGAGCGGGTTTTTGGCGCCAGCGAACGTGGCGTTGTAATAAGCCAGCGCTAGTTTGGCAAAAGCTCCGTAATACCCAAAGAATGAGCTTACTGTTCTCTTTCGTACGCCGGTCGCCGCATCGGCGCACCGGGTCGCCAAGTCGTCGACGAGACGGGAATTCACATAAAACGTAAGTAACTCTTTACCGGAAACATAACTTCTTTCGAGAGCTTTTTCCGTAAAGCGTTGGGCCGCAAATACCAAATTAAAAGTGACTTCTAAAAAAAGCTTTCTGTTGACCGCCGAGCAGGAATGAGAGGCAAGGTACCGCAAAAGGGCAAGTTCCGCTCGAATGATAAATTCGCCCCAATCCAGACTGGTGTGAAAAGACCGACTGAGAGATTTTATTTGTTCTATCAAAGCAGCTCCGTCTGCATCTTTTTCATTTTGAGTGCACAGCATTAGGCTGGATAGATCTCTGTGCCCGCTGTAACTCTGGTACCAGGGTATGTAATCGCGTAGATATCGCAAAACAAGCGGATGTTTTCGTTGGCGGTAACAAAAAACGACGGCGTTGGCTAGTGAATCGCTGTAACGGATTTCCAAAAAGTCCCGACCCAGCACCGCTCCCGTGGATCCGATATTTCCGGTTTGCACGATGCTCCCCCAGCCTTCGTATTGTACGGGATAAAACAAATCGCTGGTCAATAGACTTGCCGTGTTTGCGGGTTTAACCAAGGATTCAGTGCGCACCAGCACGACGTTTGGTTCGTGTTTCGCAAAAGTTTCAGATCCGAACTCTACAATATGGGTCGGAGGAAAGGGCGTTGCGTTTTGCGGCGCAAACGGCGAAGGATCGACGGCTGACCCGTCATAGCGGTCGACCAGGGCAAATTTTAAAAACTCGTTGAAATCCGCCAACTGTCGCGAACCAAGAGGTGTGTACCGAACTGCGTTTTCGTGCCCTGGCGGGGCGAAGTCGTCGGTCGATATGTTATATCTGGAAACTTCCGGCGACCCGCCACGAAACCTTCCGTTGGAGACGGAAGGTAAGGTGATGGTTATCTGTAAAGCGGCGGTGCCGGAACATAGCGGCACGAGGAACCAGTTCAAAACAAGACTCAGGCAGCGCCACGCGCGACCGCAGCGGCAGGGGCACGGCATGGTGTCGGTTGAGTCTACCGGTCCGGTCTTTACACCGACTCCACCAAAAGCGAAACGCGATCTTCCTTTTCAATGTTGATCTTCGCAATACATGAGATGGAAGTCGCTCAACAGGTTCCATTTCTGGGGGGTCAAGACCGCCTCGTGAAATCGAGACACCACGCGCCGCGTTTCGCGGGCCGCCTCTTCGGGCGAAAGATCTTGGAGGTCGAGCTGGACGACGGTGGTCTTGGCCAAAAGATTGATAACGTCCGTTAATAAAACTTGAATCAGCATTTTTGGAGCTCCCGAATCGGAGCACGTTTCGGGTTCTTTGAGCATTTGAAAAAGGGTCGACTCGAACGCGGCGTCGTGCGACACGTCCACGACCGTCGAAACGATGTCCCCGCAGAGCGCGGAATCCTTGTAATGTTTGGCCTTTTGCCAGTCCCGCCACCAGCCACTTCGGTGACATCGGCAATAGCTGGCGGTGTTAAGAAACAAGCGATACACGTTCCGCAGCGCGACCGTGTACGGAATCAAAATGTCGTTCACTTCGCCTTTGCGGGCACGCGTCAAAAGTCGGCGATAGACCTCGCCCGCGTGCAGATCCATGACTATCACGTTAAACGGGGGGATGGCGTCGGAGGGGGGCAGGGTGCCCATGGCGTTGAGAACGCTTACTAAGCTCATGTGACCCACGGCGTAGCGAGCCAACGGGAAAATTAACTGGGCTGAAAAGATGCTACGGTCGAAGAGCGCGACCTTTCGCCGCTCGCCGTAGGCACCCGGGCGAACTGGGGTATGTTGTCCCAAGGCCGAAAGCAGGCGGTGAACGGTGAGATGGGGGACCGCGAACCACTGCTGACAGTAGCCCATGCGAACGTCCGTCACGTGAGAGGCCACCAGCTTCTTCGTGTGCTCCGATTGGGCGCGATAGGTTAGTGTGATAACGTCTTTTTCAAAATATTTACGCCAGTAGCTCATGGGCTCCGGAAAGTACAAGTAATCCGGCGCTTCTCGCTCGGCTAGGAATTTACATGTGGTCGTTTTTCCTATTCCGTAGGCCCCTTCGACGAAGATGAAACAAACGGGAACCTCAGAGTTCTCCGGTTGTCGCGATGAACACGCTACGGACGCGGGGCGCTCGCACGAGCGCCTTCGACTACACATCCTCGAGAGCCGTGAAAAAACGCCGCCTTTTGGCGGGAGTCAGGTGTCACGAAAGGTTTTATAATCTGCTAACCCGCGGGTCGCAGCAAATCAACGCCGGTCGCCCCGGGGCGGCCGCCGCCCGACCCCTCGTTCGGGCGCTCGGCGCCGCCGTGGATTGCCGGCGCGAAATACTAAAAACCGGGGTTATTTGCGAAATCGACCTCGGTCCCCGACGGCCCGACTGTGTAATTTACGTGCGTCGAGCGTCCCCTGTTCCCCATTTGCTCTTTTTGGTGGAGCTAAAATCGTGCTTGCACACGCGGGATATGGCCACGAGAACCAAAGCTTTGCAACGCCTGGAAGGCTTGGGGCAGTTGCGCGACGCGCGCGCTTGTCTCGGGCGCCTAACGCCCCCGGGCCCGGAGCCTCTCCTCATCTGCCCCGTTTTGATTTTCGTGGCCCAGAAAGGCTTGCGAATCCTGGCCGTTCAGCGTCTGCCGACAGTCGCGGCCTCCGTGCATTTCGACCGCCTCTTGCGCGTTCTACTGGGTCGCAGCTGTTATCATGTTCGAACCGCACCTGGAAGCCCTCTGGATGCCCGGTCGCAGCGGTCCGGCGCGCGTGGTGTTGCCCAGCCGGCGAAACCTGCTGCGGCCTCGAAACTACCCTCTGTACCGCGCTCTCGATCGAACCCGCGATCTGCCGGCCCGCGGCGATCTCTTGCGGGACAACGAAGGGCTGCGCGCCCAAAAGTTCGCGGCGCGGGCAGCCACGGAACGGCTGGAGGAAAACATTTTGACCACCGTTCCGGAAGTAATAACGCGGCTGGACGAGCTGGAAGAGGACGTTTTAAAAATAGAAGAGGACCTGGAAGCCGAGCCGGCGGCCGAGCCTTGCCCGCCAACTAACGCTGACGCCCCCGCTGCGGCCGCACCGTCTCCAGCGACCGAGGGTCGTTCGGGGGTGCAGATCGTGAAAAACGACGCGCCTTTCCTCTTCGGGGGAGAGAGCCTCCAGTTGGACTTTCTGCGCACCGTCTTCGTCGCGGAGGGTAGCCCGGGTTTCGGGGCTTGGTACAAGAAACTGCAGGCGTACGCCGAGGCCGCGGAACCGGCCCTCAACCGAATAGTGAACATTCGGGAGGGCCGCACGTCACAATCGTTCTTGGCGGCGGTTCTGCGCACCCTGCGGTCCGTCACCCAGCTTTACGTGGGACGGAACGAATACACCGGTTTTGAAACGGGGGTGCTCATACTCGGTATGTTGCAGGAATCGATCGACGGGCGTCGGTTCGAGGGTGGCTTCGAAGAACTCTTGCTCACGTTGGATCAATCGCTGGCGATTTTTGAAAAAGCTCTGGATCGGGAGAAGAAAATTTCCTTTCAGTTCGGCGTTTCGGACACCGATAGGCGCGTTCACCTTTTTGGCACCCCGCCGGTGGGGCGATACGCCAAGGGCCTGCTCGACGCTCACACCGTGTACCGTCTGTTGGTACGGGAGGGCGTGTTAGCCCCTTCTAAAGGAGGAGAACTAAGAGGACAGCAGACCGTGATCGACCCGGACGACGCACGTCGTCTGGACCGAACGGCGGGAAGGGCGGCTGACCTTTTCCCCGGCCGGCCCCTCCTCCGCCTAAACCGGCAGGAGACGCTCGTGCGCGCCGGGATTGACGCCGCGTGTTACCTGCTGCTTCTCAAGCGACTCGTGCACAACACGGATGTTTACGACCCCTCTGGCGTGAGGTTTCGGCTGCAGGCCTTTGTTGGAGGCGGCCTCTCGGCGCGCCTGCGGAGAGGCGCCGAGGCCGGCGCGGGAAACGCGTCGCGCGATTCCAATTTTCAGTTTTTATTGAGGCGTTACGTGTTGCCCCTCTACCAGCGGGACAAGGCCGGAACGGAAATTTCCACCCTTTTCCCGGGGCTGATCGCCCTGGTTCTGGCTGGCTTTCGTTCGGTCAATCGGCGCGACGCCGTGGTAGCGGGCGCGGATTACGAACAGCTCACGCGGTTCGTGATCGGGTTGCTCACGAAAAAGGACAGGGCGGCCGAAGACGTGGTTCTTAACCACGACGCGATCACCCTCGAGGCCGAACGGGGCCTCGGGCAACTGCTAAGCGTGCCTCTGTTGCGATCTGCACTCCGCGAGAACGGGACGCTCGACCAGTTCGACGCCAGAGCGGATTACGATCTGCTTTACTTTCTTTGCCTGGGATTCATTCCCACGCTCACTATCGATTAGAACCGCGAAATAAGGAGAAAAAAGTTTTAAAAGTGGACTCCGGTGTCGCGCGCTTCGCAAAGCGCGGCACCGGCGTCATGCAAACGGAAGAGGATGCTCCGTTGTACGTGGCCGGCTTCCTTGGCCTCTACGACCGCGGCGGAGAAGAGCGAGGGTTTAGGCTGGACAGGGAAGCCGTGCGCCGCGGGTTGCCGCTCACACAAATCGTCCCTTTGTGCATAGATCACAAGGACCGATGCACGGTGGGCCGGGTGCTGAGCGTGTTAGACGCGGAAAAGGGCGCTTTCTGCGTGGCCAAGGTCACGTCGAAAAACCTTTTCCGAATCATGCTAGAAACGGTGGACCCCCGCGTGTTCGAACTGAAGCCCGGTCTCAGCGAACGCGAAAAGCTTTTGTTGCTTATCAGCAACTTCGTCCCCTCCTTCAGTCTCTCGAGCGTAAAAGTCGATCGACCGGAAGAGGCCGACGAGCGGTTTTTCGTGCACGTTTCCCTCTGCATGCTGGGACGCCGCCAAGGCACCATCGCGATATACGATGAAACCGCTTCGAAAGCCGTAAGCCTGTTTGAGGCTCTTTCCGCCGAGGAAAAACAGCGGGCGATCGCGGAAGCGGTCGCGGCCGACGAGGAAGGGCGGCAATGGGACGAACAGTTTAACGATCCGGAGGCCGCGGAACTTTGCGCCTGCCTCTTTTCTCAGGCGCTGAATACCAATTTCGTGGACGATAGATGGGAGGAGTTACGGAAACAGAAAAGAACGGCTGATATTTCGGGTGCGACCTATTTGCAAGCCAGCGTGACCGAACCGATCATAAAAAAGGACTGCGGGAAAAACGCTTCGCAGAAAATGGAAACGGTCGGACCCGCGCCTCCGCTTCGCCCCACTTCTGTCCCGGCGGCGCCGAGCGCCGCGACGAACGATTACGTGTCGGTGCCCATGGAGCATTATCATCAACTGCTGCTGGCACAATCGCGGCCGGCTTCGAGCTCGGCGTCGACATCGACGCCGTACGTACATTCTTCTTACGGTTCTCCTTGCGTGTACCCCGCTCAGTTTCCCGTGGTTCGCGCTCCCGAACATTCCGCGCCCGGGTTCGGTCTGGGACCGGGATATATCATGCAACCCGGGCCGACGTACGGGGTGTCGGGACCCACTTTCCCTCAAACGGGGCTGGAGGCGAAAATGGAAGCCCTCCTCAAAAAAATCGAAAGCGTGAGTAACGCGGCGGCGCGGCCACCGCCCCCTCCTGCGTCGGTGCCCGGACGTTTGTATTACGAACGGGTCATGACAAATCGAGGGCCGTGCTTTCGTAAAATATATGCCGGCAGCGAGCGACCGAGGTTCGCACACTGCTTCGCCGAAGAAGGAGAGCGCGGTCAGGAAACGGAGGAAGAGGTCCCGGAATTGATATTTCCGGGTGAAGCTCCGCCTCCGACTAAAAAACCGCGCGAAGAAGAGCGCGCGGCGGAGTATCTCGGGCTGCTGGCAAAAACCGTCACAAGCCTGCAGACGCAGGTGGAACAATTGAAGCAGACCTCCGCTCCACCGCCCGTTCACGCGGAGCCCCCTTCGCCACCGCCCGCCGCGGCTCAGCCCGCCGTTCCGTGTGATCCGCCCACGGTGGACGCTAGCGCGGCTCCATCCGTCGGTAAGACTCCCCGGGGCCGTCAGCTAAAGCAGAAGTTTATAACGGCGATGATGGGCTCGAATGCAATAACGAAATCATAAAGTGTACTTTGATTTCCTTTCCTTTATTTCTTGAATAAATAAATCGATACATAAAAAAACACGGCTGACTGAGTCGGTGTTTTTTCCAGTGCTATAGGCGTCAAAAGTCTTTTGGTATTTTTTTAACAAGAAAGAACCGCGCGGTCCCTCAGACCTGAGAATACGTCGATAATTCGTCGTCTAGATACATACTGGCCATGCTCGTCGAAACGGGAGCGTATCCGTTTCCGCGGTGGCGTAAAGATTTCATCATTTTATTTTTAGCGTCCGTAAAGTTGTCTTTGACGTTAGATAGTTTTTCCTTGGCCAGCGACCATCCGGAGGAACTCGCCGCTTTTTTCTCACGTCTTTCCGCCTCGGACTGAAGGCTCAGATCTCGCAGGAAATCGTTGATTTCTTGCTGCCGTTTTTTGCTGAGCTCCGGCAGGGGCTCTTTGGGATCCCATTGCCCTTGGTTGGCACTGACCGGGAAAATGGTCGAAAGGGGGTTCTTTTTAAACGTCTGGACGAATTTCAGGGCTAGGAAAGCGGCGATCAGACCGCCTCCGACTAGCAGCAAAATGGTAAAGCCCCCGAAAGGATTGGTCAAAAAACCAACGATCCCATTGAGCACGCCGGCCAGCGCCCCACCTACTACACCGATGACCTTTCCCAGCGCTTCGCCCACGGTACCGAGGCTTCCGAAAAAGGCCTGAACGCGGGCGATGAAGGCGCGGCTGGCGTCGCCGTACACGACCAGTTTCAGATCGTTGACCAGTTGCAAGTAAGCGTTTTGAAAGCGCGTCACTTCCAGGTAATCTGCCGGATTGGAGAGCTTGATTTCCTCCTGGGAATAGACCTCTAGGTGCTGGATATCGTAGTCGGGTAGAAGGGAAACGTTAAATTCTACAAAAGTGCGCACTTCCGTAATTTCGTCCAAAGTCACCGGGCGGACGAAATGATAATTTTCGTACAACATGTAAACCCCGCCGAACATAAAATACTTGCGGGAGTTTTGCTCGCAGCTCTCCGTCAACCCCAAGTAGGGAAGCAGCTCGTTGTGTTCTCCCAAGTGGCCGGTGATCATATCTTCCTGCTTTGCGTTGTCGGAAAGAGAAAAGACGACTACCGGCCTGGACCAACACAAGCCCCGGCCCGCGTAAGGCCCGTCGGTGATATACATCGTATTCCACAGTTTCACGTTGGCGGAGTTGACCTTGAGACATTTGCTGACCGCCACCAAATCCCCCATTTTTTTGGCCGCGACCCGTTTTCCCATAACCGTGCTCATCACGGACGAGGCTTTGATGTTCAGCAGCAGCTCCCATACCGTTACGTCGCGGTTCTGAAGCTCGCACCAGGCGTTGACCAAGCGGCTGAAGACCGAGTTAATGTGTTGCCGGAGAACGTCGTAGGTGAATTGCACCTGAGTAAAGGTGGCGTCTCTGGCCGAATTCACTACCCGCAGCGTGCGCTCGAGTGCCTGGCGTCGGACCCTAGAGCGAGCCGGCGCCGGAGTCGATCGGGCTCTGGCTCGCGTGTTGTTGACGGCGGAGTCAATGTTCAGGGGCGTCAAAGCCTGATACGCGATCACGAAGCCGCCCGTAGCCAAAAAGTATTGTACGGACCCGTTGCGCGCGTGCGTTAGGTTGTAACGGGAGTCGAAAATATCGTCGATTAACTTTTGGCTGTCGCGCGTGACGCAAGACGCGTCGCTCAACTCGGACACGCTAAAATTAACCCCCGACGGCACCACCAGAGTGGAAGTGAGATCTTGAGCGGTAAAATGATAGGAAGAAGAGTGGGTAACGCGCACCGTTTCGGGCACGGTCTGCCACAGTTTCAGAGTGCAGGTAGCCTGGGTCCGGTTTACCGCGTCCCAAGTAATGTAATAACTTTGCGCCTTGCGTTGAAAATTTCGGTCCGAGGTATGCGTTTCACCCGTTTCCCGGTCTTTCCTTTGGAAATTCTTTATTTGTACGAAACCCAGCAGGTCTTCGTTCATGGTTTCGTTTTTCGCACCCGTATTGTAAAACGGCGACATCTCCACCGTGTCTCCGGTGGCGACGGCCATAAAGTCGTAAGGATAAGGAGATTTGGCCACCGTGTCCACCACCAAGCAGTTGACGGTCACGGACTCTCTTTCCCACACCCATTGGTAATTGACGTGCGTGAAATTCATCGTCCGGTAAATGCGCGTGCTCGGGGTGCCTTTGGGCGCTCGTTGCAACTGCCGCCACTCCTGGGTATTGTCGTTGTTGTCCCACATGGTGACGGGGGAGTTGTGTTTGATGGCGGTAGCGGAATTCCCGCAAGTGTGATTGCTCTCGATGCGCGTCAGGTCGGCCACGTCCACCGGGTACCTGTCCATGGTGCTGCCCCAAATTTGCTTTTCGCCCAAAAAAGTTTGATAAGAACGCACTATCGTTACTTCTTTGTAAAAAAGGCTGACGTTAAAAATATAAGGCGTGATGTTTTCCTTCCACACGAGCATGATTCCCTCCTCGTAATCTTGTTGATCGGTGTACATGTCGCGACATTTTCGAGGACCTTCGAAGCGCACGAGATCGCTACCCGCCGACAGGCCGCAAACCTCAAAATCTTCAACGGCCGATTCCCCCAGGTTAACTCGCTTGAGCATGTCGCTCAAGGTTAAGTTTCTTTTTTCATCATTGCCGGACGGCTGGGCGAACGTCGCCCCGCAAAATAATAACAGGACGATGATCATAGAGCCGGCGAGGGCGCGTGATCTCTCTCGCGGCGGTAGCGCAGGACCGTATCAAAGGCGGAGTAGAGGTCGGTCTCGAGCGCCACCAAAGATTCTCCTGGGACCAGGCGCCCGTCTCGAGCGCCTAAAACAACTACCAAGGGACACTCGGTCTCATAAGTCAGATAAAGGCCGTCCTCCTCTTTGCCGAACGACAGGTCGGCCCGTTTAATTAATACGTGGTCTCTGCCAAACGCGGCATGAAAGAGCGCCGAAGCGAGCACCAGCTCTCGAACGTATCGCCAGGCTAAGCGTTGCAGGTCGTTTAACGCGCCGGTCTTTTCTGGGTCGCAAACGGGCGGGAATTTGTAAAACTCTTTATATTCGCTCACCATCCATTCCCGGTGATTGCGAATCAACATGAAAGAGGCTAGCTCGTTCTTTATATGCGGCAGTAGGCCGACGTTCTCCACCGAAAAATAAAGGGGTGTGTTGTGAGGCTGTGCGAACACGTGGTAGGCGTGAGTAAAATAGGGACCGTTGATCAGTTCGTAAAATCGATTGACCAATTCGGACAGGAGCGCGGGATCGACCTCGTGTCGCAAAAGGGCGTTTCGGACAAACTGACGAGCGTCGTAGTCAGTGCGGCAGTGGCGTTTGTCCCTCACTTCCCCTCCAAAACCGGTCACGCGCTCCAAAAAACGTGCGCGGCGCGAAAAACCGTTGCGCGTGCGCACGGCCGCTTCGAGCAGAAACTGGCCCCACACGTTTACGCTAAGCATTTTGTCCAGAAACGCTCGCTGTTTTTCCACGCACTTGCTGAGGTTCAAAAAGGAGCGTCGGGAGAGACGCGCGGCGTAGGCCCTCTTGCGTTCTTCGGTCTCGCCCCGCACGCGCCGTTCGAGCTCTTCCAGATCCCGCAGCGACTCATTTTGCGAACGGAAACTTTCGCCCACGGCAGTCTCTCGCCCGTCGTCGCTTTCCCCTTCCGCGGTCTCCCCGGACTGAATTTGGACGAGGACCTTTCGTAAGGCTTCCGTATTCCGCTCACCCGTTTCGCGCAGCCGGCGAAAGAGGGGAACGTCCGCCGCCCTTGCGTAAAAGGCGTTAATTAGCGCGACCATGCGGGTTTCGGGCGGTAACCGGGGAGAACCCACGGCGACTTTCTCCATGGGATCTGCCGGTGGGAAAAGATCGTGAAAATGAGTTAATCGAACCCCGAAGAGGCGTAGTGAGGTCAGGGCCTCTTGACGCGCCAGAAGCGCGTCCTTTTCCTCCAGGTCCGCCAGGCGGCGCCCGTAAAGGTCGATGGCGGTTTCGTCGCCCGACCCGGCCAGCAGCCAAAATTTTAATTCGCTCATTTTGTAGACGGCGGGCGGAACGTTGCAGAAAACGTCGAACGAATTTAACAGGCGTTCCGTTTCGTCCATCACGGCGCTCTCTGTGGCGCCACACCCGTTTTCCGCTTTTTGTCGCTCGTCTTGCGCTTCGTGCCGCGCGTGACGCAAATCCTCGCACAATGCGTTCAAGCGCTGCGGCGCGTGACCGCCAGCGTAAGGCAGGTTTTTCAGCAGGTCGTCCTCGTCCACGTGCACCTGGTAGCGGGTGGCCAGATGGTCGCACACCCGATCGGCCAAACGTTTGTACACGCTCTGGCCTTGGTTGGCCGTGACGCACAGCTCCTCGAAACACACCGCGCAGGGGGCAGACTCGTCGTAAGCCTCGAAAGCGGCCACGGGGCCGTTTGCCAGCGTTTCCGAAAAAAAGTCATCGATCCGCGCGAACAGCTCGGCGGCGGCGGCTTCAGGGACCACCGCGTGGATATAATTAACCTGTTTCAAAAGATTTTCCGCGTCGTTGACGGTACTTAGCTGTTTAGTAACGCGAACGTCACCGTAAGCCCTGAGTTCGGTTTCCACGTGATAGGGGCACGGAACGTCGAGACCCATGGCGCCCCGGAAAAACGCTCGTTTGTCGCGATTTCTCTCGAATTCTTCCAAAAGCTGCCAACAGCGCCCGGCTTCGCGACAAGCGCTTGTGAGCGCTAGGCCGAGGCTATAGAGGGCGTAATCCGCTTCGGTTCGGTTCTGCTCTTTGACATGAACCTCCAAGCGATCGCGCAAGTAAGCGACCATTAAACAATTCAATTTGAGCGAGCGGCGAAGCGGCGAGACCACCACGGCTTCCGGGTCACAGCGTTTGAGCAGTTCGAGCTGAAATAAGAAAGCGTTGAGTCTGGAAACAAGAGCGACGGTTTCTCGAGAATCCATGGCCGCGCGGTTTTTTCTTTACGGGCGCCTATGAAGGGTTAGCTTTTTCCTCCCTCCCTCCCCTTTTCCCAACGAGGAAGCAAAAAAATAACACCACGAAATCGAGCAATACTAACACGGTCGCGCTTTTTTATTATTTTACAAAAAGAGAACCAGCGCTACGCGGCTTGTTTTCGTTTCCGCTTTATAAAAGCTCGTCTAACGATAGGGGCTTGGCTCTTTTCGCTTCGGTCGCGAGGCACTCAGCGTCCAAAGCCGCCAGAAGATCTTCCTGGGGCGCCCGGCGCTTGACAGCGACCTTTTCCGAAAGCTCTTCCTCGATCATTTCGCACTCCTCCATTCCCGAGTCACCGCATCCCTCGAAGTCGAACGACACGCCTTCTTCCTCCTCCCCGTCCTCCGGCGCCTCGTTTCCTAAAACGCAGAGGGCTTCGGCCACCGTCCATTCCCGCATGGCCCCCGGTACCACCAAGCTCGCGTGCGCTTCCGTCATCGCTTCCGCCAAATACGGATCTTGCGTCAAACTGAGAAAATCGTCCCGGCTCAGGTTTCGCACGGCCGCCCCCCGGTGCTTCACCAGCGTGAGGAGAAGCTCTGTTATCAAGTTAGCGGGACACTCCTGTAACAATTTGTTGAAGGCCTCCAGCACCACGCCGCCCTCGTGGCTTGTTCGGTCGCCCGCCGCCGAAGAGGCTTTAATTACGTTACCCACCCGCGGAGTGCAGACGAAAAACCGCTTATTAAAGTCGTAGATCGCCGCCGCCGGGTCGACCCCTCCGCCGTTGGCGAAGTGGGTGAGATTTCCACATTGGTAGAGCGTGTCTCCTCCTTGCTGTCCGGTGTATTTGCTTACCGACACCGGGCAGGTGACCAAAGGCAATTGAGCGGTTACCCACTTGGCGGCGTAGCATACGTTATTGAGACAACTCTTTTGTTCGTGGTGCTGAGCGCTTTCCACGGCCGTTAAGGCGGCCGCCGGCGTTCGGTCTTTCGGGCCTAAAAGATGCACGGCCGAATCGGGGTTGATGCGCCGCGTGCCGGTCACGAGCGCTACCAGCAGCCCTATAAAATTGGCCGTTTGGCCGCAGGCGTCGAGAATGTAATTCGCCAGCGCGAACTGAGCGTACGCGTAAAGGTTGGGCGGGGGAGTTTGAATAACGTTCGAACGCATGTATCGTTGGTGCTCGCGCCGGACGAACCCTACGAACTGCAGGATATCCTCCAGCTGCTCGCTGGAAGCCAGGAGCAGCTTGTTGTTTTGAGCTCGGTTCCAGAAGGCCATGGCGGAGATCGCTTTGTTGGTGGGGAACAGCCTTTCGTGGAACCGCTTCAGCAGGTAACCGTGCGGTCCGTTGAGGATGGGTTGTAACTGCATCACTTTCTCGGCCCGGTTGAGGACCTGAGTGGCGTGACCGAACCGACCTCCGCGCGTCGATTCGCCCCAGGCGGCACCGCGAAAAAGAATGCGATGTTTTAGGCGGAGGTCCCGCGGACACAGGAGATTGAGACGCCCGATCTCAAATTCGTACTGCCGTTCGCTGCGCTCCGTCAGAGGCGCGGTGACATCGAAGGCCGCGACTCCCGGCGCCTTGAACACTGCCGTTACGTCGCGGGTGTTGAAAAACCCTTTGTTGAGCATCCCGAGGAACTTTTTCTTCAGTACCGGCTGAGCCGCGTTGCGGCCCGATTTCGAATCGACCGCCGCCGCCGTAACGATGCTCGCACACTGGCCCAAGGCCATGTCTTGCACGGTAACCCCTAAAGACCGATAAAAGGCTTGGGTCATGAAAGGGCAGCATGCCGCATGGTACGGGTTCAGCGACACGGTTAAGAGATGGGTAGCATCTCGCGCGGCTTCGCGAAATTTGAATTCGCAGTCTTCGGATATTCCTTGCACGAAGCGCTCCCCTTCTTGGTGGATCAAGCGGTTGACGTCGCTGACCACCTTTACGAACGATGACCGGTTGACGATCAAGCGATCTAAATCGGGAGAGTCCTCGCCGCTCTCCAAATCTACGTAGCCCGCCTTCCCGAGCTCGGACAAGAGCCGGTCGTTGGTCCGGCGGTAGCTGTCGGGCCCGCGGGGCCCGTCGCCGCCGCCTGCTTTTTCGCCAGAACGGCGTAAGGCGTTAAAGGAGGCGTAGTTGCCGAGCAGTTCACAGTCGTTGTACGGAGTATTCACCGCCCCCGTGATAACGATTCCGCCTCGCTTGGCGGAAGAGAAGAGCGGCAATCGGCTTTTCACTTTGAAAAAGGTGGTGGCGGGGCACACGTGCCGCGTTTCGACATCGCAGAGATCGCACGCGCCCTCTTCAGTCTTGGCGTTCAAGTATTGCAGGAGGGTGGTGGGATCGGCCCTGGAAACGGTTCGATCGCACCTTTCCAGGTAGAACATGACGCGGGCCAGCGTACTGGGGCAGAACCCGCAAGCGTAGGCGAGGTGATGCAAAGTGAACTCGGGGGCCTTGCCCCAGGCCAGCTCCAATTTCGGTTCATCGCCGCAGCGACACAGCTTGCCTTCCGCATCTACCCTGGCCGCCGGGCCCAAAAAAAGTCCGTTGAACAAGAAAAACCTGTCTGGAGACGTGGGTGCCATCTCGCGTCCCGCGTTGCTATCGCGCCCCGGGCTCTTGAGGCGAGCGTCACCTACCTCGGTCATATACAAACAGGAATTACCTGAGAAGATTAGGGCGGCGGCGTGGGATGCGATTCTAGTGTAGTATTCCGAAAGAGCCGCCACCCGGTCCACGCCGGGTTGTTGAAATAAAGGCCAATCGGTGTACGCGCAGGACGGCGGGTCGTGCACCGACGCTTCGAAAGCCGCTGTCACGTTTAGAGCCAGTTCCGCCGCCATGGCGTCCGCTGCGCGGCACTCCGTGGCAGTTTTCGCCCATTCCGGGGGCGGTTTACCCCCCGGAGGGCGAAGAGCCAAAAAATTCTTCTCGGCCAACAAGCAATTCTCAAACTTGTCATCGAGTGCCAAATAGGCCAGGCCGGCGGCAACCGAATGCGCTTCGCGCGTGCGAACGGCTACCGCCGAGGGGCTCACCACGTGGTCAAAAAGCAAACGTCCCAGTTGGCGATTGAAAAACGGTGTGGGCGCTTCGGTGCCCTCCAGGAAAGCGGTCTTTTTGATCTTGAACGGATTGCGTGCCAGCTTCAGTTGATCTTGCAACATCATCTGAATCGGGTAAAGCGGCACGCGTGCCGCTTTGTGACCCCCTATCGATATCTGTTCCACCAGGCCCCAGTGGGCAAAGGTGTTAGCCAAATAAACCCCCTCCTTGAAAGCGGCGGTCGTGACCAGATAAATCAAGCTGGTGGCCGGCTCCATCTGAACGTGCCGACATATCTCCTCGGCGCTCGTCTCGTGCCAGCCAGCAAAATCCCGATCGGGATCGAACTCGGAAAAACCGAATTCGCTTCGAGCTCGGGCGCAGAGCCGACTAAGGTTCGGCGCGCGAGAGGTAGGAGGTACCGCCTCCCCGCCGTGAAAAATAAACACCGAAGGGTAAAAGTAGCTCGGGCTGAGACGCGTCAAAAGAGCGTCGCAAGAAGGGCCGCTGGTTTTCAAGCCGGTGATCCACATGACATTGTGTTCGAATCCCGATTCTACCGTCAGGCCTTCCAAAAGCGGGGCCACGCAGAGCGCGCTGTCCGCGCTCCGGGCGCAAAGGTAGCGCCACTCTTCCGGCACGACCGCGGAGGAGGGCAAAATGTAAATAAAAGCCGCGGCCGAAGCCCGGCCAGGGTTTGTCATCGAGGCGTCCATTTCCAACCGGCCGCTCGAACGAATGATGGTCGGTGGCTTTTTTGCCGCCCGGTGTTAAAGTACCCGGAGGCCGGGCTAAAGCGCAACACGCCCAAAACTCGCAAAGAAAAGTATCGCGCTCGCCACTCCGGCCCCGCAGTTGCGCGTTATTGGAAACGGCATGGCCCTCTTTGTTAATCCATTCATCACCGGCGGCGGTCGCCGGCGCGGCAACTTCGACAAAAGGCCAAAGTTTTCTTATTTGGTGGACCAGACAACCTATCGGTTTGTTGCGCCACGTTCTCTTTTGAACCCCGACCAGGTCGGGGTTCGTCAGGGCACGGCGGAACGCCAGCCCCGCTGCAAAGCTCACGGCCGGGAACGAAAAATTTTGGAGTGGGACGACGCTCCTTGGCCACAACGCGTCACTCGCTGGGGCGAACGCGACTGTCGGCCGGAGACTTTCGAATCGTTTTTCGAAGAATTTCACGTTTACGACGCTTTGGAACGGACGGAGGAGGCCGAACTCACTCGTTCGGGACTCTCCAGCCGTTTCGCCGCTCACCTCTACCCTTCGGCCACCGTCATTACGTTAATGGGCAGTACCGCCGATGGACGACGGGTGGCCGTTCACGTCTACGGTAGCAACGCGTATTTTTACATCGACAAAGAAGAAGCGGAAAAACGGATGGAGGTAAGCGGCGCCCCCGAGCTCAAAAAACGCCTCTGCGCGTTGCTGCAAAGCTCGACCCGGCTCACGGATCAGCGAAACGCGGTCCCCGAAGCTTTTCGGGTAGATACCGTGGACCGACAGGATATTTATTACTACGACAGTCGACCCCGACCGTTCTACCGGGTGCACGCCAAAAACCATCGCCACGTCCAGTCGCTGAAAGATTTGCTGCCCGTTACTGTTTACGAAGCGCGGGTCGACCCCGTGACGCGGTTTTTGATAGACAACGAAAACTTTTCCTCCTTCGGATGGTATCGCCTGCGGACCGGGCACCGGGCGCGTTTTCGAGACCCGTCGGCAGCAGCGACCTCCGCCGACATCGAATTGGACTGCACGTCGGATGACTTGGAAGCGGTCCCCGAAAAACAGGCGTGGCCCCCCTACAAACTCCTGGTATTCGACATAGAGTGCAAATCGGGGGGACTGAACGAATTCGCCTTTCCGGAAGCCGATAACTCTTGCGACGTCGTCATTCAGATCTCGACGATTGTTCGCTGTCTCAAGACGGGTAACGAAGAAGGCCGGTTATTGTTTTCGCTCGGGTCTTGCCGTTTGCCCGCAGAAACGGCGGGCTCGGCAACGGTGATAGAGTGCGACTCGGAGTACGAGCTGCTTTTGGCCTTTTTTACCTTTTTTAAACAGTTCTCCCCGGAGTACCTCTCGGGGTACAACATTTTAGGATTCGATTTGCCGTTTTTGGTTAACAAGGCGGCCGCGTACGACCTAAAACTGGACGGCTACGGCCGCCTGGAGCGAGGCGGTCAGTTCCGCGTCATTGATCTCTCCGAAAACCGTTTTCAAAAAAACATCAAGGTTCGCATCAACGGAACGGTCACACTGGACGTGTACCCGTTGCTGCGCGGCAAGCTGAGCTTGCCGAACTACAAGCTGGACACGGTCTGTCGCGAGGTGCTGGGCGAAACCAAGCGCGACGTTAGCTATAAAGAAATCCCCAGGCTTTACGGCCAAGGTCCCGAGGGTCGGGGTCTTCTTGGGGACTATTGTCTGCAGGATTCCGCTCTCGTATGCCGTCTTTTTGAAAAGTTCGCGCCTCACGTGGAAATGTCCGAAGTGGCGAAGCTGGCGCATCTGCCTATGAATCGCATCATGACGGACGGACAACAGATCCGCGTTTTCACCTGCCTTCTCAAGGCGGCTAGAAAATACGGCTACATACTTCCGGATCGCCGTTTCGGGACCAAAGCTCAGTTGACCGATCCCGACCGGGGTCCCTCTCTCAAGGGCCCGGAAGAGGGAACCGAAGAAGAAAACGAGACGGAGAACGGCGCGTACACGGGAGACAAGGGTTACCAAGGGGCGACCGTCTTGGAACCGGAGACGGGATTTTACGTCGACCCGGTGACCGTTTTCGATTTTGCCAGTCTGTATCCTAGCATCATCCAGGCCCACAATCTGTGCTTCACCACTTTGACCCGGCGAACAGAAACGCTCAAGGAGCTAAAAGCCGGCGAAGATTACGAGGAGTTCAAAGTTCAGGGCATGTCCCTTTACTACGTCAAGCCTCACGTGCGCCGCAGCCTTTTGGGCGAGCTGCTGACCGACTGGCTGGCACTCAGGAAAAAAATCCGCGCATCGATGAAAACCGCACCGAGCGACCAACGCTTGCTTTTGGACAAGCAGCAGCTGGCCATCAAGCTGACGTGCAATTCCGTTTACGGGTTTACCGGCGTGGCCACCGGATTCCTACCTTGTCTGGAGGTGGCGGCCACGGTCACCACCGTAGGGCGCGACATGCTTCTGGCCACGCGGGATTTTATTCACACCCGCTGGGGAACGGATTTCGAAGCCTTGTTGGTCGACGCGCCGGAACTGGCCGCGTTTCGACGACCCGAATCGCTTTTTGGCCTGCGTGTCATTTACGGGGACACCGACTCGGTGTTCGTGCTGTGCACCGGCGTCGCAGCAGAGGGTCTGGCGCTTCACGGCGATGCTTTAGCAGCCGTCATCTCCCGCGCGCTTTTTTCGGCCCCTATTAAATTAGAATGCGAAAAAACGTTCCACAAGCTTCTCATGATTACCAAAAAAAAGTATATCGGAGTCATTCAGGGTTCTAATCAGATGATGATGAAAGGCGTAGACCTGGTTCGCAAAAACAACTGCCGCTTCGTCAATAGGTACTCGCGAGACCTCGTCGACTGTTTGTTCAAAAATGACGAGGTCTCGCGAGCGGCGGCGGAAATAGCCTCGAGGCCTCCCGAAACTTGGCAGGCCTGTTCCTTTCCGACCGGGTTCGCGCCTTTCGGTGCTGTTCTGCGCCGGGCCCACTCGGAGCTCGGCCACGCCGACGTTTCACAATTCATCCAATCGGCCGAACTGAGCCGGGCCCCGGCCGCCTATGCGAACGCCAAGCTGCCTCATCTCACCGTGTACCGGAAGCTTTTGGAGAGACGTGAAAAGCCGCCCCAGGTTCGTGACCGAATAGAATTCGTTATGATAGAGCCCGAAGCGAGAACCCACGGAATCCGTCGAGCCGCTTCCCGGCCTCGGCCCGATCCACTGGAGAGCGACGAGCCGGAGACGGAAAGCGACGCCATGAAATCTGAAACGGAACCCGCTCACAAAAAGCCGCTCATTTCGGAGCTGGCCGAAGACCCGGCTTTCGTGCGACACCACAACCTGCCTCTCAATTCCGACTACTACCTCACCCGTCTGCTTAGCACGGCGGCCGTCACGTTTCAAGCTCTTTTCGGAAATAACACGCGGTACGCGGAACGTTACATGAAACGGTTTATTCCAGACTCCGCGCCCTGCGGCCCCCGGCTCAAGCGCCTCTTAGACGCCTGTCCCGCGGTCAGAGTACACTCTTTTACGCCCGAAAACCGCGGCTGTGAAAAGAGGGCGCGAATTTGTCAAAAGCTTTGTACATTTTTTGATACTCATTAGAGACCTCGTCAAGGTACGCCAGGTCCTGGCTTTTGCAATAAATATCCGCGGCGTCGGGAACGTTGCCTTCTTGACTTTCTTCTTCTTCAGGGCCCGGCGGGTCGTCGGACGCGTCCGACGGTCCAATGCTGATGACAAACCGCTTATCCCAAACGTCGGCCACGCAGACGTAACCCACCGTGTTTTGCGCCAGTTGGCGCAAAAAATCGGAAGCTAGATGCACGGCCTCGTTTTTGAAAACCAAGTGGAGGCCCGAAAACCCCCGAAAAAGCACGTAAAAATCCTCAGTGTAGCGCTGAAACATATAATATACGAAAAAGAGCGTGCGCCGGCGCAGAACTTGCGCAAACACGGTTTTCGGATCGAGACCCGAAAAAGCCGCGTAGTTTAGCAACGAATTGTAAAATTCTTTATTATCCACCATATGGCGGATTTGGTGCATGTAGGCCAAAATCAAAGCCGGTTCGTCCAAACGCGGCGTGACGCGCCGACCGCCCGCGCAAATTTCGCAAGTGACGTCGACCACGGAAAATTGGCCCATTTTGGAAAATCGAAGGCAGCAATCGGGCGTCACCGTGCCAAGATAACAGGGGAGACCCACGCGAGTGGAGCCCACCAGCGGCGCGGTCATGAGCCGCAGGAGCTCGAGCTCCAGCGCCGGATTTTTAGTTACGTACTGAAAATACAGCTTGACTGGATCCAAACCACACGTGGATTCATCGCCGCGCGACCGGCGCCGGCTGGGACGCGCGTAAGGCAGCGCGCGGCGAGCGCGGCTTAGCGAACGTCGGCGGCCGATGGAGGCGCGGCCGCGTGACCATCGGCTTCGGTCGGTCTCTTCAGACATAACGAGCGAAGGTGTGCTCGAGCGACACCAGGGCCAGGTTATGCTGTTTGAAATGCGCGTTCGAATCTTTAATCAGTTGATTGACCATGCAGGCCTTTGGCGGAAACAGCTGAAAGTGTTTGAAGGCAAAAGCGGCCGCCCAGACCCCGTCGCAAAGCCGCGGTTCGAAACGGTTGAGCGAGGCGTCACCCGCTTTCTCGAGCTCCAGGACCGCGGGACACATATCGAGGTTCAAAAACAGATCTCGGGGATTGGTGCGTTCCGCGTTCAGAGCGCAAATAGGATCGCAGAAAAAGTGTTTGTAAAGCACTTCCGGTGCCAACGTAGAAAGGAGGCCGAGGAAACGGTTCTCGTCGTCCGTCCCGGTCACCTTCCGAAAACGCTCGGTTTCGCGCCAGTACCGCATCACCGGTTCTAGGCATTCGAAGAGACCCACGTTGTTTCGCGATCTCGTCATCAGGTCTTCCTTGAACGCGCGCATGGCGCGCCAGTACGGGTACACGATAAGAAGGTTGCACAGAGGACATTCGGCGGCCGTTTTATTACGCGTTTCCGCGTGCCGAAAAAGGGTGAGAAGTAGAGGTCCGCTTTCCCGCGAGGGCCTGCAATTTTCAAAAAAGACCTGATAGGGCTTCCAGACGTCTTCGCGCGAGTACGACGCCCAAACGCGTTCGGCCGTTTCGTCTCGCAAAACTTTGATGGTTTCGAGATCGGAAGATCCCGCCGCGTCCGTTTCCGGTGACAGACCGGCCGTACCGGCCAAAAGGTAGAGCGCCAGATCGGCGTAGGGCCACCAACGGTGGCCCGGAAGCTCTTCCTGGAAAGAGGCGTTTTGCTCCGCCGCCCTAGTGAGGCACAGAGCCGGCCGGCGTCGCTGGGGCAAGGCCTTGGTAGGGGCGTTAGAGCAATCCACCGCGGCAGCGGTGCTTTTCCAACAGCAGAGCTGGGCCTCGCGGCCTCGTGCCCCGCGGCGGAAATTCATGGCCGTCTTCACCGCGGTTTGCAAAAGGTAAGAGAAGTCCGAATAGGCGATCTTTTCCGCCGAGTCCGGGCAGGTGCGAAAGCAGCAGTGGAGGAAAAAATGTTTTTGTACATCTCCCGGAGTGACGGTCCGATTAACGAATAGGCCACGGGCCGTTATTCCCGGAGCGAAATGCTTTTCGATCAGCAAGGCCAGCTCGAGAGAAACCACGAAAAGCGCCGAGGCGCAAAGCGGGGCGGCCTGAGCTTTTTTGCACAGGGTCGAGTAGTCTAAAAAAAAGCCCAGTACCGTTTCTTCGTCCACCGCCGCGCTTTCGAGCAATTCCAATACGCGACACACGCGGCAGCCCTGATCGAGGGCGAACGTTTCGGCGGCTATTTCCATAAACGGCTCGATCGTGCTTTCGGCAAACGCGGGATCCAAAGGAAGCTCCCCTTCGGCCGGTTCTTCGGCTGGAATCGTTTCCAAGGGATAGGAGGCGTAGATCAGCTCGTCGCGCAGGCCGGGATCAGCGAAAAGGAGCGCCGGATCGAAAGCGGCGTATTCCCTCGACAGCACCTCGCCGTCACGCGGCCGCTCTGTCCAACTCCGCACTTGCGCCCAAAAGGACGTTATGGGTGAGGCGGAGCTCCGAAAGCTCGAGGAGGTCATTCCGGCCAGCGACTTGGAACGTTTGAGCCTGGACGAGCTCTACGCCCGATATATCGTCCCGCCGGAGAAAAGATACCTTATCTGGTTCGAGGACGTTACGCCGCCTCCCCTGGACGTGCTGTATCCCACGACGGACGGAAAGTTAAACTACTTGAGCGTTACTCAAAAAGCCGCGGCCTTCGCGAGGTATCGCGAAGCCGACTGCGCTCACGGGACGCTCGTGCGCCGCAAGGCAGCCGCTTTTCGAGAGGTCCTGAGCAAATTTCTGGACCTGCACCGCATTTTGGAGCGACTCTGAACGGTCGCCGTCATGTTGGACGAAACAGCGTACGAGGCGCTCACCAAGGGGTTGCGTCTAGTTTTAGGCTACGGGGATATCAAGGTGGACCCCTACCATTGCGCGGTAAGTAACACCAACCATGGATTTCTGACCGCCGTGGTAACGAACCAGTCGGTCAACGTGGAGTACCTCCTGCTGAAAATACAAAACGCCTGTCGCTCGCGCAACCCGTACGTTCAATTTATCAACATGGGCCTGTCCGTCACTCTCGTGGGTTTCATGGAGATGCCTTTCGGCGTGAAGCCGCTCAAACAGCTTCACGAATCCTTCGTGTTGCAACGGGGGCGGTTTTTGGGGGTCAGTTTAGACGACGTACTGGCGCGGCGAGAAGCCGCGAAAATTCGAGCCGACCAGTTAACTATTCAGTTGTTTTGCACCTGCTTTCAAAAAGCCGGGTCCGACTCGACCCTGCTCCATTTTCGCTTTCACACCGCCAGCGATCCGGGTCGCTTGCGGAACCTCCTCACGGAGGTCGAGAACTACGGCGAAGACCGGCTAGCCCGTTTGAAAAAAGAATTGGACAAGCGCGCGTGCTCCTCCGATCGCGGGGAGCGCGCGCTCTCTGAGGGACCACGAGCGACGCCAGGAAAAAGCGGGCTCGGGGGGGTGGCTCCCGAAGCGCCCTTGGGGCGTCTCGGCCGGTGGGCGAAAAAGTTCTTAAACCCTTGCTGGGTCACGAAAAGGACGTGGGAGACGTGGAGACCCTATTTGCTACTAGCAACCTTTTCTCTGCTGACCGCGATCTTGAGTCGATTAGTGATTTAAGCGACGTCGACGAGTCGTCGACCACACACCTCTCGCCGGCACGGAGCATGTCTCAATCCGGGACTACGAATCCGGCTCCCGCGACCAGCCGGGGAGGGGACAGGCTTACCGCCTTGGTGAACAGCTGCTTTGCGGCCCTACAAGTCGGGGACCAACAAGAGTTGCGGCGAGCGCTCGCCGAGGACGGAAATCGCTTGTTCTGGGACGCTGCCCAGGAAACTCTTTACGCGCGGCTCGGCACGTCTCAAGATGACCTGGCGCGCCGCTTACTGTTAAAAACGGTGCTATTGCAAGAACGCGCCAAGCAGTTACCCACCGGCGCGATGAAGGTCGATCCGGAGGCGACTCGGGACCACGGAGGGACGCCGTATTTGGGCGTCAAACGACTAATCCGACCGTTGCCCGTGAAATGAGAGAAGCACAGGTTTTTTTACCTCAGAAACAGCTTTATTCTTTGAATGTCCGTTAATAAACTTTCCCCGGTTTTTTGCGCAAAACGTCTCAGAGCTCTAATTTTCTCTAAAAGCGACAGCAAGGACCGCCGAACGAGGCTTCGGAGCGGGCCTTCTTCCGGTATAGGGCCTAAACCTCCTTCGTCCACGGGGTAGGCGTCGCGGGGAGAAAGCACGAGATCTGGAGGGATAGGGCGCGTTCTCACCGGAGGCTTGGCCGGAGGCGCCTCCGGCCCCAAAAACCCCGGCGAGTCCGGGGGCGACGGAAAAGACCAATCTTCTATTTCCTTGTCGTCGTACCACCTGGGGCGGAAGTTCGTAGTCGGGCTTTCGGGCGGCGTAAATAGCTCCGGCGTCGGAGGCCGTTTCTCGTACACCGGCCTGTGGTTTAACGTTCCCTCGATACCGTCTCGCTCGTAGCTGATTGTGTTCGGAGGGAAACCCAGGGCCGTTTCGAAAAGCGAATCGCCCGGCGGGGGTGCGGAGGGTAAAAAGGTTTCTTGCGCCCCGCTCGGAATCCGAACATCTTCCATTTCCGGCACGCGAAAATGAAATATCAACTCTTTTTCGGCGGTTTTGTGGTTTTCCGCCAAAAGATGCGTGACCTCGTGATTCTCGTCCACCAGCACCAGCAGCGGCGCGGCGGTTTTCAGCCGCTGGCGGCTCAGTTCCATCGAAATCTGTACGATCTGCTCTTTCAGACACACGTTTTCGATCGGCTGATACTCCTTTTCGATGGCCGCGAGGAAATTCACATCCGAGCTTACGGCCTGTCGAACTTCGTCGAAAACCGCGTCTCCCGAACGCGCGTCCAATAAGACGCGACCGAGGAACAGGCCGCTTTCCCGCGAAAACCCTGCCCCTGGAGCCAAGGTGGCAGCGATGACGAGGGGCACGCCGGTCAAGACGGCAAAAATCGCGAAATCGAATGCGCACGGGGGGGCCTTCGAGCGTGTTTCTCCGACGGTCAGGGTGCGCGCTCGGGCTTGGGAAATCCACAGCCGTTCGTCGGGCGGAAGCTCACCGCGCTCCGTTTGCAGAGCCACGGTGCTTTCCGAAACGACGAAGCTTTCGCCGGGCAGCGCCCGCTGCCGATAAAAGGCTGAGGCGTCGGCCTCGTCCGGCAAGTCGCGGGGCCGCAGCGCGTTCCAAAGCATTTCTAAAATCGCGGGGGGCACGCAATGATACGCCAACGCGTACAGCAAGGTCGAGAAGGCCTTGCCGTCGTCGCTGAGCCTTTTAAGCTCGCGCAGGCCTTCCGCCGAGGGCGTAGCATCCGCAGCGCCCGTCTGCAGCCAGATCTCGGGAAAGGTCAGGCTGGGGGTCACCTGAAAGGAGCGCCAGTCGCGCAAACGCAGACCGAAAACGCGCGGTGACTTTTCATCGTTCGCGGAAAGAACCGGCAGCAAGCGCGGCCCCTGCTTGCCGGAGAGGCGGGAGACGGCCAGCCGGCCGACCGCAGCTTCCGTCAGAAGGGGCTCGAGGGTTTTGGAGACAAACTCTAGCTGTTCCACGTGAGGCAACCGAGCGAAAAGCGCCACATGCCAGGGGCAAAAAGCCGCTAGCAAGAGCAGGGCGTCGCGGGCGTTTAGCTCGCTCCGATCAAGCGGGCTTCGCAACACGGGGTCCGTTTCCGACACCACCCCGGAAGCGGTAGAAAGCCACAGGTCGCCCGTTTTAGGGTACCGGGTGCGCCACACGGCGCGAAGCGTAAAATCGTACAGCACGCGAACGGCCGTGGCGAACTGTTGATCGTCGGGCGCCCAGCTCCCGGAGGTTACGTAATTGATGTAATGGAGACGCGTTTCTTCGTGGCTGGTCACCACCGCGTCCGTTTCGACCATCGAAACGGCCAGCCGCACGGCGGTGGCCGCATACTGCGTGCCGAGAGGAACTTTCAATTCCTCGTCAGCTCGCGCGTGGTCGGTCCGCAAAAGGGGAGGGTCTTCGAGAGCGACAAATTTTTCGCACACGGTAGGGTAGACGAAGGCGTAGGGAATGACGTCCCCGTCCAGCGTCAAAAAGGCGGTGGGGAACATGGGGTCCACCTCAGATTCGTGCAACCTTACGGTCAGCACCCCGACGTTGCGCCTTGCCGCGAAACGCATCAGACGGGCGTTAACGATGGCTTCCGCTTCCCGATCGGGAGGCGGCGGGGTAAATTCTGGCCGCAGCCGGTTTATCGCCGCGCGGGCCGGCGAATCGCCGTAGCTGCGATAAAGGAGACGACGGAGCTCAAGCATCTCTTTGATGGGAATAAGGCGTTTCCGGCGATCCGCCGGAGCCTTGCGTCGGTACTCGTCCACCGTGGCCAAGTCGGCCAAAACGTCGTCGTACGCCACCGTCTGGCCGACCCGGGACAAAAAGGCTTCCAGTTGAGAGAGAAGGCGATCGGTCTCCGTCAGCCGCGCTTCCTCTTGGCCGACCCGGCCTCGAAGCTCCAGCGCTTTTGATAAACCGTCCCGCGTTTTCTCTTCCAGGAGCCGGAGCAGGTCCCCGTCCTCCGATACGCGTTCTAAAACCTCCAACGCAGCGCGCGCCTGCGCTACGGCGCCTCGCGCTTCATCGCGCGTTTCGTCGGAGCCCTCTTTTTCCGCCAAGCGGAGGGCGTCTTTCATTTTTTCGAACTGCAGATTCGCCAGAGCCGTGCTTTCTTTGACGCGCCCTTCGAGGTCGGCCGCTTTCCCGATTCGGGCGACGAACCGCTCCAAGCGGGATTCGTAGTCGGCCAAGGGACCCGAGAGATCCTCCTTAACGGTTTCCATCGGCGTGCGAGTTATGGGCAGGTAAGCGCTCTTTAACCACGTGGCCAGCGGCAGGAGTTCGGTGGCCGGCCTCCGCTCCTCGTTGAGGTCCCCGCGATTCAGCGTCTCGATCCACAGATCCACTAATTCACCCGAATTTCGCGCGTCTCGAATTCTGGGCGCGAGGTCGCTTGGAGCGCCCAACAGCAGCTTCCGTTTCAGTTCTTCCGTGGCTTGCGCCAACTCTTTTCGTCCGCGATCCTCGTCCTCCTCCAAAAGGCGGAGGTTTCTCTTTTCCCTTTCTACCGTGCGAGCGACGTATTTTTCGTACGCCGTGTCGCGAAAATCCGCGGGATCAACTCGACGGATAGCGGCCCGGGCCTCCTCCAACTGCGGCTTGTCGTACCAACGGTGAAAACTGTCGGCCGCGGCTTCGGCCGCGGACCACCGGTGCAGCTCGGCGAGAGTGGAGGCGGCTTGCTCGAGCGCCCGCCGAACCTCCTGGTATTCCTCGTACTGATTGAGATAAAAAGGCACGAATCTTTGCAGGACGTCGAACATGCGCAGCTCGTTTTGATTTTGCCGCACGAGCTCGTGAAAATCGAGGGCCGACGGCGGTCTGCTGAGGGCGGCCGAGTGAAAGCGGTTGAAGAGCTCCGTTCTGGAGCGGGCGCGCGCGATGCTGGCGTCGAAAGCAGTCGCCAAGTCGGGAAGCACGCCGGCCAATCCACCGACCCAATTCAGGCCCGTCAACAGAGTGATCGGAGGCTCTTGGTTTTTATTATCTGGGTCGTAGGGATTAAACTGAAGGAAAAGCTCCAGATTTCGATCCACTAAATCTACCACCCGGGCAAGCAAATCGTCCGCCTCTTCCGCTAATCGATCAAAACCCTCGTGGTCGCGGAAACGCGCGGCTTCTTGCGCTACGATCGCGTAGCGATTGGTATCGAAGACGGAATTGTCAATGGAATCTTGAAACGTCTCCCGTACGTACCGAGCGAAAGCCGCAAAAGCCGAGTCTTCTTCCCTAGAGGCGAAGTTGGCCGCCGCTTCGGCGTACGCTTCTTCTAACCTCGAACGGGCGCTTTCCAGGCCGTTAAGCAATTTGGCATGCCGTTCCTTTTCCGTCTCGGACAGGCCAAGGTCCGAAACTCGCCGATCGACGTCCTCCAAACGATCGAGAACCAGGGAAAAACCTTCCGTCGTCGGTCGCGCCAAATAGCCGCTCTCGACGGCGGAAACTTCGGTCGCCGCTCTGTTTAATTCCGCCGACACGTGTTGTCGCCGCTCTTCGGCTTCCGCTTCTCCCAGTTTGGCCCTAGCCTCAGACGCTACCTGCCGTAAAAAACTCAGCCCGTAGGCGGAATAGGCATCCTCAGCCTCCTCGGCCAGTTTGCGCATCCGATCAAGCTCGGCTCGACGATCGGCGGCGGCCGCCAAAGCGGCGACAAAAGAGTCAGCCCTCTCCGCAAAAAAAGCTCGCTCCTTGCTAAGCTGCTGCCGCAGGCCGGTGAGGTCTACGGCTTTTGCAAAGGCCGGGCTCAAGCCTTCCAGTTCGATCGCGTTCCACTTTAAAGCCGTTTGCCCGTAAACCGCCAGCAGAGACAGAAGGTCCGTTACTACCGTAATGCGCTCCTCTTCCCTTTCGCGCAACAGCTCCGAGGCCGATTCCAGACCTCGCAGCCGTTCGTCCAAGAAACGCAAGGTATTCAAATTTTTACTGGGCTTCAGCAGATTCTGTAGTTTTTCGGATAGTTTTTCTTCGCTCGCTCGGACTTCCGCCTCTCTCCGCGCGTTGTCTTTTAGCGCCGCGGCCAGCTCTACCTCGAAAGCGTTCAGCTCTCGTTTTCTTTCCGGATCGGTCTCTTTGGCTCGTTCGACGGCCACGGCCGACCGTACGGCCTCCAGGCCTTTTCTCACTTCTTCCGGTGCGCGAGTTCCTCGTTCGCCTTCCGTCGCCAGCTCGCGCGCCACGCTCATCTGATTCGCCAGGCTGGCCAACGCTTTCTTTCCGAGCTCTACCCGCTCCGCGGCTTTTTTCAGATCACTCACGGAGCTCAGCAGTTTTTCCGCGTCCCCGATAAAACCGCCGGCGGCCGCGTTCCGAACCGCTTCGGCCCACTCCTCCGAGGGGACTCCACCGTCTCCCCGGGCGCCCGGCTCGGCCGCTACGAGGAGCCGTAGGGCTTCGATCGATTGTAATCGATCGATTTCGGAAGCGCGCGCACCCGGCACGCGGTCGGCAAACTGTCGACTTTGCGACACGAAATCCGACAAACTTTTGGACAGGGAGGAGAGCCGATCGAGCCAAGGGCTTTGGACCAAAACCAAATGGGATCGCGCTTCTCGCGCGGCCTTTAGGTCGTAATTAATTTTCGCTTCGTAGAGTTTGAGGGCCTCACGACCTTTTTCGTCCGCTAAACGCGCTAGAGTTCGATAGGCGAGATCCCGCTCCCTTTCCTCCGTCGGATTTTGCGCGGGAACAATATCTGGCAGTTCCGCGAAGGACACGGGTTCGTACGATTCGTTTCCGGTCAGGACCCGCGAGGCGGCATCGATCAGCCGCTCGAACAGATCTTGAGTGAGGCGACGCCGGCTGAGATCCCCGGTTCGGACGGCGGCTGCACGGCCGGCCGCGCGACGCACGGCGTCCAGCACGTCGACCTCTTGCACGCGCGTGGCGAAAAGAGCATTATAGCGGGATTGCACAAGCGGCTGCAGCGTCTCTTCGAAGACTTCCGAAGCCTTTTCCGGGGCCGCGTTCAAGACCGAATTTTCCGCTTCCCGCAGCACGTCGAGAAGATTTTTTGTGCGCTCCTCGACGACGGCAATCACGCGCGCGACTTTGATCTCGGCGTCCGGGCCGGCTAACGAAAGCAAGTCCGCACGAGAGACCACTTCTTCCATTTTAAGCTCCGTTTGGGTCAAAAACTCAACCATGGCTGGAAACGCCGCAGTGACCCGCCCGAACGATCCGATCTCCCGGATCACGGACCCTAAAGGTCCCTCGCTGCCGCGAATGGCGGAAACCCCGTTTTCTAAAAGAAAAGCGAACAAACGATGGAGGCCGAAACGAACCACAGAGTGAGGCAGGTTATCGTTGGTCCCCGCGACCGCGCGAACCACCACCGAAAGGAGGCGCTCTTTTTCGCGCTCTAAAAGTTCATTCTGGTTTGCGTCTCGATCTTCCGTTTTCGCCGTGGCCCAAGCGAACGGATCCTCCGTGTCCTCTTCGAGCTCCGCGTCTTCCGCCGAAACGGGCACCCGCCGCTTTAGCGGTTCTTCATCGCCGCTGGAATTCGTTGCTTTCGGAGAGTCTCTTTTCTTTCGGCGTTTTCTGGCCGTCCGCCTGGCGGCCAGAAACACTTCGATCGCTGGCAAATTGGCGCGTGGGACCTCTTCCTCGAGACCGGTCAGCGAGACTTCCCGGCGGTCGGCGAGCTGCGAGGAGGCGATATCGGTGGCTCCGTATTCGGCCGCCAAAAAAGCCCGCACGTCGGGCACCGAATGAACCTCGGCGCTCCCGGGTTGTATCACGGAAAAATATAAAAAATTGAGCGTGAAGGAATCCGATTTCTTTCCGTAATTGAGCAACCAATTGTAAAAACCCGCTAGATCGATCAGGGATACGAACGCCGGGCTGCCTCGCGAGCCGTGAGGCTCGAATATGTACAGGTATTGATTTTGCCGCCATATGGCCACGACGAAGGCCCCCACGGTGACTATCATGGAATCGGTTGGCCGCGAGGTCCGCTTCGGAACGATTTCCCGCGTCACCTTAAAAGCGTTGGCCGCTATCAGTTCGGAAGAGGACGATATAGCCGCCTCGTCTTCCGGCGATACGGTTTGCGTGAGAGGAACGTTGCCGTACGTCGCAGAGCGGATCACCAGAGTTGCCGCCTGCGGGGTCGTGATCAAAAGCGGAATATCCTCGCATTCCGCGTATCGCACTTGCGGCAGGCTTTTTTCCGCCAATTCGGTGCCCTGCAACAAAATGCGATCGAGCGCGGCCGCATCCGCGGACTTTTCGATGCCGTATAGAAATACGGAGCGAAGAAAGGCAACCGCGTTGAACAAGCACTGGGAGCCCGCGAATTTGCCCAGGCGGGACGCACTTTGATTGAAGGTTCCCGCCGCTATTAGGGTTCCCCATTGGGCAGGAAGAGCGGATAAGAGTGACTCGCTCATCGCGTCTCCTCCTCGTTGGCCTGATCGACCGCGGCTAACAGAGCGTCCAGATCGAGAAGGCGTGGAAGCTCCGAGCCGCGGCGCGGTCTTTCTTCGTCCTGCGCCGCGTGCCAAAGAGGTGCTTGATCAAAGTCGTTCCAATCGAGAAGATCGCTTTTTCCCGAAAAGCGAAAGAGTGGAGCATCGTCGATTAGCTCGTCTTCATCGGGCGCGCAATTTTCTTTGTTGCTTTCGGGACACAAGACTTTTATTACAGCGTGCTCGACGCGACTCCGTCGGCCGAGCTGCTTCGCGGGCGGAATTTTTACGGCGTCGGCCGCGCGGCCCAGCACGTGGTCGCTGAGTGAAAACAAGCGGACGAGTTGATCGGGGGAGTCTATTCGGGCCTGGCCTTCAAACGTAGCCGCTAGCGGTCCCACCTTTTCCACTAAAAACACAGCTTCGGGCAGAGCAACGTCCCGCGCGCGTTCGATGAACGCCGTGACGTTACTAATGAAGGCCGTCGTTCGGTCTCCCAAACTTGTCATCTTACTCAGCGCGGCCTCGAAGGCCGTTCTGATGCGTTCCGGGTATTCCATTCGTAGGTTTTCCGCAAGATTTTCTCTAAGAGCGGTAACCGCCGAAACTTCGCGGGATAAAATTGCCCGCGCGTCCGACAGGCGGCGCAGAGAAATCTCGCAGCGTTTGACCGCCAATCCCAGTTGATCGAAAACGCGGTCCAGAGGCCACGTGCCGATCTCTCGGTCTCCGGCGGTAAAGGAAGTCTCTCCCCTTCCGGAGACGTACACGGAAGCGTAGCAAAAGTTTTTCAGGACGTCGATTTCCGAAACGCAGTTTTTGGCAAAACCAAGAGCGGAGTTATATCCGTTTTCGGCGCGCGCCGAAGCTTCCCGGTACGCACGACGATAGGATAGAGATTGCGCCTCGGTTACAAAGCGAGAGACAAAGCCTCCGGTGCCTTCCGCTCCGGGAGCTCCGGCCGACTTTAAAGCGGCTTCGGTCAGGCGAGAGGAAGCCCGGCGGACGTAAGTTTCCGCTTCCGAGAGCAATTTGGCCAAAGCGCCGGATTCTTCTAGAGTGGGGTCGTCTCCTCTGGGTTCAACGGCGGCCGCTAGTCCGTTAATGGTCGCACGGAAACTCTGGTCGCCCCCCATGCTGCCGGCTCCGAATAATCCGGCGCGAAAGTAGCGGGCCGCTAGATCGCGACGCCCTCTTTCCGATCCGAACGAGGCACGAAACGTGCGCTGTAAAAGACGGGCCACGGGGCCCGCCAAATAGAAATCCGCGAAAGAGGGATCGGCGAGAACCAGTCGATCGGCCTCCGACAGGGCCGGGCCATCGCCAGCAAAATCCAGCCCGGCCACGGCCCGCCCCAAAGTGGCGGTGTCGAAAATATTTTTCGGTAGATCGACGGAAAGGGGGGTTTCCAAGACCGTCGATTTTAAATGCACGTCCCACCCTTGCTCCGCGGCTCGCCGGTAAAGAAGGTCAAACGCCCGAGCCGCGGTTTCGTTGGCGACGGTCGGGTGCTCCGCGTCGACGTACGTCAAGGCGCGCACGTGCTCGTCTAACGAGGCCTGCAGGCGCTCTTCGGCCCCCGCCGGTGGTCTGAACACGCGCAAAAAAGCGAGCGCAGATTGAGGTTTTAGGCCCCCCAGGCTTTCGAAGAAGGCCTCGTCCCTGAGAACCTCGTCTCGCACACGCTGATAGACCGGCAAATACCGCCGAGACAGAGAGTAATCTTCAAAGAGGCGGTAACACAACAGGCCGAGGTACGCCAAATAGGCGAGGCGTTGCAAAACCTCGTCCGTCAGCCCCCCGGGTCCCCCTGGGTTCAACGGCCTTTCGCTAAGACGCATAGCGCCCACGTACCGTTCGCAGTAATATCGCGTAAAGCCTCGTTCGAGAAAAGTGGCGAAAAGCCAACGAAAAACGCTCGGCGGTTCCTCCGGTCGCGGCAGGGTGGCTTTAGTCAGCGTATCGTCGAGCGCGTCGAGGAAAAACCGCATTTGTCCAGCCATAGCCTCCGGCACCGGTTCGCGAGTATGGTACCAGGCCACGATAGAAGACACGCTAAAAGCGTAGAGCTCCGGCGATACGCCTTTCATCAGGCCGTCTAGGCTCGTGTCGAAGCGCCATGACACGGCGACGTCCTGCGGCGACAGGTCTACCGGGCGGCCGGTTAGCACCGACCGCGCGAGCCGTTTCTCCTCAATTCCGAGCGACAGCTGGGCGTTTCCGCGCACGTTGTCGATCAACGAAGCGCGGGCCGTTTCGAGGCCGGCCTCGAACAGGGTCCTTGCTTCGCGCGAAAAAAATTCGCGCCTAGGGGCGTCATCCCGTTGGTACTCTTCGAAAAGGGCCATGGCCAACAGAACGCGATCGAACGGTTTCAGACGACCGTCCGGCGTTTCCGCGAAAGCGATCAATCGGGAGTTGAAAAGGTTATAAGGCACGAGATAGTTAAAACCGTGCGCAATGGCGGCTAGCGCTTCCTGAACGAATTCGTGGTCGAATAGCAGATCGAAACGCCGATCCACTGCGGCTGCCACTTCTAGCACCGGATCGAATTCCGGTAAATACATTCGACTCCTGCATCGATCGAGCACGCCCAGCATGCGATCGCACCAAGATTCAAAAACCGCGCCATAGGTCGCGGGCTCTAAAGCTCGCGCTTGGGGCGGGGGCACGTCGGCCTCGCTCAAAGAGCTCTGGGTCACCGCGTATAAAATAACTTTTTTCTCCCGCAGGCGTTTCAGTTGAAAAGGTAAGTTTCGTAAGGTAAGAGGGGTGTGTATTTTTTTTAACACCAGGTGAGGAAAATAAATAAAAGCGTACGAAAGCCAAGGCTCCGAGGTTTTCGTTTTCTGTCTCAGCTCTTTTAGGCGCGCGAGCAGCGGAATTAAAATCTTCCGGTCCCCGGCCTCGTGCGGGTCCACGCGGTCCGTGGAGCCGACGTAGGCTACGACGGCGTCCGTAGGGGAGACGGTGTCTCTAGATGAAGGCTCCGCGTCCGAAAACCGCGAGAGACGGTCCAGGAGCGTGAGCAGGACGCTTGATTCGCCCGGAGCTCCGCCGGCCGCTTGACGACCCGTGGGCGATCGGCTTGCCGAGCGTTCGCGCGGACGAGAACCTTTCTTTTTTCGCCTGTTTGAGCGCCGCTGCCGCGAGCCCCGAGAACGGTTTTCGGAATCCTCGCTGACGTTTTCGGTTTCTGATTCTTCGTCCTCGGGCGGCGCCATGTCGACCCTAGATCGAATCCAGACCAGACTGATAGCTCGGCATCAACGCACCAGGAAATACGTCCAGTGGCCCGATCGAGCGGTTGACGCCCTGCGCGACTCGGATCAAGCGATCGACGCCACGAGCTTTTTATTGAAGTCCGGCTTTCGCCTCTCTACTCCGGACCCCGGTCAGGCCGAGAGCGACCTTTACGGTACCGCCGTAGCGGCGGAAGCTATCGGGATCGCGGACCGCACCATTCTGCCATCGGATACCGTGATTTTGGCTACCCACGTGACATGCATAGATTTCATAGAGCCCGACGGTGATATTTTAGGCACCCCGGTCCTGAAGCTGCGTTCCATGGTCGACGTCCTCGCCGAGCTACGAGAAAGTGACAGGGGGCGCGATAACGCCACGCGCCTGGAGGATGCCGTTTCGCACGCGGCTCAACGCGTACCCTTAAACGTGACCAAAACTGACACCCTCGTGGTGGAAAACGGATGCGTTTCTTTTATGTTTGCAGTGGCGGCTCTCGCTCCTTTTTACCCGGAAGGAGAAGCCGACCCCGTGACAGCCTTCGTTCAATCCCGATACCGCGGGACTCGCGCGTACGCGCAACTCGGAGAAATTCTCATGCGCATGGTGGACTGCAAGGTTTATCCTCACCGCTACATGGAGCCTTACGGAGGCTTGCACGCGGCCATTCAGGGCGTCGGTATGGCCCGCCTGACCCTACTTATCAAGGGTTCGGTCGAAGGCGCCGCCGCTGCCGTTCCCGCTTACGAGCGGAACGTCGTCCGGCCTCGCAGCACATGGTTTTCCGTTCCGGCCTGCGCTTTCCTAGACATGGACTCGAAAATGCACCTGCCGCCCTCCAACGCTTTCCGTGTATATTTCGCCTTTGTTTACGAACAGAGCACGGCGCGACCGGCGGTGCGCGTCTATGTAATTAAAAGCCTTTACAGCCGTCAGGCGTTTTCCACCTGCTTCAAACGCTATTTCGCGCGCGAAAGAGCGGAAAACGTGCGACTGGGGTACCGCAATAACACGAGAAATCGGAACCCGGACGACGATCGATTCGGAGGTGAAGGGAGCGGCACCCGCTTTCAACTTTACGGACCTCATCCGGCCGGAGGTTACGCGTATCGGTTACACGGCCGACCGCACTGGTCGGCCAGTTTGCTCGGCGCGTTTATGCAAATCGGAGACGTCACGCACGCCGTGAAGCCTCAAGAAACGGTGATTTACGAAACGCAAAATTTCGGAAACGCTCTGGAAGTACGCATGGTCACTTTGCCGGGTTTCGCCTGGACTTTCGGTGACTGGACGGAATGCGCCTAACCGGCCGCTCCTACGGATTCGCGTCTCCGCGGTGGATCACCATAAAAAGCCCCCCAAATACGTTCCACAACCAACGTTCTCGAGGCTCTCTTCCCGGTTTTGGTTCCCCCCCCCCCAAGCCGTTGCTCACCTCATCTTGAAAGTCATGGTGGCCCCGGAACTCCAGCGGCAAATCGATGTTGCGCTCGCCGTTGTCCGCAGCCAAGGATGCAGCTTGAAGGAACCCGAGGCCATCCAGAGGAGGGCCGAGGTCGATTACCTTACGCGCGTCATAAATTCCATGGAGCCAGCGTGCAAATACAATCCCGCTACTTACCGCAATCTCGGGGAACTGACCCACTTGAAAATACATCTCAGTACCCTGCCACTGCTGGATTACCTAGAGTCCGTGGGTCTTTTGAACGAGGTCCGGACCGCCGTCGGCCGCCACTTGGAGTACGTGGCGCGGTTCTTTGACTGACTGTTTTGAAAGCGGGGAAGCTTACGCTCGCATTACTCGACTGGGCCTGACGTCGGCCCTAAAGTCCGATGATTTCTACCTAACTCGCTTGCCGGGCGATCGGCTGGAATCCGTAGGGCAATGCTACGCCCGGCTGGCAGCCACGGTGGCGACCCACCGGTCGTGCGCTCGCCGGGAATACGCCATCGTACTCGGCTTGGATCCCTTCCGTTGGAAGGATATTTTCGCGGCTTTTTTTTTGAAATGCTCCGCGAACACGTTCTCATACCGGCCACCCCGGCTATTCTTTTTATGGGTAAAAAAAATTGCTCGCTCAGCAGCAGTTTTTTGCTCAACCGCCCGCACGGCACCACGAGGGACGCCATCAGAAGCGCGGCGTCCTTCGTGGTGCCGGTGCTGGCCAAACGCGGGGGCGTGGCCCTTGACGTGCAAGATTACAATCTACCTCCTTACGAGAAACGAAAGCTGGGCCGGTTGGGGCTTTGCAAGCTCCTGGACAGCGCCGTCCTGCTGAGCAATTCCGACGCCGACCGGCCCACCGGGGTTTGCCTCTACGTGGAACCCTGGCATTCGGACGTCGAATCCTTCCTTTCCATGAAAGGCCTGACCGCAACCCACCCCACGTTTCGATTTTCCCCTCGGGATTACCTCAACCCCTAAAAATACGAACTTCTTCGAGCAACGCGACCCGAATTATAGGAACGGGGTCCTAAACGACCTGTAGAGTGGAAGAGGGGGATGACAAAGTCAGGCAGCGTTTTTTTTTGTAAAGTCCTGGTTTATTTTTTTAAAGTTTCAGTCGGCGGCGATGACGCGAACGTACAAATCCGACACGCGCATGTAAGCGTACCTTTCAATAAAATCGTCCAAGTGTTTCTGTAATTTGTCGGGGTCGTATTTTGCCACGATTTCCATTAACGTGTCGATATCGGGAGCAACGCCGCGCGATAAGGGCACACGTTTTAATAGTAACAGTTTGCGATCGGACGGGAGGGACACCGGTTTCACCAATCGGCGAACCTGTTCTACGAAAAGTCGCTCGCTTTCGATTATGTGCGGGCCGACGTCCCTTTCCCCGTCCCGGGGACCCCACCACTGTTCGAGCGCTTGCTCGAAAGATACCAGCTGAGCGGACGAGTGAAGATCAGTGTGGCAGCGTACGAAATGGCTTAAAAAGTCGTCGCTTTCCATCCCCAAATGTTTCAAAAGAACGCGATATCGGACGACTGGCGGGAACATGGGGAGCGGATCCAATATAAGATCGCAACCCATGAGTAAAAGATCAGTGTCGCCTGAAATTACATAGTCTACCGCGCCTGTGTGAAAAAGATTGGCGCAAGATTCGTCCGCTTCGTAGCCGGGCACGGCAACGATAGGGTAACCGGCCGCCTCGATCAAGCGCCGACAAAATCGATAAGTCGGCCGCTTTCGTCTGTGATCGTCTAACGTGGCAAAAGGGGTCACAGGGGTGCTAGCGCTCGGCGATTGGGAAAGCGTCTCGGTTTTCCGAGAGGCCTTTCTCTGCCGCCGAGCGATAGCCTTGGCCCCGTTCCCCGAGGGGGCGCAACAGAAAATATCGTACATGCCGTCGAAAACAAACACCGGCACAAACTGTTTTTTGTTAAGCACCTGGAACAGGGTCATAAGACACCAGTAGTTGAGACGCTTTCTTTCAAACTGTCCCACGAAGGCGTCTACTCGTCTGAGCAGGAGATGAACGACGTTCCAAACGTCTACCGCCACTTTCACGCCACGGACTTCGGCGTAGTTACAGCGCATAGGCTCGATTAAGCCGTGATCGGACAAGTACCTTTGCATGCCCATAACACCCATGCCGGGTGGTTTACCTGGGCCGGTGAGACAGAAACGGCGAGTGGACGCGCTGGCCGAGCCATAAGAGACGCGGGAGAAAGGTGTGGTTGCCTCACCCCACCCTATAAAAACCCAGGTGTGCTTGTAGAAAATAAAAAACATTAGCGTAAGAAGAAGCCGGACGGACTAGTTCTCCGGATCGCCATTTAAAGAATGTCCGAAGACGCGTGCTCAGCGGATCCGGCGGTGGAGGTGATGCTGGACGTCGATGCGTACCGGCGCTTGGCACCGATCGTGCGCTCTTTGAAAACGCTGCTCGATTCGGGCGTCCTTTGGTTTACCCGGCACGGCCTTATGATAATCGACATGAGCGCCCGTTCGTTTTCGGCCTTTACTCTCCTGCAAAAGGATTGTTTCTGCATTTTTCGGTGTCCTGAAATGCATTGCTACCCAGTGGTTTATCAAAAGGAGAATTTACTGGGCTTCCTCAGCCACCCGCCCCGCCCCGATTTCAAAAATGCCATTTTCACTATCGCCGTGCAACCGGACGGCGCGGCCGCCCTTTCGCTCGTGGTTCGCTACGAAGACGAATCTGCCGAAAAACGTTTTTACCGGTCGGACGCCCTGCACTACAGCGACCTCGTCGAGCCACCGGACTCGGGGCACCTGTGCTCAGTGCCCCTGGAATCGTACGCCGTCAACGAAATCATGACTTGGTTAGGAACCAAAGCGCGGAACCCCGGGCCTTTCCAGCTTCGCTTCCTCCGCCAGGATGGTACTCTAAGGATGGAAACCGCCCCAGAATCCTGCCAAGACGACCTGATGTTTTCGATTTTACCCCCGGGAGCGCCCGAAACCGAAGACTCACCCGTCCTGTGCCCCGCGCCAGCGAAAGGTCGCGGGCGGGCTTTGGCCAAAAAATTGGGCATGGGTCCCAAGGCGCTTCAAACCCGGTTGCGACAATCGCGACAACTCGTGGCCAGACGCCTGCCCCTGCGAGACGTTCGCTTGCGCGTGGAAGCCCCGCTCGAAGTCAAAAAAGTCATGGCCTGTTATAAAATTGGCCGACACGCGCGACCGGAACTATTTTTGCCCGAAAAGGACGAAAGCCTCTTTTTGATAGCTCTGGCGTTCAGCGGGGAGGAAGAGAAGAAGGGCGTAACCAGTTACTGCCTATTTCCCAGTAAATCACCCACGGTTGAAAAGGAGCGGCTAAAAAGAAGAAGGCGGCCCTCCACGGGGAAAGGATCGGGCAGTCCCGTTCTCTGCAAGAAGCCGCGCTGCTCATAAAACGGCGCGATTGGCGGTACGGTGTGGCAAAAATCATGACCGCTTCATTATTGCGTTCAAAGCGGAACCTCGCGTGCCGCGGCGACGGAGGCTGCCGAGTGTGCGCTCTATCGGAGCTCCGCACGGCTTGCGGGGCCGGAGTCTACGCGGCCCTCTCGGCCCTTCAGGTCCTATATTTTGTTCACCAATCGTCCACTGGGCCCGGAGATCGGATGTCCACCCTGCTGATGGCTTGTTTCGGGTTCGCCGTCGTCTTGCTGCATTGGCTGTGGAAGCCGCGTTACGTTTTCCTGCAGCAGGCCGCGAAAAGCCTGCTCCGGCTGCAAATCGCCATTACGCTTGCTTGCGCCGTATTGACTTTTTGTGATGGCCCACGCGCCCTCACCCTTTTCCCCCTTTACGCCACGTCTATGGGCGTTTCCTTCACAATCATGCTTTATCACTTCCGCACGTGCTTTGTTACGGTTTACACTGCTGGCGTTTCGTACGCCCTGCTGAGTCTCTGCTACGGAGTCGTGGTGCCGGTTTTTCTCCGTCTCATATTGGCGCACCACCCGTTGGCAATTTTTCTTACCGGGGTCGCCGTGGCAACCTTTCTCCCGAGCGACGTCAGCTCCGATCTGCGAGACACCTGCACTTTCCGCGCGTACCGTGCGCAACATCAGGCCATCGTAACGGAAATCGGCGGAGAGTCGGCGAAAGGTCGCTGCATCTTTAAGCCCTCGGCCGACGCTTCCGACGAACGCTCGGCCGAAGAGGACACCGAAGGGGCGCTCTCGGTCGTGAGCCGTCTGTGGCTCCCGGCCGTGATGTGCCTGATTTCCGGTGCCGCCCTTATAGGCCTTTTGGCCTTGACAGCCGCCTTGACGGACCGCCAACACATGCTCCAATTTTTGATATTGCCCGCTTCGGGGTTTGAATCGTTGATTTACGTTCTCTTCCTGGCCGTCCCGGCGGCGTTTTTTACTCAGGCTCTGATAAGCGCTCAAAACGGTCGCCGAGCCTGCCGCTGGGTGGCGCTCCTGATTGCTCTAGCCGCCGACCTGACGGCCGGGCTCCTGGTTTGGTTGCGACCCGACATATGCGTTTTGGAATGTCCGGTTGCCTTGACCCTTTTTGCTCAGTTCCTGTGGACGTTGCGTTTACGAGAGGATCCGAAGGACGCCCTGGCCGAGGCCCACCTGGCCGGAACCATGTTCGCTACCTGCGTGTTGACCGCGAGTTATTTTTTTCTAGTTATTTACAACGATCCGCACGCGTGATAAAAATAAAAAACCTTTATTGTTCGACTGTCATTTTCATTGGTATTTGTTCCACGGGAGGGATTGACCACGGAGAGGTGTAGGAGGTCCTTACCCTGTTCAGACGGGTTTTTAACCTTTTACCTTAGACGTGTCCGGCATTTCTTGAAATGGCCCGTAAATCACGGTCCGCGGACGCCGCTACCCTCCCGCCCTCGCTCGCAAAAGAGTTTCCCACACTTGACCGCGGGATGACCTTGAAGATCACCAAGGACGGTCTAATTTATTACGCGTTTAATCGCCTCGTGCTCCCAAAAAATTTTGGCTACGTCACCGCGGCCGATGACTTTCACGTGTGCGAAGATTGTGGAAAGCGGGTTAAGAGCGAAACGTACATGAAAAATCACGTGAGGGAGCACCTGGGACTTTATCGCATGAGATGTATTTTTTGTGGGGACGGGTACGCCCAAATTCACGAACTTAAGAAACACGTGACCGTATGTCGCGCGCTTACTACGGAAAGGGCCGGTTGGTTGGCCCGCGTCCTCGTGGCCGCTAACACCGTCTCGCCCCGCTTTGCCAAAGTTTTAACCAACCGCCTCCTTAGCCGCAAGACGAAAGCGGAAGAGCGACGGATCGGACCCGACGGTCTTTTCGAACCCACGGAAGCGGACGAACGAGAGGAAGCGCTCAACCCCGTTCCTTGTCCGTCTCCGCCAGAAATCAGAGACTCGTGCGCGGAAGAAATAAGTCCCGCCGCGGAGACCCAACAGGCGGTTTCGGTTCTTCTCAAAATTATGGAAGGAGAAGCCGACGTAGCTTGACACAAGAGGATTTTAAAAAAATAAAAATCTTTATTTTGAATACATTTAATTGAACAAAGCGTCTTGTATCTTGCGCTCGTAATAAAAAACGAAAATCAAAAACCCCACCAACAGTCCCACATAGATGGCCTTTATGGCCAAATTAGCCAAAATATTCACGCAACACGGAGCTAGCAAACCGCTTTTGATGACCAGCGGCCCGAAAGGGACGTCGGCCGAATCCTGTGGCCCCCCTCGACCGAGAACGGCCGCGGCCGTTTCTCGCCCCGACCGAACGAGATCGTTTCGGATACTCGCCAAGAGGCGGCCGCTCTCGATGAAAAGAAAAAGGCCTACGAAAAGCCCGCAAAATATTTTGAAAGTCAGGGGCAGCACCGAGCGACACGGCGAAAAATACGCCGTGAGCGAACTGACCACCAAAACATAACAGGCTACGTGCAGGGCGAACTCCACCACCAAGCCGATGGCGGCATGGTAGTTCCAATACATGTAGCTTAGCGGGTCCCGACGATAGTGAGTCAAGGCCTGTCCGCGGTAAAAGGCCAGCTCGCGGAACAGGCGGTTGAGCTTCTTGTACGGCACTCGCATCACAACGGAGGAAAAAAGAAAGATGATATAGTTAAACGGGTGATGTCCGGGGGGAATGGGGTCGGTGCTGGGCCCGCACACGCCGAACATGAGCCGCGAGTAGCGGACGCACAGGTATGCGAAGTATACGGTCATGGTGAGCAGGCTCAGCCGCACGTGCGAAAACCAAAGGTAGAATTTGCAATCCGTCACGGTTCGAACCAATCGCACTTTTTCGGCGCTGCCCTTGCCGAGGGTCGGCAGATCGGCTTCTTCGTAAAACCCCACGGTGCAGCGCAACACCTGATATTCGGGCGGCACGGCGTAGACAAACCGGGTCGCGTTCGTCACTACGTATATCAGGTCCGCTCGTTGAGGTTCGGCGGGCTCAGAGGGGAGGTCGGGTTTTTGGGTCATGCCGGCGGTGACATACACGCACCAGGCGTTGCTTTCCCGCTGAAGGTCCCGCATTACCAATGAAAGGACGAAGCCGAAATAGGCCACGGAGAGAGGAAGGATAAAAAGCTGCGGATTCCACATGGCCGTCGCGGGCTTTTTAAAACCGCACGGCGAACAAAGTCTGCTGGGCGTTCCGTCCGCACCTAGCGGCGAAACACTGACAGAGAAAGCTAAGGCACAGCTGATTTTGGGCGCCCAAAGAGAGGCCGAGGGAAGCGCGCACGCTTCTTCCCGTTCGACTGTGCTCGTACCGCAAACAGGAAAAAGTTTTGGGGCCCCAACGCCCCGAAGGAGCGAGAGTAAAATAACAGTAGGTCCCCGTTTTCTTGGACACGGAGAGCTCTGCGCGGGCGTACTCTTCCGCCTTTTCGGAGCAGTAATGCTCCCGCAAGTAGGCCGTCACTCTACTCCAGGGCTCTCCGGCGATAAACGCCAATAAGGCGGCGTCGCCGCCCTCCGTCTCGTCGCAGTCGACCCCACGGGCCAGCAAAGCCACGATTAACGATCGTCCGGTAGTGCGATGCGCGCTCTCGGAGCGCCCTAAGCACTTTTCGACCATCGCGGAAGATTCCGCTCCCTTCAATTCCGTCAGATAGATAGTGGGTGCAGCCCGGCCCGGAGGCAAAGCGTGAAACAGCAATCGAGCGGGATCGGAGTGCTCGGACACAAAGGTTTCCGCGTCTACGGCGGGACTGGGGGGCAAGCAGTACAACGGCAACAGGCGGCCAAAAAGCCCACCGTCCAGCGAGACCTTGTACGAGTAAGGCGTGCGCAGGCTCCGCCCGTGAGCGTACACCGCGGAATCGATAAACTCGAAGCTCTGCAGACAATCGTCCAGGACGGCCAGGAGTTCCGGATCCATGAGCGCCGCTTGCTGGATCAACTTGGCCAGGCCGGCGACGACGCCGGCCGAGGCCGCGGCGAAGGGCGCCGGCAGCGGACAGACGGCCCTCAGACCCAACTTTTCCCGGCATCCGCAAGGACGCCGGTCGAGATCCGGTCCGTTTTCCTCATCGAAATCGAAATCGAAATCGGCCTCGTCCGTTGCCGCAGAAATGGTAACCGGGCACTCGGTTTTAAAAAAGTAAACGGGATGCGAATCGCGATCCCACTCTCCCGGTGGACGTAAAAGGGTTTCCAGGACCCGCAGAAAGCAGGCGCGAAAGCGCCTGACCAGACCGTGAATCTCTAGCGGAGTGAGCGCTCGCTGCAAGCGAAAATCGAGGTCGAGCACGAGGTTCACGCACGCCAAGCGGTCGTTGAACATCTCGTTGCGGCTAAAGTCCAACTGGCGCCAACCGTCCCGAGCCCCGTAAAAGCGCGGCTGGACTCGGGCGAGCCGCGTGAGCCGAGCGTCCGTGTGTTCGTTGCGCAGCAAAGGTCCGCGCGGAACCGTTGGAGGCTCGTAATCCCGAAGGGGTCCCGCGCTCCAGTCTTCTTCTCCCACCAAGCAAAACACGTGCGTGTCTCCATCTAAAACCGCTCGATAAACGGGCGAGGCCCCCGGTGGGCACCGCCGACCCAGAAAAACATCCCGGTCGGTCAAACCCGTTTCTCCGACCCGGCAGGACCCCGTGGCCAGCGTCAGAAGACGTTTGGCGAAGGTCTCTTCCGGTTCTAGCGTGTAACCGCGACGCCGCAATTTTTCAGCGGTCAACGAGATCAACCGATTCATTCGCTGGCGGTCCTCGGCCACCACCACCAGATCGGAGCCGGAGAACGCGTTGTAAAATTTTTCTTCGGCGTACCGCGCCGCCACGCGCTCATCCTCTAAAACCACGCGCCGTAAAAAAACGTTCTTTTTTAGGTGGGTTTCCAAATGAAAACGTTCTCGCAAGTGCACGAAAAAAGAATCGTAAGCTCGACGGCCCACTCCGCGAGCTGAATCGTAGGTCGCGGCCCGCGAAAACCGGGTGGCGTCGAGGTGAGCCCAAAGGGCCTCCTTTCCGTAACACTCAAAATGCGCTAAGTACAGATAGGTCACAAAATCAACCGGAGGAACGCGTAAGGCCCCACGAAATTTATCGATAAGCGCTTGCATGTAGCCAAACTCCCGGCGATCCGTCTCGTCCCGGAAAGCCAAAAAGCGAGCGAAAGCCAGAACGGCCCCTTGCCGCGTGTAGCGGCTCTGACAGAAAAAGGCCGAAAGGGTGCGAAAGCTAATTAATTCGGAAGGGTCGGCGGCGTCATTTTCCCCTGGGAAAAAATCGAAAACGGCCAACGCGTCTTTGAGAGACTGCAAATCGAGATCGTCGCCTTCGCCGACGGCGTCCAAAAGATAGTACCGGGTCAAAACCGTGAGGCCCTTCTCGGTGGGCCCGAATTTTGAAACGAGCCAAAACGGCGTGACCAGAGTATTAAACAGCCGGCGGAAAACGGCCGCTGTGCGGTCAGCGTGCTCCAGCAGCAGGCAGGTAAGCGTGGAACGCAAGGTGGCGCTAGAAGGGCGGATAAAGTCTCCGGGCCTCGTAAACGCAGTCGACATGCCCCAAATAATGTCGCCGTGATACAGCAGAGAGGTTTCTTCCTCCAGGTGTTTCAAAAGGTATTCGGTGGCCACGGGACACCCCTCCGACAGACAACGAGCGAAAAAAGGATCCCCGTCAAAATCGCACAAAAAAACCGGCCTGACCCGTTGGGGATATTCCTCCGCCCCGCGGTTACCCAAGAGGCAAGAATTCAGTAAGCATTGTATTGTTTTTTCTGGTTGAGTTCTGTTAGTCGTGGCCCAAAAAAATTCGTTCCAAGTGGACGCTTCAGGTACTGTACAATTTTGGAACTTTCCTTTTAAATTTTCAATTACCGTTTTTTGATTCGGATACCACCAAGTGTTATTTCCATCTTGTTCGAGTTCCCTTATCAAGTAGCCCAGGTCGTAATCGCAGGTCCTTACCTCGCCCTCTGTATCGGTGGGCACTGATTCGCTGTTGCCCGCCCACAATGAAAATAAAAAAACAATTAGGTTTAACATGGCTGAACTTAATTAGTCCGCCATTTTGTTTTCCGACATATATATACCTGTGGAGCACCATAGCGGGCGGAGCGAAGCGGAAATTCCCGTAATGTATTATTTCTTAAGCGATGAGCCTTTAAGGCTCAACTTTCAAAGCACAGAGAACGCCGAAGACGTTTACGAGTGGGAGGACTGGCTGATCACCAACGCGTTGGTAGATGATCGTTTCCGTGCTTTGGAGATACATCACCGCGTGCGCTGCGAAGGTGGACATTATTATTTCGTCTCCCTTTACGAGCGATTCCGTAACGCACGTTGGAAAAAACCCCCGCCTTTTTCCCTTTTGGAATATTTTGCCGCTGGCCTTTCCGCGTGTCTGACAAGTTTTTACAGACCTTGCGCGGAGGTTGAGCCGTGCGTAGCGTTTAACATATCGCTCGCGGAGCTACGCGATGCTAAGTGGGTCAGAACGGCTAAAAACAGCACTCCAGGTCTCGCTTTCCATTGTCACTGCGGCCGTCCGTACGGTCGGTATTGCGAAGCTCAGGCGGTTGAAATATTGCGGGTGTTGTCCAATTTCGTTATGCATCCCATCCATCGTCCCGACGGATTGTGTTTTCGCGCCACGTCCGGGAATTTTGTCGTTTTGGCTCGTCAGCCGATCGCAAGCCACGGTTACGGTGCCTGGTCTTATGAACCCCATATGCTCACTCCCGAAGAAAATAACTCGCGTTAGAAGAATACGGTTCCATACATATAAGGCATGCCATTAGTAGCTGCTGCGATAAAAGATTTTTAGACAATAAGCCCCCTCAGGCCTTTAAAACTAACTTTCCCATATATTAGCATAATCGCTTTCTTCATCGTCGTCCTGCAGATTTAGAGCGGGTGCGCAACCAGTCGAAACCTCGCTTTTTGAGGAAAAATCGTTAGTTTCCTCTTGAGTACACAGTTGTGAACAATGCGCGCAATAAGACAAACTGGGTGTTACAGGGGGCTTATTTTTCGGCGAACAGTTAAGCTTTGTCTGAAGCCGCGGGCGATTTAACGCTCGACAGCTACTTCCGGCACGCGGACGAAAGTGCGTCGTGAATGTGGCATCAAAGTATTCAAACTCTATTTCGTCCGGACCGCACTGATCTTCGGTTACAGATTGGCGAACCATTTTCACTGGGATGTGAACGGTACCAGCACGAACCCGAAAATCCCGTTCGTCACATTCGTCCGCGAGCGGATGCCTCCAAGGAGGAGCAGGACATCGACGTCGGTAGTTTTCGGGCTCGCGGCTTGACCACCTAGATAGTTTGGCCCCCATTCTGTCCGATAGTCCAACTGTGGAGAGACCCTCCTATTCGCCGTACTAAATAACTGAGTCATACTCCGCCCAGTGTTCCGTTTTGGAAAGTTGCGGTCAAAGACAGTTAAATAGAACTGTTTGGACACGAACAATTAAGAAGACCAAAGATTGATATTCTGCAAGGAATAAAGCACGAGCGGAACATAGCAACGACGGATGATGTTTGGACGCGGGCCCTGCGCGTTCACTACTGTAATTGGTGCGCTTCCGTAAAGCTTAGATGGCAATATTAACTACAATTTGCCGGTTGTGTTATTTTCAGTGACGCACCGGCTAGCCTATGCGCCAAAATGCGCTTTTAGATCGCCAATTTGGTTAGTCTGCGCTTTATATTTATGTTTAACGTATTTGATTGTTTTTTGGCTATATGGGTATGGCTCTTTTTCTTAGGGGGTTTCCTCCTTAATAAAAATGAATAAAGAAATAAAAAGAGAACAAAAGTTTTTATTGAATTAAATACAAATCCGATCTCATCCTTCGGCCCCTAGCACGCGCGCGGACGTAGAGAATCAGTAAGACACCAACCAGCGTCACCAGGAAAATGTACGTCAACACCGTAAAGAATTGCGCGACGGGGTAGCGCTTATGACAAAAGTTCTCTAGAGATAAGAAGGCCGAACGGGAATGTCCGTTGTCGCAAATCACCACCGATCGAAAACACTCCCGACGAAGACTCAATTCGAGCGTCGGTCCGATGTGGTGCGTAACGTTACAACCGAAAACAATCCAGTGGTCGGAATTCGCTATGCTGCCATCCAACGTGCACAGCAAGAGGAGCTCGCACTCCTCTGTGTTAGTCCTGCTTGATTTGACGGTAATGACAGGTAACAGGTTTTGCGATGCGGGAGTAATCGCAACTTTGAATACGTAGGTTTCTATGAACTGCCCGCCGGAGGTCTGAATCAAATAATAATATCCGGCGTCGATCGTCCTCACATCACGGACGATCAAAAAATCGGCTGTCATCCTCGTTATCCTGGGCGTGACATCAGGGTCCAGTGTGGCTTGGTCTGCGATGTCATTTTTAAACTCTCCGAGTTTGACGTGAGGACCCCCGCTTAGCGGCACCCATTCCCAAGTAATCGAGTCAATAGTAATATTCGCGTATTTTTCATTCGATTCGAATTGCTTTAAATTCAGCGTCAACGATCGGCCTTCAAGAGAACGAACGTGAAACGGTGTTACCGCCACGGAGCCGAACACATGGAAAATAACCACAAACCAACAAGTCCTTGCGAAGAACGAGTATCTTTTCATCCTCGCAAAACGTCAGAAAACGAATGCACAGGTTATCCGCAGGTATCCCGCTATTAAAAGGTTTTCGGTTCCGCCCATAATATTGAAAATGTACCTAAGTTAACGAATCGAGTTATTGAAGTAGCCGATTCTGAAATGGTCAAAAAGTGTTGCGTTAAAAGATTTGTTTAAAAACTCCTGTAATTACAAGATCTCGCTATCCGGTGCATAACCGGAGCTTCGAATTCTAAATGCTCGGTAAATCAGGTAGATGAGCAAAAAGAAAAGAGTGACCACAAGAGTAAAACAGCCCCATGTTAAGTTTCTCACGCGCAAATCGCGGGAGGAAAGATAGGCGCAAATGCTTTTTTGGTTTTGGAGTCTGATGGCCGCTTGGTCTTCCGGCGGAATCGCTATGCATTTCAATTCCAGGCGCGATTCACAATGCGCGCAAATCACCACACTCAAATTTTTTCCGTTTAAATTACAGCCGAGGATCTCTGGAAACCCTTCGCGATCGGCGAGAGCTCTCCATAGAAATGCTCCAATGATAACCAAGACGCCGACGGTGCTCATTGTCTTCGAGCCTTTAACAACGGCCCAAACATTTTGTAACGATACATATATTTATGAATAAAACAATCAGGCTGAAGGCCGCAAATAACCGGAAGGGATTTCTTCTAGGCGCGTAATGGTTTGTGCCAACGGTTATGAAGGTAGAACCGGAAGTCGACGTTATTAGCGGCCGCGGCGTTACAATTTGAGAGGTCCCCTGCTGGCCATCTGCAGAATCACAATATTCCTCGCTTGAAAAGTTGGCAATGCTGTTGGTCGTCAAGTTGTGCTCGCAAAAAAAAGTGGGCCTGTATCCTTTGCCCAAACTAACCTTTAGCGAACCGTCCTCCCACTCGCTGCGGATTTCGTAGTTCCCAAAAGGAGGGGAGTATCGCCACCGGCGTGAGGCGGTTTCGTTAACGGACGTTTGAACCTCACAAATTAGAGTAAAGTTACACCACAACTGAGAATGTAACGAGTTTCCGTTCGCCCGAATACTAAGTAAAGGGTTAGCGGGCGCCGTGCGTAAAAACCCAAAGGAGATCAACACTAACGCGCCCAGGAGCGCCATAGTTAAAACAAAGATATATTTGCCTTTATAGCTAAATAAAATCTTAATTAAGGGAGGGGAGTGCGCACACCTGCGAGTCTTTACTCGCCTACAAGGTTTATCTATTTGGTATGAGAGCAGAACACGTGTTCTGACTCAGCTCCGAAAAGAGTGGAAAAGGTGCCTGTGGCTACTGCACCCTTGGGTTCTTTTGGAAAACTATAATTCACCGGAGCGTTTGCGTTTTGGATGGTAAAGAAATAAGGCCAAGGTGTACGGGGTGTAAGTAACCTTAAACGCTATAAAGAGTGCTGTCAAAGACAGTGTTGTTGGTGTCGCCCTCGCGTATGCGACATGCACTACGAAGAACTGTCACTCGCCTCCCCGCCACGCGGTAACAAAACACGAAGGCCCAAACGGTCTGTTGGGTGGTTATTGGCTTTAAAATGCTGCCGCGATGGAGCCCTCATCAGCCTTTGCGTATTTTTATTAGCCCTCATGGCCGTATTATTGTTTCGAGCGTTAAGGGCTCCTCTGCGCCACCGACCCTGCCCTGACGATTGGATCACTTTTCGCAAAACCTGCTATTTTATTTCCGGAAACGCGGACAGCTGGGACAGGGCGCAAAGCAATTGCTCTGGGCAAGGCGCCGTTTTGAGCAACGTGGAGGAACTGGAGATATTGAGTCCACTATCGCAGTGTCAGAAATATTGGACAAATCTTGCCTACAGTCAAAAATCTCTAAAAAGGCCCGACGGCACAATAGTCGTAAACGCCACCGCGGCGTCTGGATCCGGCGTCTGTGTGACTTTTAAAAACTACCAATATGTGCCTACGTCGTGCGACCACGCGGCCCGCTGGTTATGTAAAAAACGGCCTGTTTTCAATTAATATTGTTCAAAAGCAGGAAATATAGGCGTGGTTTTAAATTAAAGGTTGTGATATAAAGACCCTTCTCTGGTGCGAGCGAGCGGCTTTGCTATTGCTTCCCTTGCTAACATGAAAATCTTTTATGACCGCCTCAAGGACGGAGCAGATGACATTCCACCACCTTACGACGAAACTTCGGACATCAAAAAATGTTCTACGGAAGAGCTGATCCTCAGCGCAGTTCTGCTTCTAGCTGCGTTCGCGCTTACCGTTTTGGTATTTCTGTTTTTTGCCTTTTGGGGACATCCGATCGATCCTTGCGCTGAAACGGTATGTCCGCCTGCATGGTTCGAGCAAGGAAGGAAGTGTTTCCACGCCTCTCTTCGCCAAGGCAATTGGTCGGAGGCCCGCAGCGCCTGCAAGGGCTTTGGTGCTACTCTACCCTCTGACGACTCAGAATCGGAAGTGAAAGTTACGGCTTCCTACGAAACTGACACCATTAAATGGTTGGCGTTGAGTAACCATACGAACCGTGAAAGCGCTACAGACGGCCTAAAGAAAAAGCAGGAAGGATGCCCTTTCGTTGATGTGACGGGGGTGCGAAATGCTACCTCATGTAGCAAAAGAGGCAGTTGGCTGTGTGTTAAAACTAAATGTTAAGCACTCAGGTTTCAATAAAGCTCTGTGTTAAAACTAAATGTTAAACACTCAGGTTTCAATAAAGCTCCAGGTGATTTTAAAAGATGTACTTGGTATTTGTGTTTTTCTCTTAAGGTCACACCTCTTTGTGGTTATATTAGACACGTCTCACTTTTGACCGAACTACCAGGAGCGTGATGAGGCGCAATGTAAAAGCGTGTTTTGTGCTTATATTCATCACCGTCGTTATTGCGTGGTGGTTATGTTTTCTGCCCAAGCGGTCACGGGAGCCTGTTTGCGTTCCCGGTTCTGCCCCGAAAAAAGCCGCTGCTCTTTTAGGATTTATTTCGCCCGTCGAACGCAGAGCCTTTTTAACGTTTGAGTCTTTACGCGAACGCGAGGTCAATCAATTCGAGTTGCCTTACGGGTTGCGCTCCGCAAGGCAAGAAGCCGAAAAAGCGCTCACGTCGGTCGAGTATAATCATCCAATCGCGTGGACGAAAAATACGTGTAGGAGTTGCGTGGTGGTCGGAAATGGACGGCAAATATTGAACTCTGGCTTAGGGTCCGTTATCGACGGCTTTGATGTAGTCATACGGTTAAATCAAGCACCTACGGCGGGATTTGAACAAGACGTGGGAAGTCGAACTACTTTAAGGCTTTTTTATCCGGAATCGGCGAAGTTTCCACCCGGGTTTTCGCCAGCCGCAGAAGAGCATCTGGTACTAATGTCCTTCAAGCCTTCGGATTTTCATTGGTTACACTCGGTTATGTCCGGCCACGAGCCTCCGGCTGATAGCAAATTTTGGCAAAAGGTGCCCCGGTGGTGGAACTTTCCGGCTAAGCGAGTGCGAATTTTGGACCCTTACTATTTTCAGGTGGCCGGGTTTCGGTTACTTAATGTTACGGGAGCCACTTACGACAAGCAGCGACCCAGTAGCGGTTTATTAGCCGTAAGTCTCGCTCTTCATCACTGTGATAGAGTTGCTATCACTGGTTTTGGGTACCCGGATTCCGGCGACTCAAGTGCGTGGGTCCATTATTTTGACGCCGCGCTTTTAAAGGATACATCTTTCGTTCCGCATGACTTTCCAAAAGAGAAAAAGGTTCTCCAACAGTTAGTTAAGCTAGGAGCAATCGAACGTCTGCCTAACGTATAAATTGTTAGAACGCTTTTTCTTAAAAAGTCGTAACGTCATTAGCTTGACTTTAGAGGTTTACCGTTTTTGTTTGTAATTAGGCACAAATTTTTCTATGACCGATTAACGATTGTAAGGAAACATTTAAACACGTCAAAATATAAATTCAAAAAAATAAACACCGGTTTTTATGAATGTGTTGTATAGTGTTCGTGTGTCGCTGGAACCAAGAAGTTTATAACGCAGAAAGCGGCCCATATTTTAATTGCATATCGATAACACAAGATAATGACAGGGGTAAACTGGACAGACTGAAAATTCTTTATTTGTTAATTAGATGGTCAATTGAAAAGCACACGACATACAATCATTTTAGGCTTTGGATCCTCTGTAATCATTTTCGTACAAATATAGGCAGTTGTTTTTGGCTTTTTTGTAAAACTTCAGCAAACTTTCTTAGAAACGGAAAACCATCTTTATCAGTCGTTATGATGTCTAAACCACAAGTGTAGAAATAGTCCAGAAAACTATTTGGTAGGTGTGCTGTTCGAAGTCCCTTTGCAAAGTTAAAACATGCTTGCCAAAAAGAAAATATCTCCCGATCATGATCTTTTTTTAGAACGCGACGGATCCCTTTTAACATTTGTAGTCTACGTTGCATATATGGATTCCATTTATCGGAGTAAGCCCCTGTATTTCTGACTTTATACGTGCATGCCATTCTATCGGTTTCCGATTCATTTCTACAAACAAAGGTTTTCATCTGGTTAGAACCACGGCCCAACAATCTTATAAAGGGTGAACCCTTTGGACTATGTTTCGTACGTAAACTGGTTATTTATAGAAATGCACTGGGGGCTTGGCACCACAATTCATCAACCAGCAAATAATTACGTAATCGACTAGTTTTCGTAATCTACAGGAGGCTCTTCTCCTAGGTACTTTGCCATCCAGGAGGTTCTCACTCTATTGGTACTTTGCAACACATATAAACCAAAAGTATCCCCGGTAATAAAAAAAGGGCACCGACAATTCGTATCGTTTAACACTCAGTTTTATTTGAAAAACAAGTGATTTATTTTTTAAAATTTTGTTCTTTGGTCGAGTCCGAAAAATGCAATTCTGTTTTACCATCGGCTCTGCAATGGTAATGACGACCAAAAAAGATCACCAAATTCTCGCTAGAAGTGCTTTCTCGTGCTTCTAACACTGGTTCTCCGTTTGGTACGCAACGATATTGTTTTCCGAAAAAGACCGCTAGAGTTTCATTAGTTCCGGGAAGTATTTCGGGTGCGGGTTTCCCTTCAATTTCCACCGGTTTCGCTACTTCAGTTTCTGAATGGTCGTCAATTTTTTGAGCGGATGTAGTTGGCGAACTAATCTTCAATTCAAAGGTCACGTCCATTTCTCTGAAATTGCTTTTCATGCGGCAAATGTAGAGGTCGTGGTTATCTTCGTCGGTCACCGACCGCAGGAGCAGATCAAAAACCTGTTCCTTCGCTTGCTCCTCCGAAAATCCGTACTTTTTACTGTCAGTCAGTGTCACGCCTCCCTGTGGGGTCCAACTCGCCACGGTCTGATGACGACCGCCATTGTCCAAAAGCAACCATTTCATGCTGGTGACCGGGTTGTTTTCATCGGCCACGTTGCTCCAAGGCCTGCAAGGGAGCGGCAAATCGCTCCCGGCCTTGCCTCTTACATCCTTGGTGTAGCCATACATGGGATCGAATCCTTGGGGAGCCGGAGTGGGCGGCCTCCCTCGCCTAATGGTGCCGGCGGTCGCAAATAAAGTTTTCCCGTTTTTGTCCTCAACGATGCATTCAAAAAACGTATTTTCGGTTTCTGGCAACAGTTGCACCCATAAATCAAACATGCCCTGTTCGGGCCGTGCGTGAAGAGCTACGAAGGGGGGTATTTGTTTTCCGGGTTCTTCGGGATAAACTACCATTCTTTCCAAGAAACCCGAACGAAGGTGGCCCCGCCATCTAACGTGGTAATCGGAACGGCCGACTTCGGGGTCTCGACACATTAGAGGTACCCATTCTCCTTGTGAACCGTACTTGAACGTGCGACCGCTAATCATCACCATATCGTTGACTTTGGAAATCGTGGGCTTTACGCGCGGTGTGGCGGTGGTCACCCACGACGAAGGATGACCTCCGGCCTGCGCGTGTTCCCAGGGTCTAAATACTCTATTTGGAGGAGGAGTAGTAGTTCGCCAAGGCCTAAATCCGTGACCGGGAGCAGCAGTAGGCCGCCAGGGTTGAAAATTTCCTCGATGTGCGTCGGTGGGGCGCCATTGCCAGGCGTTGGTGGAAGTCGGTTGCCACGGGTTCCTTGTGGGAGTTCTGGTGGCCGCCGGAAATCTGGGCTTACTTTCGTGGGCCGGAGAGTCGTCCGGTTGCCACCAGTAGGTAGATGAGCCTGCCGGGTTCTTGACAAACATGCTCCCGGAAATTTTGGCCTGTTGTCCGTGTAGAGGCACGTGTCCGTCTTTCGCCGATACCATGCAAAAGAATTGAGCGCCAATGTTGTGTTGGGTCAATTTGGCCAAAAGATCGTAGACTCCTTTTTTCGCGTCACTCAAATCCATCCTGAAGTCAGGATTGGATTGAGCCACGCGTCCGTCGACGAGTTGATAAACAGTTTCAGGGGCTCTGTTATCTTTCGTCATTGACCAAACCACGCGGACACCTTCATTTCCATTGCCGTAGGCGCAAGGAATTTTGGCCCAAGGGGGTGGGGTCAGTTGAGCCTGAGGGCGGTCGACGAGCAGAGCCAGGCTCACCGTCGCCCATATCCAAGAAACCCCCATTGTTCACGGGAGCCCGCGTGTCGTGCAGCATCGTCCCTTTTCGCAAGGGAGCAATATAAAGTTTTTTGGTGTCGTTTTTGGCGCGACATACTGTGGAAAAAACTTTTTAGCCACAGAAAAGATTTTCGCTAGCGACGAACATCGCGATCCAGCGGAAAACATTCGTAATGGCGCCCGAGGAAAAAAACGGCGTTCGAAGTCTCGATTCGAACTTCCGGTGCGACTATTCTCTCCATGACTTGGGGAGAGGCTTCCGTCATAGCACGGGCGACCACCGCCGGTTCTGCCACTGAGACGGTTACTTCGTAATCCAGAAAAGATTGAGACCCGCTCGCGTCGTAAAATCGGCAGGTGTACAGGTCACGGTTGTTTTTCACCGTTAAATCCGTAATAGTGAGATCGAACACGTTTTGATCTAACTGATTTGATATTTGATAACCAGGATAGGGGGTCACGGGTGCCGAGCCTTTTAGCCACGTGAGCGGAAACGTTCGTGAGCCGTCAACGGCCTTTCTTACCCATTCTACTTTTATTGGTTCTTTAAGCGCGCCGAACGGACGACAGGGCATGTACAGTTTCGATCCCACCGTTCCGCGAGCATCTTTCGTATAAGTGTTTAGCGGGTCGGCGTACGACGGAGCGGGTGCCGGAGGCTTACCTACGACAACGGTGGTTCGCGCTGCACCGATGGTGGAGTTGGATGCGTCCCATATATCGCATTCCATTGCTTTGTTTTCGGAAACCTCGGAGACCATAACGTAAAGATCAAAAAGACCCTGGGCTACCTGAGCGGTCAAAAACGCCCAATAGGGATAAGCCCGAGAGGGCACGCTGGGAAATTCGGCCACATCTTCGTAGGCGCCCTCTTCATCTTTAAATCGCCACCTGGCCCGTACAGCGCGTTTTCCGGTACGCTCTGTGCGGCAAAGCAAAGGGATCCAATCGTTCCTTTTCCCGTATTTCAGAAGCGCACCACGTTGAATAACCTGTTCGCTAACGGCAGAAACGGTCGGAGTGGCAATGGGGAGATTAGTGGTAATGGCCGGAGAAACGGTAAAACGAAAAGTAATAGGAGAGGTCGTAACGTAATTACGAGGAAAGGTTAGGATAAAGTCTTTAGAGAAAATTAGCGAATTGCTTTTCGAAGACGCAAACGAACAGCGGACTCTAGTCCCATCCGTTAAAAGACTTCCTTTTTTAAAAATAGCGGACGCGTCTTGATAGCGAACAGCTCGTTCTTCGTCGACCGTGACGCTGGAATCCTTTGTTAAAACTCGTCCTCCTTGAAAATCGTACAGCACTGAAATAGCACCGTTGGGTTTTACAGCTAACCATAATATCACTAAATAAGGAACAGGTATTTTTTCATTTGGGTTGAGACAATGTACCGCTGTCTCACCTTCAGCCCTTGGTACCAAGGGTCTAGCGGTTACACCTGGCGGAGCAAAGGTACCCAATATAATCGGCGTTTCTTGAGTGTAAACTACGCTCGTGGTATAAGAGCTTAAAATCGTACATCGAAACGTGCGTCCTTCAAATGCGTGTGTTAATTGGACAATTGCGGAAAAATCATGTTTGGTAAACACATTTAGCAAATCTACAGACAGGCGATTATCATGATATTTTATCACGCCTCTCTGAAACTCTACCAAAAGACGTTTTGAGTGGTGCGGTTCTACGAGTTCCCATAAGCCAACAAAATATTCAGGTAACACAACGTTTGGGGGATAAATACAAGGAAGGGTTATCAACCTACTCAGAGTTTGAGAGATGTGGAAAACGGAGAACCACGGGAGGATTCGAAAAAATTTCATTGTTCGTTTCTTTTTTTATAGAAACATTTTTAAAAGATATTTTAACGTTATTAACGTAAATACTACGCTGAATATTACGTTCTTCTAAGCATTTTATTTAACATTCTACGAAGTAGATTTTATTCAAAGCAAGTCTTTTTTGAGAGGTTCACCAGGTTCTTTGAGAAGAGGAAATTCAGTCGCAAGTTCTCTTCGAAAAACGGTGAAGGTTGAGTAATTTTTCTGGATCTTAACGTCTTAGAAGCCTTTTATGTAACATTTTTGACAGAGAATGCCTATAATGAAGTCACAAAACAGCGTACACTCTTCCTCTTTGTGATTTGTGCGTGAGCTTTGCTTAGTTCTACCTCTGGGAATCTTAGGTTTCACTTCTTCATTTTCTAATACTGCTTCGACAGGTTGTCTGTCGTAACCAGTTTTAAGAAAAATCGAACGCGGTCTCGAAATCGGGTCACGAAGAGATCTGGTATTTTGGTTTTGACGAATCTATACGGTGTGTGGTTCCAGGCGAAAGTTTACGGCATTAGTCATTTTTCCTGCTACCTGATTTACATTAAAGGGTTAAAAGAGGTAATATAAAAGTTCCAATAATCTTCTTCCTACGCCAATGGTAATTCGGAGCTTCCCTGAAACCGCACGTGTCAAATAACGTCTGGTTAACCAATTAGCGGTTATTTGCACTTAGGCACAAGAATCCCTGACGGAAAAATTCATTACCTTTTTCTAAATGGTTGCATGAAGGCCACAATCAGCGATTGAAATGACGGACACGCTGAAATATTTATTAACGAGAGGAGAAAGGACCTTCTAATAGCTTTCGTTCTATTTTTGCAGCGATCGTGAACATCTACATGAACGCCTTTAGCGTTTGCCGCTATGGGAGGAGAGGTTCCAGCCGAAAGAACCGCTGTTGATATTCAGAAGGAGGTCGCCACCTCACGCGTTAGTTGTTGGAAAGAGGCTGTACGAATTTTTTATGCCGGCCCGTCTCAGAATTGCGGTGAAGAAGCTGTTTTACAAGGCGAAGCAAGGCGCGTTTACGACTTGATACGACGCAGGTGGCATGTCGTTTCATTACGGCTAAAACAAAGCATAGCATCCACGGTTTTTGAAGCCTCCGATGAAAATGTCCCTAAGCTGATTCAATTTTTATTTCTGCATTGCGGATTTGGTTACGATGAAGTGCACACCGTTCATTGTTTAGCTATGATGAAAAGTGCTTGTTTTTCACACCCTCTTCGAGCCGAGGGACGCGAGGAAGTGCGGCGGTGCGTCTTAAGTTATTGCTGCGAAAGTCATTTAAAATTTCTCAGGGGCGCTTTCCCTACTGAAAACTAAATATTTGAAACTGCATTGCAATGCGATTGATGACCTGTTAGGAGTGTTTGAAACTTTTAGAAAGCTGCCGTCTAGTCGTGTATTCTACGTTTTGATGTGTGTATTTAATGACCCTAGCGGCATCTATTAAACAACATATTTTTGAAAACTGACCAGCTGTTCCACGATAAAGACTGTTGCGCGTAGGGCGACTCCGTTCAAATACCGTGCGTAAGGAGAAACCGTGACGAACTAGAGCGCGCTTTAAAGGAATGGGAGTAAGCGAGGGGTCGAACGGTACACAAGAGTTGCTGAACGCATAAACCGAACGGTAGTAAGCAAAATATATAAGAGGTGACCCATCCGGCTGTGGTGCCAACGGAGTTTCGACTGGAATAATTAATCAGTTACTGGAAAGCGTTTTTTACGGTTCTTCGTTCCAATAGGTTGGAATCTACCATTGATAATAATTACTCATTTTAGGCGGTTTGTGAAGTTTCGTTAGACAGAACCGGTTGCCTACTCAATTGCGAAAGCAAGGAATGACAAAGCTATCCGTCGGGTCATTTTAATTTACCTGCAGGTGAAAACTAATCCGTGAAGTTATTTTACACACCGTGCCACACCGTTTCCCCGCATTGATGCGTAAATTGTTAGTCATGGGTGGGAGCTGTAGACGGAACCCATCTCACGTAAACTTTGATAAGCTGCGTCAAGAGTTAGCTATTTGGAAATGGGCCGCCCGCCTGTACCTGACGGGAAGTAACGCCTTGCAGGACGTTCCCGAAGTTTTCCGGCCCCCGGTCATGGTCACGTTTCAGGAACTTATCGACTGCGAATTAGCAAGGACCCTCGAGGAAAATGAAATCTTAGCTTCCGTTTTGTTAACGGTGGAATTCAATGAACTCCGATTGACGGTTTACGACCTTCTTAAAAGTTGCTGCTTTGGAAGGACGAGGGAAAGCACCGTAAGCGCTGTTTCATCCTTGGGCCCAGGGTACGTCGCGATTTTGGGATTTCTGGGAGAGGACGTCGCGAATTGTGTAATTGATTATCTCTTTGACCGTATACGGTATGAGTACATGCCGTTTCTGTTAATTACGCAAGTGTGTTAAAAACAGTCGTTTTTACGTCGTTTTATAAGGTACCTTTAAAAAGACGATCGGACAAGATTTTTTGGTAGAAAAAGCTCGCTTTGTGTGCTAAAATTCTACATCTTTTTCATTTGCCAGTAGCCATCCGTTTAGACGCTGTCAGCGCACAATGTTTAAAATTGTTTTCCGTGTGGAACGAGAGGAATCGGCCACGGCTGTTGATAAACCGCAGTTCCGGATAGCGGGCTCCGGAACTGAGGTTTGTTTTTGTGCGCGAATGTAATCTCAGGGAATAAAAGGTGAACCCCCACCAACCTATGCAGGATGCCTGTTTCATCCGAGCCTCTCATTATCAGTGGTTGGACAGGTTCAGTTTATTATACCAAGCTAATGATTCATGACGTTAGAACATATGTAAAGGAAGTAAAGTTTTTAATAAAGTGGTAGAGTCGTGCGGGTTTCGATCAGCGGTTTATGGTAATCAAATAACTGGTTTACGTCGCAATGATTTAAAGTCACCTAGATCAAAACTTCATGTAATTTAAAACTTTATTAAAATAAATGACAGAAAAGAAAAGGGGTCAAAAATTATTGAATGTTTACACGCGATTTGCGACCGCCCTTCTCCATTGACAGTAGCGCCTGTTGCAATCTTAATTTTTCCTCATCCGGTCCCGGTCGGAGCAGCATCACGCGTTGCACGGCAGGTAAGCCCGAAGACAGACAAGCCGCTAAGCAGCGGCTTAGAATTTGGGAGAGTACATACACCACAACAATTATCAATACCACGGTGATGAGCCCATGTAGCAACCAGGCGCCGATGCCGGAGAAGTTAAACATTTTACCCAACCACCCGAACAACCCGTTGGCTTCATCGTGAGGGACGTAGGCTATTTTTTGCAAGTGGTCCGCACGGTCGAAAACCTTGTCGGAATAATCCGGAATATAAACGCAACATTCTTGTCCGATCAGAGCGCACGTTCCGCCTTTAGCGGCCAGGATGACGTCTAAAGCCTGACGGTTTTGTAGAGCGACGGTCCGAATGGCTCTTGTTTCTTCGCTCAACAAACGTAGGCTCTCGGCCGTATCGTTGGCTAAAATCTCCACCACGGCTTGCAAACGCAAAATGCGCTTGTTGGCGTGTATGGCGCCGCCTATGGGCACAAAGGCATTCCCTATCGCGTTGTCCCAGGTTAAAGGATCAACGTTGTCCACGTACCACTGAGCGTCTTTCACGTCTCGTTTGAAGTTTCTGAAGGATTTTGTAGGTAAACGTGATAGAACTCGGAATTGCGGCAATAGTTTTGCCGGATAACAAACGCCCGACCAATTTGCGGGCAAAACCGTATACGCTTTCCCCCCGCAAACCCAATGGTGCCCTAGTAATGCTGGAAACGGTGTTCTACAACTATTGTTCAGGTAGGATTCGACAAAATGAGAATAGTATCCAGTAAATGGCATTGGAAACATGTCAGTACTGTTATTCGCAGTAAGGCACTTAAATATGGTTTGGTTCTCGGTCGTCTCAAACTCTGAGCAATTAAGCAGTCCGCTTGTCGTCTGGTTCCACGTGGTATACACTTCACCGGTGTATCGCGTTTTCCAAGTGACTGTTTTGCCGGAATGATCCCATACTCCGTCTTTCACAATGTTGCGGCGGCAGCGGCTTGTTCCGAGAAAAGGACCCGAACCGTTACAAACCCAGCACCACTCTCCCACGGCGCTAACAACGCTGATGCGGGTTTCGTTTTGCACTCCCACCGAGTCCCAGGTGTCGTTGCTCCCGTACGGTTGATTGAAGGGACGCGGACCGGCCGTTAGTTCTGAGGCGTTCAGAGCCAGCGGCAAGACCGGAATTCCTGCGTCCGCCGTGGATGGGATGTGGCTGCAGATCCAGCAGTTGGAAATATTGAGCGTCTCCGCGACGAACTCCTGTTGCATAATATAAGTATTCTGTCGATAGGCCGCGTGGCGGCCCGCGATCGAAAGCCATAGCAGAGCGAAGGCCCGGAACGCGACAGAAGGCATCCTTAGGCGTAGCGCAGGTGATAGTGAAGGAAGGTAGGATCCAGTCCCGGGCGAACGGCAGGTTCCTCGCTTTTCAAGAGGGGAAGCAGGTGTGCTTCTGCTTGCCGGGGAATGCGCAAATACACACCTTTGGGGCTGCAAAATATAGAGCAGCCCAGCTTGCACAAGAGGTCGCGCCCTAACAGGTTTACGGGCAAGGTATCAGAAAGGAGGAAGGCGTGTTGATACACCTGAGAGGCGGCGCCCACTTTTAAGGGCTTCGAAAGCTGCAGGCGGGAAGGCACGCCGCTGATCCCGATCGCTGACATGCTTTCACCGGACGGGAGAACGTCGGGGAGGTCGGCGCGACGGATAGCCGATACGGAGGCCCCCGTGTCCACGAGGAAGGGCAGTCGGAGGTCGTTGACCGACAGCACAGTTTCTCCGGAAGCGGAGAGCGGAACGAGGGCCATCATCAATTCCTCCCCGGGGTCTCCCGCGTCGCGTCAGGAGGTCGCGGCGGGGTTCTCCTTTTCCAGGTTACGAATCTGGAGGTCCATCAATTTCTGCAGACGGCTTTCCTCCTGCTCCTTTAGGATTCGGTGGCAGTGCTCCGCCGTCGCCAGGAGCTTGGGCATCTCTTCCGCCTCCCAGCCGACGCAGATTTGTTTCACGTAGGCCGAAAGCGGGGCGTGAAGACCCCCGAGAAAGGCGTTTCGCTTAGCTCCGCCGTCGTTGCGCGGGTCGAGGAGGCCGCAGTTCTTATCGAAGACGCTCTCCAAACGCCTGGCGAACTCCCCCGGCGTCTCCTGCGCTCCCTGTCGGCAGTTGGCGATGAGGGTCCAGTCGCTGCCCCTCGGCCAAATTTTGGGGACCGACGCGATCAGGCGCGCGGCCACGCGCACGGCGCCCATGTTGTCCGTGACTTCGGCCGCCCAGAGCCAGCTGTGGGTTTTTTCTGCGCCCGCTACCAGCTGGCATAAACGCAGCAAAGGTTGGCGAGCGGGTCGGTACGTCTCGCAGACCAGCTGCAGTTCTCTGCCGAAGGCCTGCGGGTCGCGCTCCGGGCGCGGGAAACCTTTGACGATGGCCAGCAGTTCCCCACGCGTCCAAGGCTCGCAACTCCGTTTACGGCTTTGCGGTTTGCCCTTTTTTTTCACAATCAGGGGGGCTTGGGTGGTGGGCTCTTCCTCATTCCCTTCGGGCAAGTCTGGATCCTCGTAGTGCGCATCGGAATCGTCCGATCCGGAGCCGTCCTCGTCGTCCGATATTTGCAGCGGTCCGTACTCGTCGTCGTCGCCCGCTAGGCCCTCTTCCTCCATTTCTTGCCACGTGAGCACAATGGGCGCAGCTGGCGGCAGCGGCGGGAAATGCTCGTGGGGTTTTTTGGGCGGCTTTCGATCCGGGTCTTCGTGGAGGACGGGGTAAAGCTGCGCTTTCGGAGGGCGCGGCGGAGGCGCCGCGGCGGCAGCCACGGCGTGCTCCGGGATGGGATGAAGCCTGTGCGGGTTGTTGGGGGTGGGCCGCCTCTTCAGCGGCGGCGGTTTGCGCTTCCGTCCTTGGCGGGGACGCGGCGACGGGCTCGGAGCCGGGGTCGGTGACCTCGCTTGCTGCAATTTGTTACTTAGCGCTTGGCTGACGCGCTCCTGCTCCGCGTACTCCTCTTGGAAGTACCAGTGGCATTCGGCCTTGGTCATCCAGGACAAAAAAGCGTCCACCTCGCCTCGCAGAAGCTTGAGGTCGCGACACTGAAGGGTATCTTTAAGATACTCGATGTGGTTGCGCTCCAGCGAACCGAACCGAGGCCATCGGTCGAAGATGCTGTGCCTGGTCAATTTGTGCCATCGATTTAAGAAACGGCAGACCTTCGGCCCCCCGTACTCGTACATCTGCCATGCCGGGCTGTCAGGGGGGTAGCGGTTCCCAGAGACTGCTGCGTTCCCCATGACGGTAGAGGGTGAGAAAGTGGAACGCGCTCTGCCAAATTTATAGCGCTCACCTGGGCGAGGCCAGGTGCGGCTGTAACGGAAAGAGGGAGGGGTAGCCAGCGGAAGCAGGGGTCGCTCCCTGGTTACGCAGGTTGGCTGTCTAACTCGAGAAAAAAATTTCCTTGCGGGTCTCCAGATATTATTTTGCGGGCCCAGGGGCTCGCGTACGGCGCCCGCGTCGGGGACGGCGGCCAAGGAGAGTCTCCGTGCACCCCATGTCCTTCGCGGACGGCCCTCCGTCCCCAACGCGCGCAGGGAAGGCCTGCGAGGCCGCGGAGCACAGGGTTTGCGGTCTGGGTGGGCGAGGAGCAGTCCGTAACCCGTCTCGCCGCTCGAGGGAGGAAGACTGGGTGCGTAAGGGAACACTCGGGCCAACCGCGTCCCGGGACCCGGTTGGAAAGGAGGCGGCCGAGGCCAGTAGCCCGCAGGCGGGCTGAAGTAGCGCGGGGGTGCTGGGAAACGGAAAATGTGAGTCGAGGCGTGGTGAGGTGAGGTGAGGTGGGGCCCGGGCGAAATCCATCCCCGGGCCCCAGCCGACCGCCCGCCCGCGGCAGAAACGGCGAAAGCGACGCGGGGCGGGGGGCCGCGGGCGGGGGGAATACCAAAAAGCATACGAGATTGGGGGGGAAACGATGAAACTGTGAAGCGGGAGAACACCATGACTGGTAAGCAGGTGACTCTGTACGAGGGAAAGAAAAGGCGTCGTTGCAAAAACCGATGAGTCAATGACTGCTAAGTGTAGCGAGACCGTGAAAGGAAGTAATGTGTGGATTTTATTGTGTAAAAGTGTAGAGTACCGGAAACGGGCCCGAATGAGTGGTTTTGTGACTCACTGCAATTGAGCAAATGCGGTCATGCCGAGGGCACTGGTGACAGGTGAAAAGCCCCGGCGTGGGAAATTAGGAATGCTCCTCGGAGACATTGTACGGGGACTAGTGAACGTGGAACCGAGTGTCAAAACAGAAGGAGGTGACAGTGCCTTGAATAAAGGGACAGTCTAGACAGCAAACTATAGGTAGAGTGAAGGATTATTCGAGAAGATGACTTTAATAACTGTAGGGAATTTGACGAGGTTCGGGAAGAGGCAGTGTAAATATAATCGCCTTGTAGCGAAAGGGTTTTTGACGAGTCTTTAGAAGAGGCATTGTACACTGCCTCGAATAAACTGACACTCGAGACAGCAAACTATAGTGATGTTGAAGGATTGTGCGAGTAGATTTCAAAAATATGTTACTTTAAAAAACCGGGAAGCGGAAGAGTTTTAGAAAGAGGCAGTCAAAAGAAAAATCTTTGCTTGAAGAATCTTTCGAGTGTATATTTTATTGTTGCGGGAAACAAGGATGATGAGCGCGGCATTGGCATTGCAAGGGACTGACATTAGATTTAGAAAGCAGTGGAACAGATACCAGTAAAGAGATGTGACTTTGACAATTGCATTAGACACCGGAAGTGTCTCATAACCGGAAGTGTCGTCCCGTTAGAAGCAGTCTGGCAAAGCGCCGTGAAACTGGAGCGGTGCATTGTAGGCAGAATGCTTACTTGGCAGAAAGTACAGGAAGCGGCAGGGCAGTGTTGGCATGGAAAAGGTCACGTGCTCGAGCACTGGAAATTTATTACCCGCTACAAAAGCATTATCTGAACCGCAAAATAGCATACGCCCCTTGAGAGAGTGATCCTGCCCCTCCCCCCTTCCTCCGCCCCCCGCCCGCGGCCCCCCGCCCCGCGTCGCTTTCGCCGTTTCTGCCGCGGGCGGGCGGTCGGCTGGGGCCCGGGGATGGATTTC
>ChHV5_LoFP_Texas_GoM_7x(1.08)
GCCCCCCACTAAACCGCTCTCCTCCCTCCCCCCGAACCCCCCGGGGGGGTTTCCGAGGGGGGGGGTCGATTTTGCGGGGTCCGGCTCAGCTGCGGCGGAGGTCGTGGAGGCCGGCCTCGATGGCGGAGAAGGGGGTGAGGGGACAGGGGTAGGGATCCTGGGATGGAGGAGGAGGAGGAGGAGGAGGAGGAGGAGGAGGAGGGGGCGGCGGGAGGAGCCCGCCGGGGGCCCCCGGGGGTGGCGGTGGCGGGGGGACCTGGGCCAGCGCGAGGCCGAAGACGGCCAGGGGGTCGGTGGGCGGGGAGCCGGTGCGGCGGCCGCGCAGGCGCGCGGCGTGCAGGGCCTTGTGGGCGCGGTGGGCGGCGGGGCTGCAGCGGTAGAGTCCGTCCCCCAGGCGGCGGGCGGCGGGCCCGGGCAGGTCGACGCCGTCCGGCAGGCGGCAGTCGACCAGCGGGGCGGCGACGCGCACCCAGGCGCCGACGCAGCGGGCGAGGCGGGCGGCCCGCTCGGGGGCGAGGCCGCCCTCGCGGGGCGGGAGCTCGGCCTCGAGGCGGTCCGCCAGGTCGCGCATGAGCCGGCCGGCGCGCCGCAGGCGGGCGGGCCCGTAGGGGGCCAGGGGCTTGGCGCCCAGCTGCAGCCAGGCGGGGAAGGGGTGCTCGAGGGCGGGGTCGGGGTCCTCCATGCCGGGCAGGCGGGCGGCGGGCCCGCGGTAGCGGCAGGCGGCGGCGTGGAGGAGGCGGCCGCAGGCCCGCAGGAAGCAGCCGAGGTCGCGGGGGCCGAGGGGCGGGACGGGGGTCTGGGCGGGAGCGGCCGGGCGGCGGGCCAGACGGTCCAGGTCGCCCAGCAGCGCCGCCTCGTCCCGGCGGGCGGGGGCCAGGGCCGGAACCGGGATCGGCCGCGGCTCCTTCTTCTCCTCGTCCTCTTCCTCCTCCTCCGAAGAGGAGGAGGAGGCCGAGGAGGAAGAGGACGAGGAAGAGGAGGACGAGGAGGACGAGGAGGAGGTGCAGGCCCGTCGGCCGGCCGGCGGGGAGGGTTTCTTCGGCTTCTTGGAGGGGGGCGGCCGCGGGAGCCCCGGCCCCGGCCCGGGGCCGGCGCGGGCGGAGGCGGAAGGGCCGGGGCTCCCGCGGCGCTCCGGAGCGTCCGCTTCCCCGCCGGGCGGGAAGGGCACGCCCATGGCGCGGAGCTGCCGCAGGGCGTCGAAGGCTTGGTAGAGAGCGCGCAGGAGGTACTGCTTGACGTAGGAGGAGTTCCAGCTGCGGTTGACGCCGATGATGGTGGCGATGCAGGGCTCGGCCAGCAGGGGGTCGAGGTGCAGCCCGAGCGAGCTGCCGTCCAGCAGGGCCTTGAGGTCGGGCATGCGCGGGTCCTTGGCGTTGCGGGCGGGCACGGGGTAGAGGGTGCGCTCCTGGCCCTCGGGCACGCGGGCCCGGCCGCCGCCCATGTGCGCGCAGTAGCCGCCCATCCGCTCGCGGACCATGCCGTCCAGCAGGAGGAGCGCTTGGCGCGTCTGGCCCGGGTCCAGCTGCACGGAGGCGTGCTCGCGCGGCACGCGCAGGTCCGCCCCGGAGGCGGGCAGGTCGGGGGAGCGGTCCGAGGGGCGGCGGCGAGGGCCGCAGGCGGAGGCGCCGCGGGCGCGGCGGCGGCACCAGGCCTTCTCCGTGCTGACGTAGGCGGCCGCGGGGGCGGAGGCGCGGACCGGGACCGGGATCGGGGCCGGAGCGGGCACGGGTTCCGGGACCGCGCGCGCCCCCTCGCGGCGCAACCGCTCTTCGAGCTCGCGGCGCAGGTCTCGGCGGCTCTGCTTCAGCTGCCCGTGCAGAAAGCCGGTGAGGGACTCCCGCATGCGCTCCATCTCCGCGGCCATGTCGGCACGCTGCCGCTTTCGGCTGGGGGTGGGCGCGGGTCCCAGGAAACACACGTCCGCCTGTTCGTCCTCCGCCGGATCCCGCGGCTCTTCCTTGATGCGCCGCAGGACCGGGTACGGCGAGGGCGGGGTCGGCGAGCGACCCCTCGAACGGCGCTGCTCCGCGGGCTGCTGCATGGTCTTTTTCTCCGTCGGGACGGCCAGCGCTTTCTCGTATTTATAGCCGCGTGGCCGACGGCGGGGGTCTCCCGCCTTTTTGTTTTCCGTCTTTTTTTTTGTCTTCGAGGTTTGGTGACGGCGGGGTGCTGCTAGGCGACGAGGAGAAGAAGAACAAAGACAAGCCACCGGCGGGTCGCGGTTTCCTTTTTTCGATTCCGGTTCGAAACCAGAAACAGACGCGCTTTTCTTTGTTCGTCGGTGGGAACGTGGTTTTTTCTTTTCCGGCCCGATGCTGATTTTTTTTTTCCGCCCTCGACCGTGAGAAAAGCTTGTGAGTCGAGGGCGCAAAGTTTTATAGGAAGAAAATAAGAACCACGCACGGACTGCGACCCGAGGCCCCGACGGGACGCCGCGCGCCGGAAAATGGAAAACGGCTACCGAGAACCCAAAAAAATAAATAAATAAATAAATAAATCCGAACGACGATCAATCACTCGCAGCGCTTGCCGCAGGTGCGAGAGCGCGACTGCCCCCCCGCGATCCGCGAGGCGTACGTCTAATGCCGGCGGGGCGCCTCCTCCTCCCGCCGGGGCAGGGAGGAGTTCCGCGCGAGGAAAACGGGGAGCTCGCGAGGCGCGCCCCGATCGCTCCGGCACCCCCCGGCCGGCAAGCAGAAACACACACACACACACACACACACACACACACACACACACACACACAAGCAACACCCGATTCGTTCCCGGGGCTCTCTCGGGTCCCCCCCGACTGTCCACGGGGAAGGGAGACCCCCCCACCCTGCAAGATCGGGTGTCAGACCCCGGCCCTGACCGATAGACGACCCGGACCCTGGCCCCCTAGGAAGTACCGAGCCTTATAAGGAGTCCGGGTCCGGGCGCCCCTTTCCAAAAGTTCGGGTTTTCCCTTAGCCCCGTTCTTTTCGGGGTGTCGCGGACCCCGGCCCCGACCGCCGGCCGACCCGGACCGTCGCCCCTAGGAAGGGCGAACCTTATAAGGAGAGCGGGTCCGGGGAAAATCAAAGATTTCGCCATTCGGGGTCCCCGGGCGCCCGACCTTTAAAAGTCGAGGCGGACCCCGGCCCGCTTTGCGAAATTCGGAAGAAAAAGCCTAAAAAGGAGCGCGGGCCGGGGTCCAAATGTTGAAATGCGGACGTTTTGCCCTAAAAGGGAGCGGGATGGTGAAATTAATGAGTCTGGGGTCTCGATTCTAAATGTCAACTCCTCCTCCCGTAGGCGTTCGGAGGGGCATAAGAACGCGGCGGCCGCGTCCGGACCCTCACAGCGGAGGGAAAGCCGTCGGACCGGTTCTACCAGAGTAAAGAAGACCACCCCGACCAGAGCGCCGAGATGCCCCGAGGAAGACGGGGAAGCGGCCGGCGCGGACCCCGGCCTGGACGATCGGGAGGCCGAGAAGGAAGGCCCGGAGGCGAACGAGGCCCGCGGCGTCTACCCCATGGGCGAGACGGCAGGCCGGGCAGCTGCGTCGGCTGCGGAGTAGGAGGAGGCCGGGTCGGGTCCGCGGACCGCGGTCGAGGAGGCTGGTCGGGCGGCTCGTCCTCTAGCGGAGGCCGGGGAGGCCGAGGAGGGAGCCGGAGCGGCAGCCGGAGCGGCAGTCGGAGTCGAAGCCGGGGTCGGGGCCGAGGCCGACCTCAAAGCAGGACTCGGGATCGGGGTCGAGGCCGAGGCGAAAGCCGGAGCGGGACCAGAGACCGGGGCCGGGGACGCGGCCGACCCCGGGGAGCGAGCCGCGGCCGTTCCAGAACCGTGCGGTCAGGGGGAGGAGGAAGGCCCGGGCTGAGGTCTGGGCCTTCCGGACCGGGAGAAGAAGACGAGGAGGGGTCCGACGAACCGGACGGCTTTGGAGGCGAGGGTCCCGAACGAGAAGGGCCGGGCCGATCCCCACCACAGCCGCCGCAATCGAGCGAACCCGGCCCGAGCGAAAAGCCCGAAGAAGAAGAAGAAGAAGAAGAAGAAGAAGAAGAAGAAGAAGAAGAAGAAGAAGAAGAAGAAGAAGAAGAAGAAGAAGAAGAAGAAGAAGAAGAAGAAGAAGAAGAAGAAGATGATAATGATGAAGAACCCGAACCCGAACCCGAACCCGAACCCGAACCCGAACCCGAACCCGAACCCGAACCCGAACCCGAACCCGAACCCGAACCCGAACCCGAACCCGAACCCGAACCCGAACCCGAACCCGAACCCGAACCCGAACCCGAACCCGAACCCGGACCCGGACCCGAACCCGGACCCGGACCAGATCGCGGACCCGGACCAGATCGCGGACCCGGACCCGAACCTGGTTCGGATTCCGATTCCGGCTCGAATCCCGACATTCTAGAGTCGGTGAGCGCCCCCTGCCGCCCGCGAAACACTAGGTAAGAATCCTTTCCCGATCGGTGCCTATTTTACGTTTTTTCTTTTTTTCTCTCCCCGACCCCGCTTTGTGTCTCCGCACAGATCCCGGGTAGTCCTCCTGGAACGAGACCGCCCGAGAAGGCGTCCGACTCGGACGGCGATTCCGGAGATGAAAAAGAAGGCTCCGAAAAGCAAGACTCGAGGCCGCCGTCCGAACCCCGTTTTCCCGAAGAGAGGTCCCCTTTGCTTGACTCCTCGTCCTCCGGCTCCTCATCGGAAAGCGATGGCTTTAGCTTTCTTAAGAAGAACTCGAGCTCTTCGTCCGGGCTCGAATCCCCCGGACCGGAGGACCCGGAATGGAGGCCCAGAGTAAGCGGCGGGCATCACCGCTCCGGACCCGGAAAGGTCCCAAAAACGAAGCGACCGGGGAAGAAGCCGGTCCCGGCCAAGAAAGGGCTAACCTTTCCCCCGGATTCGGACTCTTCCAGCGACAGCGACGATTCGTCGAGCTCCGAATCATCGCCACCGGATGTACGAAAGAAACGCAAGAAACCCCCTAAAACCAGTAAGCCCCCTACAGGCCGTAAAAAGCCCGACAGTCCACCCAAAAGAAAGCTACCTCGCTTGGGTCGCTTACATAAAAGCCGATACGGGGGTTGGTGTCGATACAGTCCTTCGACCTCCCCTTGCTCTAGTGGAAGCGATGTCATATGTGTGGGGAGTTTAGGAACCCCAATTGAGGTACGAAGCGGCAGCAGCACGGACTCCCAGAATCCCTTCTCTTCGCCCGACGATGGCTTGCCCGGAGCGCCCAGCGAAGAGTCTTCGCCGCCTCGCACCCCTCCTCCCCCCCAAGGGCCAAAAAGAAAATCGACGGGACTAGACAGAACCGACGGTGGCAGCGGCTCCAGCCCCACCGGCTGGCCCGGCGACTCCCAATTGTCTCCTCCGAAAAAGAAAAGAAAGTCCGGTGATGGCGGACCTAGGCCCGAAGCCTTCCCGGGCGGCACCTCGTCGCCGACCACCGCTCCGCTCCTTTCCCAGGCTCCGCCGCCGACGGGGCCTCACTCTCCGAGCCCCAAAAGTTCCCCCAGCCCTGGGCCCTCGCGCCGATCTCCACCGTCCCAAAGAAGAGGACCGCCGGAAGACCCCGGACCCTCTCGCGCGTCGAACACCCCGCCTTCAAGTCACGCCCTCCCACCTAGGGCTTTTTGTAAGTATAGCCGTTTGCGCCGCTGTGAGAGGGTAGAAAAAGAAATTAGAGCCGGGTTTGAATTAACGATGTTCTGCATTTTCTTTACGTTCCGTCTCATTTTCTTTTTTTTTTCCTTCCTCCTCAGGGGTGCAAGGCGGTGTTTGGTACAGGGATTACAGCAGGCAATGGTTCGAAAGCCACTTTCCTGACCCGAGAGAAAGGATAGTGGCGGGTGGCGTGGTACAGGCCGTGTTGAGTGCCTCGCTGGGGCTCGCTGAGTTTTTCGTCAATCCTGTACTCAATCCGCAAAACGTCCCCCCCAGTCCTTTACTGCTCCTTCTGCTCTCTCAAGCCAGCAGCGCTTTCCGCCAGATCGTGACTACCCTGGACGGCCTGAGTCAGGACAATCCTTTTTTCCCTGAAGGGTACGGGTGGGAGCAGATGGCGCGCGTATGTACCGAGGCGCCCTCGAGAATCCGCCGAGAATACGGGCTGCCAGGCCACGGCCACCTGGGCCCCGAAGACGTACCCTTTGAGCTAATCAGGGAGGACGTTGTGAACTGGCTAGGTCTCCAGGGAGTCCAGCCGCCGGCGGAGGAGGAAGGCGAGGACTAGTCGCATTAAGCACTCGGACTCCGGTCTCTATATGCTCACGAAGCGTGTCGGTTCATTCCAAGCTATGTTTTTGGTTTAATAATAAAGATGGATATTATATTTTTTATAAAAACACGCACAAACTTGGTTTGTCTCAAGAGAACTCGTTCTCCTCCGAAAGGCGCTAACAAAAGCCTTCGAGGTGAGGAGAAGGGGGGGGAAAAAACCATGGCAAAATACCCGAGTCTTATTTATTTCTTCTCAGTCCCGTGGCCCGCGTCCTTCCCCGTCGAACCCCGATGCGGTTCCTGGTGTCCGGAGCCGAAGATGACGACCCCTGGCGGCAGCAGCGCGTGGGCCCGCTGGCCGAGACCCTGGCCTACTTCCTGGAGCTGAGCCAAGACGCGGAGGAAGTGACGGAAGCCGAGTACCGCAGCGCCCTCTGGTGCCTGAGCCGGTTCTGCCGCTGGACGGACGGGCGACCGAGCGCCCCCCTTCCACTGATTCACGCCCCCTGCGGGCCGGACTGCCGCGCGCGCCTGCGCCGGCTCTTCGCCGTGTTCGGCCTGGGCCCGTTGGGACCCCGCGAGGCGGAGCCGGCAGCCGGGCCCGAAGACGGCTGTCGCCCCCTGCAGCTGGCCACGGCCGTGAACCGAACGGCCGCCGGACTTTGTTTCCAGGGCCGGCTGTCCGCCCGCCGGCGGGACACCCTCCGCCGGGCCACCGAAGGCCTTCGGGCGGTGGAGGAGCGCTGCCCGCGGCCGCACGCGCACGGCCCGCTCTGTTTTCCCGAGACGGCCCGGACCCTGGCCCTGATGGGCTTCACCGCCGGCGTCCCGCCGCCGGTCTCCGAAAGCCGCCCCCCGCCCGCCACTGCAGACCGGAGGCCCGCGGCCCCGGGACCGGACCGCCGCCCCGGCCGCCCCGTGGTCCGCGTCGCTCCGTACCGGACGGACGGATGACCGAAGCGTCTCCTTCCCGCTGCTTTACCCTCGTTTTTATGTCAATGAAAGAATAAAGATATATTTTTGTACGGAAAAAATAAAACTTTAATGAGATTAAAACTCCAGGACCGACAGGCGATTCGAACTCGGTTTTCTTCTCTCCCCCCCCCCCCAGCACCGTCCCAAATCGACACATCCGTTTGCAACCGGCCCGGACACAAGCACAAGCACAAAGAAACACAGTTATCCGACGGAGACAAGGAGTAGGAATCACATCGAGAGAAGGGGTGGGGGCGGGGGGGGGGAAATGAACCCGTTCAGGTTTCCATTTCGAAAAGGAGAAATAAAAACCGAGCAGCAGCAAAAGAAACATTTCCGAAAGAGGCAGGGAATTAAAATTTCTGATTTTTTTCATAAATTGAACCCATAAAACCTTCTCAGGGCTGTCCCGGCAGGCTTAAACCCCCGTCGAGGAGATCGGGGGGAAAAAAAAGCGGCCGTGTTTTACTAAGGACGAAGGAAGGGGAAAGAATAAGAAAAGAAAAGCTTGGTCGATCTGAAGCCGCTCCGAGAACAGATACAAAGGGAAAAAAATATCTGTTTTTCGGAGGTGAGTTCACCGTTAAAAAAAGGCTGTCTCGGCGGGGGAAAGGGAAAAGAAAGAGACGCTACGCAGACTGGCGGCCGGGGACCGGATCAAAGACCCTTTGGATCGACTCCCGGAAAGAACCAAAAAAGGAACGGAGAAACCAGATCAAAGACCTTGTCGGTTTCTGTAAAAATTGAGAAGGAGACAGACAAAAAAAACCAAGAGGCGTGCCCCGGAACGGGATCAAAGGCCCTATTTTTAGAGAGGAAAAAAAAAAGGAACAATCGGTTCGGGCCAACCAAAAGCGGAGGCGGGGAGGAGGAAAACCGCGGGCGTGAAGAGAGGATGACTCAGGGCCGCCCGGGGGGGGGGGGGGAAAGAGACCCGCGCCACCCACGGAAGGGAGAAAAAAAGAGAGGACAAAAGACCTCACCCCCGAGCCAGCGGCGAAAAAAGCCCAAAACCGGAAGCCGTGAACCCGCCGGAAGAACTTCCGGAGTCGTACGGAGACAGCGGTTTCGAGCGCGCGCGCGAGTGATTCCCTTCCCTTCCTTCCCCTTTTATAAAAAATTCATAAATCGGGTGCGGGGGATGAGGCGGCACCCCGGAAAGAGGAAAGGAAGGGGGAGCGATGGGGCGGGGAGAAGCGACGACGAAAGGTTTCCGGACCCGGAAGCGAGGTTTTTTTTTCCTCCGCCCCCCTCGCTCCTTTTTTCCAAGGGCTCGCGCACCCGGAGGCGGGTGGGGGCGGGAAGAGAAGAGAGGGGGGGGGGCGGAAAATCGATGGTCGGACGAAAAGGTTTCCGGAACACCCCCGGGGGGGGGAGGAAAGAGGGGAAGGGGGGGGGCGCTGAATCGCGTTCGTCGGGAGGACGGGTCGCGCGACCCGGGAGAGGGGGCGGGGAGGCGGGAGGAGGGGGGGGGGCAAAAATGCCGCGGGCCGACGACCGGGCGACAACCCGAGGGGAGGGGAGGGGAGGGGAGGCGGGAGGAGGGGGGGGGGCAAAAAGCGCGCGGGGGGCGGGGGCAGCGGAGGGAGCGGGGAGCGGCGGGTTGGTACGGGCGGAGCGGGGCGGGAAAAGGAAACGCGCTTCGCTGTGCTTTTCTCGAACATGAGTCGGTGGCAGAACGTTACGGAGGCGAATTGTCCGACGCTTTCGGACGCCTTGAGGAGACCCTGTAATGTTATTTGTCAGAAGGTTTTTGACCGATGCCTGAAAACCGATTTGATCGACAGAAATCCTTCTCGCGAACCGCGAACGCCGTGCGAAACGTCAAGCAACGGGTATTTTACCGAACAATCAAAACGGGAACAGCTTGTCTTTGCGCCGACGAAGGGGAAGCCCTCTTTTCCCGTCATGGACCGAACCTTGACGTTACTTCGCCATTCGGCTAGTCGGCAGCATACAAAGATGCCCTACGATGAAATGGGATGGACGTCGAAAAAACGATGGAACCAAAAAGAAGAAGAACTCAACCGTCATCTGTCTCGTCTTTGTCTTGAAACGTATTCACAGCTCGGACCCGAGAGTGAAGACTAGTAACGACTGCTCCGTTCCTTTCTGTGCATGTCTTTTAAACCAAAATTTCTTCCATTCGAATAAATTTTCTTTGCAACGTTGGGGATCGGATGGTCCTTCTCGAGAATTTGGATTTTAGCGCTGGACGCCCCCTTGGTAAGCTTTCCGCGCACGAACGACTAGCCTTAAACGCGCTAAAACCCTGCCGCATGTCGTGCCAGGTCGCGTCCCATGACTTCCCTCCCACGGCCGATGACGGCGGGAACTGTTCCAGTCCCGCAAAACACACCGAGACCAACAAACGAAGAATTTCAAAAATTCCCTGACAGTGATAAACAAAAACCACGCGGGAAGCTGAACCGGACCCCGAATGATTAAGGATGGGGTGTTCTGATTCTAACAAATACCCGAGGCAAGCGACGAACAAATTTAGGCTTCGACTGAGGGCCAAAAACCCTTCCGTATGATAATAACAGGACGCGGCCAGCGTCTCGCAGCATCGCGGTTGGTAATTCCAAAACAATTTCGGGTATATAGAGGCGTCGTCTCCGTGGTGACGACGCAAGCATTCCTGATAGGCATTGACCGTGGCGGTCAAGCACGGTGCCACGGTACGGTGACAGGTTCTCAAAAGCGTCTCTAGTAGGGCCTGGTTCTTTGAAAACGACGAAGCGGAAACCTCCTCGTTTTCGCCTTCCAACAAACGCAAGAGCGTTGTGAGGGTGTGATGGCAACCGGCTACGAAAATTACTATGTCTTCACGAGCGGCCGTTTTCCAAGGAATGTTATCCAGCGATTTTTGGAGAGCGTCCGTCAATCGACGGCACGCCTGTCCCGGCGTGGCCGGGTGCTGAATCGAAAAATCGAGTGGATTTGGCTGCCGCGCCACCGAGCGACTTCTGGCACGGCAGTTACGCGGCGTTTCTTTCTTCGTCTTATTCTTTGCGGTGCGCCGGGAAACGCAAACCGTCAGCGAACGGTTGCGGGCACGCTCCCCCGGCTTTCCACCGCAAGCCGAAAAGCTGCGTTGACGTGCCGGAAGTGGGCGGTCTTCAGCCGTCTGTAGTTGTAAAAAAGCGTTCAATAAAGAGGCGGCGCGACTGGCCATTCCGCAATTTCTCGAGTTCGTCGGTAAATTCACAAGATGAGGCGCGCGCGCTCAAAAACCTTCTCAATGGAAGAGAGATGCGGAGAAAAGTACGGAAGCTCCTTTATAGAGTACGAGGCGGTAGAAAGCTCGGAAAGCGAATACTCCGACGCCAGCGACGGGGAATCGGAAACCGAATCGATTCCCGTCCGGGGGGAGACGTGCGAGCTCTCAGACCCGAGCGACTCCGAGTTCCCGTTGACCGATCCGCCGCCTAAACGCAAAAGGCCCCGTGTGCTAGAAAGCTCAGACGACGAGGAAGCCGAACAGGCACCTCCGAGTTCCTCGGTCAAACGCTTTAAAGGCGATCCGGAGGGTCGCGCAAGCGGAATCGGTTCCCCGTTAGGGGCCAATTCGGAATCTAGTTCCGGATCCTCCTGTCCCTCCCCCGAATCCGCTTGGCGTCAATTTGGTGATAAAAACCACGCCCTTATTAACGAGGTCGCCAAGCTTCTGTGCGACGGCGAAGCCGCGGCTGCCGATCGGTACGCCGCGCTAGCCGAGTGCGCACGCCAGTATTTAGAAACCTCCCGCTACATGCTCCCTTTGAGCCGAGCCCTTTTGAGTACCGAAACGGAAGTCCATAACGGGCAAGCCGACCGAGAAGCCGAAGGACTGGCGCGAGAGGCCGCGTCTATCGTTCAACAAGCGGTAGAGGTAGACAGCAGTTCCCTGACTTCGTTAACGAGCGGACGGCGCGTAGCTAAGGCGGTCAGATTGGGGGCCGACGTACGATTGGCGCAGCTTAATTTGAAATGGAGTTTAGTATCTATAACGACGACTCGATCTTTTGGCCACTTAAAGAAACCGATTCAGAAGGTGTGATATATTTTGCGGAAAGCCCTCATGTTGTAATGGAAGGCTCCGGCTACGCCGATGGGAAACGACGCATCGCGTTAGATTCTAACTTCGCTTCCCCCTCGCGCGAGGACCCGATGTCGGATCCAGAAACCCACTCGGAAGCAGCGCGAGGATCCACAGAAACGCTTTACTGCGAAATGAAGCCGGTAAAGCGGTCGGAGGCCTGCGAGGCTGAACGGGTCAACAGCTCCGGCCGCTGGAAAAGCCTGGGCTCCGTTTTTCGACGACCAGAACGGGACCGACGGTCCCGTCGCCGGTCGACTCAGACGGTAGCCTCGCCCTTTCATAATCCCTACCTCCTAACGAAATTACAAAGGGATGATCGCCGAGTGCACGAGCGCCTGCTGGCGCCGTGCCTTCGCGTGTTCTGGGGCAGCTTGTGCGACGCGTCTCACCAGCTCAGCGTCGTCATGGACAAGCCTAACATGCAGATCCCGAATTCTGTCGTGGAAACGGCCATGCGTTTTCGCACGGTATACGACATGCAAACCGCGACGCCGAATTTGGGCAGCTTGGAGGTTCACGCCATGATGGTCATGACGGGAAAACTCATCCTGCACGCCAAGGTGACCAATCAAAACACGCCGCGTTCCCACCGTGACTGGGGTTGTCTTTTGATGCGTATGTCTTTTTGGTGCTGTCAGTCTCACCGAGGGACGTCTTGCGCCCTGAGCCCGTTGTACGAAAAAGCCGTAGAACGGCTCTTTCCGCTCGGCGGAACGCGCACGTACTCCAACGTGCACAGCCACGCCGAATACTGGCAGAGCCTCCGTTCTCTGGCTCAACGCGCGGCCGAAGACAGCGACGCGACCACCGTAATGAAAGATTTAGCCGTGGCCTTAGTCACGGCGGGAGTGGCGGTCGATTCGCGTTATCTGACGAGCTCCGAAGAAGGCTTCGGGACCGAATGCAAGGAGGACTAGTTTTTTATTGACAACTCATGCTTTGTACACGCTGAAAATAGAGCAATAAAATTAATAAAAATCGTCTAGGTTTCCCGTCACTTTGCTTCTCGCCCCCAAAAGGTCCATGAGCATACTCCGCGCTTGCTCGAATCGCGGCCCCTCGTCCACCGGGCTCTTGCTGGGCATTATCGGAGAGGGAGGGGGGAAAAATTCGACCGAATCGTCGCTGTCGAAATCTTCTTCCCGAGTGGGCAGCGAACGGTACGAGCTTCGTCGGCTCAAAGAGTTAAAGTAAACGTTTTGCTGTATGGCCGGACCGGAGGGCCGCTTGCCGCCCTTTTTCTTGCTTTGAAAGCAGCACATGCACGTGGCCACGCAAGCTGCCGTCAAGGCGGTGGCAAACAGCGCGGCGATAATGCAGATCACCGACACCAGAAGGTGATGAGGACCGAGGTGGACTTTGCGGTTTTTATCTTCTTTTGGATAACCCGATACCACTTGAACGGCCGCGGCGCTGTCCTGGTCGATCAGCAAGACAAAATTCCACACCGCCGATTCGTACCGGCCGTTCAGAGCGGCCGTCAGTACATAAAAGCCCGGCTGTGCGTCCGTGGCGGAGGCGAAAATTAAACGGTTTTGTCCGTCCATTTCTGCCTTGTCGCGCCAACTAGAGTTAATTACCTTTTTGACGGGACACCGCGTTTTCCACTCGGCACTATTGCCGCAGAAGTAGTCTGTTCTGGCCAAAAGAGTGGCTTTGAAAAAACTGCTTATCACGCAACCGTCGTCGTTAGCCGGATGCAGGCATTCGGGTAGCATGCCCGCCGTCAAACAATCGCTGTACACGAGCAGAGATTTGCAGCCCGGGGCGGTGTTCATGTGGAACCACTCTACGGACACGTTAAATTGGGGTAGAGTCATATTGTCCACTATGTCCAAGTACAGCGTGACCGGACCTTCTCCTTTCATCACGGTCATTGACTGCGGTATCCAGAAACGTTCGTTCGCGACAACCGGCTTCGAAACGGTCGTTTCCGTTTCGTTGCGGCTCTCGGAGACCGTGGTCAACGCCGGGGTCACCGGAACGGTGGAAAGAGTCTCGTTTACGGGCGTCGAGCGGTTCGAGGCGGAGGTTGGGTTCTTAGTAGTCATCGTCGCTTCCACAACGGTCAAGACGAAATCTATGCTGAGATCGTCGTCACCCGACGAGACCGCTACGGAGTAAATTCCTGAATCGTTCAGATGTACGAAGGGGATCTCGATTGAAAATTCTGAAGAGCGATTGCCCCTTTTCGCTATGCGGGCTTTCAGTTCTGCGATCTGTCCGTCCGCGCAATGACCCTTCTGAAAATGAGTGAAGTCGCAGGAGATCTCCACCAATTTCACGCCATCTCCCTGGGAATAGTGGCAACCTAAAGGCAGGCGAAGGTCCTCCACGCACTGACCGTCGTGCGAGCAAACTTTTTCGAAACTTGCCACCGAGCACTCCTTGGTACGGTAATGCCAAAGATCGAGTTCTACCCTTTCCTCGTTTTCCTCAGAGGTGATCGTGACAGAAAACGGGAAGCTGACACTTTGGCCTTCTTCGGCCGCGGCCGTGCGTTTAGGGCTCGTCAAGTTAAAGACAGAGGCTAGATTCGGAACCGCCAAGCACATTGCGGTGCACGCGAGCAGCGAAAAAGAAAGACGCATGATGCAGCGGGCAGGTGAGTCGCGAAGCTGCCTGTCACCTTAACAGGTAAGTTACCACCTGTTATAGCGAGGTATCTTTAAACTCCTCCTCCTGAAACATGACACAACCCTCTTTGTTGTATTTTGTAATTTTATTGAAACAGTAAACAATCTACGAAATGCGCAAAAGTCCTCATATAATAAAATGGCCCCGCGGTGCCGTCGACCGTATGCGGCGCTCTTTTTTCGGCGTTACTGCTGCCGCGGCTAAAATTTCGTCAGCGGTTTCGTCCTGATCCAAAGCGCATCGAAACGGTTGCAGAACGCCTGTGCATTTCCCGGCTGCTCCGACCTCTCGAAAACATTCGATGAATAACCGCATGTCTTTCAAGAGCTTTGAGACCGCTTCCTCTTTTTCCGGTCCGTCGGCGTCTGCCGGGCTTCGAACGCAGTAAAGAAACTCATCTACGTTCGACAGTTCCGGTTTTTTCCAACGTTCCCGTCGCGAGGGGCGGCCGCGGCAATCGGACTCGGCCTTGGTCACTTTCGTTCGATCCATGAAGTACCGCAAGTCTCGCTCCATGGCGGATCCTAAAGCCTTAGGGACGGTTTCGTCGTCTCCTCCGCCAAGGCACAGCCAGGGATTGACTTCTTCGCTCATGACGTTTTTCTACACCTGCGAAGCGTGGTATTGTCCGCTCGCTATTTATCGACCAGGTGACACCCTTACAGGCATTTCAGCATAAAGGCGGTGTTACGGCGAAGGACGCCTGCCTCCGGAAACCGAAGGGTATATACCGCACCGGACGAATAGTTAGTCAAAAAAACCCTTCCTCCCCGGCCAATTGATAAACTGCTGTCGTTCCCCTTCCAAAAAATGAGTTCACTAATTGAAACTAAAATTAAAACCAGTTTATTGAAAGGCGAGTTTTAGACATTGCTTTCCGGGGGTAAAATTACATATGCTTGCTTCTCCGGGGGTAGATGGTCGATCTCTGGTTCACACGTGGCATCGATCAGATGAGTGGCTCGGCGGTATTCCAAGACGTTTTTAATGCGCCCGCACACACCAAGGCGCTTTATGTACGCGCCCAGCAAAAACGCGATTGCTACCGAAAGAGAGAAAAGGAAGAAAATCAAGACGATCGTTCCTTTCGGACTCGCAGGTGTTGGAGCCTTCGGAACGGGAGTCTTAGTGGTGGTGAGAGTCTTCCCGTCGTCGCACGGCAAGCCTTTAAGCGGTGTGCGGTCCGAAGGAGAAACGTTGCTATTTGCCACTGTTAGCGTCACACCAAACGTGTGTTGCTTTTCGTCCATCACTACGACCGTTTTGTAAGTACCGGAATCGTCCTTCGTTGCGTTGTAGATAGAAAACGTTGCCTCCAATCCGTTAAACGTCAAGTCGAAACGCGGTATTTTGGCTAAGGTCATGTGGCCGCAAGGTCGGTGTTGATTACCCGCTCCTGGTGAGCAGTCGGAAAGAAGAGTACTCACGAGGGGCACTCGGCAACCAGTCCTCTTTTCGTATCCTACGTAAATACTAACCGAGCTGGGATGAGCGAGCGCGGCCTCGTGGATGATTAGACTCGCTTTAAGCGAGCAAGTGCTTCTTCGGCACACCTGCGATACGCCGCTGCGAAGGTTCAAAGAGAAATCGTTTCCGCTTAGGATGACGGCGGCTAAGGGCCGCGCGACCGCGAGAAAAACGTACATAAGCGGGTACCACATCCTCAAAGCAACGGCGTCGGAACGCGCCTGATACCTGCGAGTCCCTCCCCTGCAATATAAGCTACCTTTTTTCTCCACCCTGCGACGTCATCCAGGTACCTTACCTCCAACTGGAAGTAGAGGTTCGGCTTTGGCTGCGGGTGCAAGGCCGGTCTGAAAGATACTTATCTGCGGAAAGGTTTTCCGCGGTGGGTCTCGCATCGGGGCAAAAGGTGAGCATGCGACAAAGCAGTTTCCGCTCCTCGAGGACGATGCTTTCGTCCTCGGGTATTGACTCGTGATTCGCCCTTTGCCATAGGTGCTGAGGAACCTTTAGGTAGAAGCAATCGGCTTCTTTCGGACTTTCCCAGCCGCGAGTGGACCGGGTAACGCCCATGCGGCACAGAATTGTCAAGAAACACACCTCGTCCGTTTCGGCCCGAAACGGGGATTCTCGTTTAATGAGGTAGTAAAACACGCACCCGAGAGACCACACGTCCAGGCCGTAACCGTACTCGTGACAGAGAAAAACTTCCGGTGATCGGTACCAGGAAGTGCAAACGTCTAAACTATGTTTCCCGCGCTCGCGGCCGTTCGCAGAGTGCCAAAATTTGGCCAATCCAAAATCCGCCACTTTGACATCGTCCACCGAGTTCATCAGGATGTTGTCGGGTTTCAGGTCTCGGTGGATGATCCGATGTTCCCGCAGGTAAATGAGAGCGCTCAGGAGCTGGGAGACGATCCTGCGGCGATGATCTCGCCTGATGCAAGAATTGATGCGAATGAAATCCTTTAGGGATGCGTGAACGTATTCCATTTGCAAAAAAACCCGCGAATCGTCTTCGAGCAACTGAATGGCGGTGATGATGTTAGAGTGGCGCATCATGGTCAGAATATCATACTCGTTGATGGTCGCCTGAGTAAGGCGGTCCTTGCCTTTACGGGTTATCTTAACGGCTATGACGTTGCCGGTAGCCTTATCGACGGCCTTCACTACCTGCCCGTAGGTCCCCTTCCCCAGCGCGGAGAGAAGGTCAAGCGTTTGGTTTACCCGTTCCGCCATGGCGCTTTCGGGAATCTTTGCGCGTTATGGAAAACCCGGGCAGCGTGTGACGCTTTTTGAAAAACGGGTAGGTGAGCACCTTGCTCGCCGATGGCCTTTTAATCGCGTTGAGGCTAAGCATGCGAATAATCACTTTTTTTGCCTCCTGACCGATGCTTAGTTTTTCTACGCAGTCGCAGACGATCGTGCAGTCTCGCTCCGCCGGTACGACCGGTCGCATCCGATCCAAGTTCGCAAAGAGATTGGGCGGCGGGAAATCATAAGCGTCTATTTCCATTTTTTTCAGAATGTGGGTCATGGTGTCCTTGGCCGGGAACATAGAGGCCGGAGCCGACAGCATTTCAAAAGCGGCCACTCCCATCGACCATACGTCGGTCGTCCGGCAGTAAGGATCTCCCAACATCATCTCGGGGGACGATGTGCTAGGGGTGCCCGAAATCCCGTACTGCCCCCACAGCCGCGAATCCTTCACTTTCAAAGCCAACCCCAGATCCCCGAGCTTGGCGTCCGTCGTCAAATCGCGGACGAATATGTTTTCCAGTTTAACGTCGCGATGGAGGATGTTGAGGCTGTGAAGATACTGCAGCCCGCGCAGGCAGTCCCGCAGCACGTGTCGCATCTCCTCCTCCGTCAGCGGTCTGCGCAAGCGCCGCAAATAGTAGCTCAGGTCCCCCGCCATCAGCTCCAACTCCATGTAGCACACCTTTGGGTGATAAATGACCCGCATCGTTTTAATGACGTTCCGATGCCTCGCCGCGAGCGCCAAGTTGGTCTCCAGGTGCATGAGCTCGGAGGTGAGGCCGTTTTTGCTATTGAGCGGGGCCGCTTTTAAAGCGCACATAGAACCGTCCGCTCGTTTGCGGCAGCGGTAAACGCAAGCGCTGGCGCCTTGTCCCAACAGCCGTCCAAAATGGTATTCGTTCATGATAGGCACCGCGTGCGAAATGTCGTTTGGATCCACGACGCGACATTCTTCCATTTCTTGGTCCTGGCGCGAGTCGGAATTACAAGATAAACTCGAGGGGACGATCGATGCCGAGCAGCGGGTCGGATTCGCCACTGCGTCCGTATTCATTTCGCCAACGGCGGGGGAGGGCGTACGCATCTCGGCCGCGAAACTCATAATTTCGTTTTAACAGCAGACCGGTCTTTAAAGCTAAACCCAATTTAGGTAACTCGGAGAGCGCGTTTCTTTTACTTGAGGGCGGCGAAAGCGCTTTTGGTGGGCGTTTTCGATAGAAATCGCGGCCTCGGGTAATAAGGACGGCCGTATTAAAGCGGTCGCCGAAAAAGCTGGCCACAAATATCAGTAATGGTAAGCGAGTTAAATGTATCGTTACCCCTCGTATGTCCGAGCAGGCAATTGAACGGCGCCGACTGCGGTTGTCGACCCGAGTACCTGTCCGCGCGGTTTTTCGACCGCCTGGAGCAGCGGCATCACCGCCGTTTTTACGCCCAGTACTTTCTTTACGGGGCGCTGTTCGTGTTCTTTTTATATTCCCTAATTTTGACCGGTCTTTGGCTGGGAGCTAGATCTTGTTAATCATGACCACGCGTCCGCGCCAAAAGTCGGCGCGTGCCAATCACCGGAAGCTTTGCGGCGAGAGCTCTCCTGACTCGGCTGCGTGCTCGCCTTCGCCTGCGAAAAGGGAAACTTCCGCCTACGTGCGTGTAGCCTTAAGCCCTCCTCGGAGGTGCAGTCCGGGCGGAAAGAGCCTGAAAAAAATGCTCTCAGTCCCCGACCAGCGCCCCTGGGAACGCGAAGGAGAGTGGACGACCGAGGAAAGGGAGGACGGCAACCGCATATTGCGGCTGCGGCAGTTGAACGACGTTCTCACGCTGTTAACCGATCATCGACAACGCCTGAGCGAAGCGGGCTTTTTAAGCGGCCACGAGCCTTTTTACCCAGAAGCGGCAAACATGCTGCTGTTGATCGCGGCCATCGCCCAGAAGGCGATCGCCGTTTCGCCCATGACGTTGGTTTTTTACCAAGAAATATTCGCGCAGCTGGGCGTCACGGACGAGTGCTTGATGCCGGTAATATCGTGGGATATTCGGGACGCCCGAAAATGGGCGCCGCAAACTTTTAACTTTCGTGAATTCGAAGGTTTGCTCATCAGTTTATGGCACGTGATCGACCGCTTATCTCGCTGCCCGGCGCCCGTTTTGGAGGCTACCCGCAGTTGTGCGCTCTGCCTGGCAGCGTGCCGCAGTTATTTTTGGTGTCTGTTGCCTTTGACTAATTTCACCCTGCCCGGAACCTTGCCTTTCGACGACCTAGGCCAGGATTTACGGTACTCGGCGGGCGCGGGAATTAAAGACATGGTCACTCAAAAAGCGCAGCGCTCCACGGATCAAGAGCAGACGTACTACGGCGATTTCAGGGCGCTGCTAAACTTAGGTCGCTTTCCTCGCCGGGGCGAAGCGCGACTTACCTGAGAGCACGGAAAATGGGCGTAGCGTGATAAAGGGCGAAAACGGCCAAAGGCGCCGTTCGTTACTCGCAAACAATAAACCGTTTGTGCGAACAATCTCGCCTGAGGTAGTGTGATTTATTAACCCGCACCCGAAAATGGCGAGGCATTCGCCACGGGAGCCCGTAACCGTTAATCATGGGCTTGCCCGCTCTAACGTGCGTTCTCGTGGTTTTACTAAGTGGCGGGGTTTTTTCCCAGCCCGAAAGGCTTCGCGTGTTTAAAGACCAAAACGGGTTTGTGCGTTTGTGCGTATCCGAGGTCCCGGCGGATAACGTGGTACGGTGGGAGTATGAGAACCGCACTTTGCTCGACTGTCGAGCGAAAGACGCTTGCCATCTGTCGGAGCAAGCCGGGCCGCCCTTTCTTTTTGAGTACGTATCGCACTGCCTGCGTTTTAACGCGGCCATGTCCGGCTTTTACGGCAGCTGGCAAGCAAAACGAAAAGATCGAAAAATATTGGCCAGCTTCGAGGTAGACCGCATGGACGTTTTTCAACACGTGATCAGTTCATGGCCAACAAATTCAGATATCTTCGTTTGTCCAGGACGCCCCGTGCCGTGGGACTATAGAATCGATTGGTATTTCAACGGGTTGCTGATTTATTCCAAAACTAGTTTGCTCGAAAAAGGAACGCCGCGTTCCGAATCGCGGTTCGAACAAAGGCTGACTGACTTTTTTCACTACTGCTTAAAAATTAGCGGCTCGCAAAACGACGACGCCGGCGAATTCGCCTTAATCGCGCAAAAAGAAGACAACTCTATTCTTCAAACAGTCACGATTCAGATAAAAGCTGCGACTTTGTGGTCGAAAGAGGTAACCGCGGAAGCCGATTCCTCGTTTGTAGTCGGAGCCGGCCTTTGGAAAGAGTTTAATTTTCGACTCGGCCTGTGGTACCACAACGGGACGCTATTTCGCGTATGCGGCCTGGAAAACGCGTGTCAGGCGGTCGGCCCCGATCGATTTGCCAACCGGGCCCCGATGGTAGAAAAATACAGCCTTTTGATCAAAGACGTCAAACCCGGGGATTCGGGTCGCTACCGGCTTGTCACATCATCCGCTTTAGAGAGTCGGGTGATCACGTACGAGGTGCAAGAACTTGTACCGGAATCACACCAAGGCCCTGAAAGGGTCGAAGTTGTAGAATTTTCTTCAGCGGAACTGTGCGCTCCCAAACCGGCTGCGGCGATCGGTTATTCCTGGGTGTTCAACAACGAAACGTTTTACGAATGTGAAACCCGTTCGGCGTGTCGGACCGTCGTCGGACGGAGAAATCCGGTTTTCGGTCGTTTTCGGTTAAGCGATACAACAGCGCGAACAGCCTCCGGCGAGAAAATTTTGCATTGTCTTCGATTAACGTCCGCGCTACGTCAGCAAGCCGGAGATTACCAGGTAACCTTCTTCGATGAGAACGGATCGCTCGCCAACTGGCAATTTAAACTGACGGTGGAGGTCAAGGTTTTCTTGCCGAATACCACGCGAAAGCAGCGCGTTTCCTCACTCGAAGGCAGAAACGTCACGCTATGCTCTCGAAAGCCAAACTCTACAAGCCTCTCAGAAGCAGGATCGTTCGTCGCCTCCTTTCAAGGGGCCGTGCTATTTGAATGCCCCGAAGGCCCGCGTTGTGAGAAGCAACTGAGCCGAGCGTCCGGCTCGTTCCTGTCTTGGCAGCCGTTTTGTCTGACTTTGTTTGGGGTAGTGCAAAGCGATTCGGGATTGTACGTGCTCAGTTCTTTTCACGGGGAGGAACCGCAAAGTGACTCGTTCGAGCTGAACGTAGTTCAGGTCGAAGAGAGAACGGTCGTTGCCGAGAGCAGCCTGACGCTTTGCGCCAGCGGGCCTTTACCGGAAAAGAGCAACGCTGTTTCAGGAGTCTGGGCTTTCAATTCTAAAACAGTGGTATTGTGCCAGAATAAAACGAATTGCGCTTTAACGGGTGAGGCCCGAGTGAGATATAAAAACTTTATGCCCATTAATGTAACGTGTTTGACCATAGATCGCGTGAGCACCCAGAATGCCGGCCCCTACTTTCTCAGAGTTAAAGTGGACGGTGCGGTAAATCAGGTGGCCGCTTTTAACCTCATCGTCGAACATTCCGAGGAGAAACCGGACCCCGCGGAGGAAATCGCAGATGAAATGCTGTCCGAGACCCTGTACTTAAACCCCCCGGTAGTAAAAAGCCGCGTCGGCGACTCAGTAAAACTTTGTCCGAAGAATGAAGAGGGTCCGTTTTCCAAAATAATTTGGGTGGCCAAAGGAAAAAAAGTTTTCGATTGTGCAAACGGCGTTCGTTGCGAACCTCAACAAATCAAAGAACCGTGGCGTGTTTCGATCGCAGACCGTCGATGTTATTTCATTCAAGACGTTCGTCTTTCGGACGGGGGCGCCTACGTTTTTTTCTTTAAAACGGGACGCCAAGTAGTAACCGGGCGGATCGATCTCATCGTCCACCGTAAAGGAGACCGTGTTGTGGAAATCAGTGATCGTCCAACAATATCGGTTGAACGAGCGACGCAAAAACCTGTTGGAACTTCGATCTCGGAGACTGGCTCGCCACCGAAAATAGAAGACGAAGTCGCCGTAAAAACTTTACCCGACCCGAAAATTTTCCCCATTTTAGAACTCAAAAACGAAACAACCGGCCGCTGTCGCGCGCGATTGGAATGTGATGTCTACGGCCTCGATGAAAGCGAGGTGCCACAATTTATTTGGCACGTGACCGAATCGCAGCACGTGTATAGTAGAGGGCTTGCGGGCGATCCTAGCGTTCTAGTAGTTAGCTCCGAGAATACCAACGCTAAAGGGACTTTTACATGTGTCGTTCGCAAAAACGGAGAGGTAAAGGAAACCTCAATCCGTTTTTCAAACGTGTGCGTGTTCAAGCGAAGCAAGGCTGTGATGTATGTGGCGTTAGGAGTGCTTCTGGGCCTGCTGCTCCTCATCGGGGTCTGTGTCGGGTTGTTCTTTTACTTGCAAAAAAAGGGACATTGTTATAAGCCGCGTTCACAGCCCGACGTCATTCCCAAAGAACCCGAAATGTCTTTGAGTGTTGTTAACGAGAATGTCTCTGTTCAATAAATTTTGCATGTTCGAGAAAAGCACAGCGAAGCGCGTTTCCTTTTCCCGCCCCGCTCCGCCCGTACCAACCCGCCGCTCCCCGCTCCCTCCGCTGCCCCCGCCCCCCGCGCGCTTTTTGCCCCCCCCCCTCCTCCCGCCTCCCCTCCCCTCCCCTCCCCTCGGGTTGTCGCCCGGTCGTCGGCCCGCGGCATTTTTGCCCCCCCCCCTCCTCCCGCCTCCCCGCCCCCTCTCCCGGGTCGCGCGACCCGTCCTCCCGACGAACGCGATTCAGCGCCCCCCCCCTTCCCCTCTTTCCTCCCCCCCCCGGGGGTGTTCCGGAAACCTTTTCGTCCGACCATCGATTTTCCGCCCCCCCCCCTCTCTTCTCTTCCCGCCCCCACCCGCCTCCGGGTGCGCGAGCCCTTGGAAAAAAGGAGCGAGGGGGGCGGAGGAAAAAAAAACCTCGCTTCCGGGTCCGGAAACCTTTCGTCGTCGCTTCTCCCCGCCCCATCGCTCCCCCTTCCTTTCCTCTTTCCGGGGTGCCGCCTCATCCCCCGCACCCGATTTATGAATTTTTTATAAAAGGGGAAGGAAGGGAAGGGAATCACTCGCGCGCGCGCTCGAAACCGCTGTCTCCGTACGACTCCGGAAGTTCTTCCGGCGGGTTCACGGCTTCCGGTTTTGGGCTTTTTTCGCCGCTGGCTCGGGGGTGAGGTCTTTTGTCCTCTCTTTTTTTCTCCCTTCCGTGGGTGGCGCGGGTCTCTTTCCCCCCCCCCCCCCGGGCGGCCCTGAGTCATCCTCTCTTCACGCCCGCGGTTTTCCTCCTCCCCGCCTCCGCTTTTGGTTGGCCCGAACCGATTGTTCCTTTTTTTTTTCCTCTCTAAAAATAGGGCCTTTGATCCCGTTCCGGGGCACGCCTCTTGGTTTTTTTTGTCTGTCTCCTTCTCTATTTTTACAGAAACCGACAAGGTCTTTGATCTGGTTTCTCCGTTCCTTTTTTGGTTCTTTCCGGGAGTCGATCCAAAGGGTCTTTGATCCGGTCCCCGGCCGCCAGTCTGCGTAGCGTCTCTTTCTTTTCCCTTTCCCCCGCCGAGACAGCCTTTTTTTAACGGTGAACTCACCTCCGAAAAACAGATATTTTTTTCCCTTTGTATCTGTTCTCGGAGCGGCTTCAGATCGACCAAGCTTTTCTTTTCTTATTCTTTCCCCTTCCTTCGTCCTTAGTAAAACACGGCCGCTTTTTTTTCCCCCCGATCTCCTCGACGGGGGTTTAAGCCTGCCGGGACAGCCCGGAGAAGGTTTTATGGGTTCAATTTATGAAAAAAATCAGAAATTTTAATTCCCTGCCTCTTTCAGAAATGTTTCTTTTGCTGCTGCTCGGTTTTTATTTCTCCTTTTCGAAATGGAAACCTGAACGGGTTCATTTCCCCCCCCCCGCCCCCACCCCTTCTCTCGATGTGATTCCTACTCCTTGTCTCCGTCGGATAACTGTGTTTCTTTGTGCTTGTGCTTGTGTCCGGGCCGGTTGCAAACGGATGTGTCGATTTGGGACGGTGCTTGGGGGGGGGGGAGGGAAGAAAACCGAGTTCGAATCGCCTGTCGGTCCTGGAGTTTTAATCTCATTAAAGTTTTATTTTTTCCGTACAAAAATATATCTTTATTCTTTCATTGACATAAAAACGAGGGTAAAGCAGCGGGAAGGAGACGCTTCGGTCATCCGTCCGTCCGGTACGGAGCGACGCGGACCACGGGGCGGCCGGGGCGGCGGTCCGGTCCCGGGGCCGCGGGCCTCCGGTCTGCAGTGGCGGGCGGGGGGCGGCTTTCGTATAGCGGCGGCGGGACGCCGGCGGTGAAGCCCATCAGGGCCAGGGTCCGGGCCGTCTCGGGAAAACAGAGCGGGCCGTGCGCGTGCGGCCGCGGGCAGCGCTCCTCCACCGCCCGAAGGCCTTCGGTGGCCCGGCGGAGGGTGTCCCGCCGGCGGGCGGACAGCCGGCCCTGGAAACAAAGTCCGGCGGCCGTTCGGTTCACGGCCGTGGCCAGCTGCAGGGGGCGACAGCCGTCTTCGGGCCCGGCTGCCGGCTCCGCCTCGCGGGGTCCCAACGGGCCCAGGCCGAACACGGCGAAGAGCCGGCGCAGGCGCGCGCGGCAGTCCGGCCCGCAGGGGGCGTGAATCAGTGGAAGGGGGGCGCTCGGTCGCCCGTCCGTCCAGCGGCAGAACCGGCTCAGGCACCAGAGGGCGCTGCGGTACTCGGCTTCCGTCACTTCCTCCGCGTCTTGGCTCAGCTCCAGGAAGTAGGCCAGGGTCTCGGCCAGCGGGCCCACGCGCTGCTGCCGCCAGGGGTCGTCATCTTCGGCTCCGGACACCAGGAACCGCATCGGGGTTCGACGGGGAAGGACGCGGGCCACGGGACTGAGAAGAAATAAATAAGACTCGGGTATTTTGCCATGGTTTTTTTTCCCCCCTTCTCCTCACCTCGAAGGCTTTTGTTAGCGCCTTTCGGAGGAGAACGAGTTCTCTTGAGACAAACCAAGTTTGTGCGTGTTTTTATAAAAAATATAATATCCATCTTTATTATTAAACCAAAAACATAGCTTGGAATGAACCGACACGCTTCGTGAGCATATAGACACCGGAGTCCGAGTGCTTAATGCGACTAGTCCTCGCCTTCCTCCTCCGCCGGCGGCTGGACTCCCTGGAGACCTAGCCAGTTCACAACGTCCTCCCTGATTAGCTCAAAGGGTACGTCTTCGGGGCCCAGGTGGCCGTGGCCTGGCAGCCCGTATTCTCGGCGGATTCTCGAGGGCGCCTCGGTACATACGCGCGCCATCTGCTCCCACCCGTACCCTTCAGGGAAAAAAGGATTGTCCTGACTCAGGCCGTCCAGGGTAGTCACGATCTGGCGGAAAGCGCTGCTGGCTTGAGAGAGCAGAAGGAGCAGTAAAGGACTGGGGGGGACGTTTTGCGGATTGAGTACAGGATTGACGAAAAACTCAGCGAGCCCCAGCGAGGCACTCAACACGGCCTGTACCACGCCACCCGCCACTATCCTTTCTCTCGGGTCAGGAAAGTGGCTTTCGAACCATTGCCTGCTGTAATCCCTGTACCAAACACCGCCTTGCACCCCTGAGGAGGAAGGAAAAAAAAAAGAAAATGAGACGGAACGTAAAGAAAATGCAGAACATCGTTAATTCAAACCCGGCTCTAATTTCTTTTTCTACCCTCTCACAGCGGCGCAAACGGCTATACTTACAAAAAGCCCTAGGTGGGAGGGCGTGACTTGAAGGCGGGGTGTTCGACGCGCGAGAGGGTCCGGGGTCTTCCGGCGGTCCTCTTCTTTGGGACGGTGGAGATCGGCGCGAGGGCCCAGGGCTGGGGGAACTTTTGGGGCTCGGAGAGTGAGGCCCCGTCGGCGGCGGAGCCTGGGAAAGGAGCGGAGCGGTGGTCGGCGACGAGGTGCCGCCCGGGAAGGCTTCGGGCCTAGGTCCGCCATCACCGGACTTTCTTTTCTTTTTCGGAGGAGACAATTGGGAGTCGCCGGGCCAGCCGGTGGGGCTGGAGCCGCTGCCACCGTCGGTTCTGTCTAGTCCCGTCGATTTTCTTTTTGGCCCTTGGGGGGGAGGAGGGGTGCGAGGCGGCGAAGACTCTTCGCTGGGCGCTCCGGGCAAGCCATCGTCGGGCGAAGAGAAGGGATTCTGGGAGTCCGTGCTGCTGCCGCTTCGTACCTCAATTGGGGTTCCTAAACTCCCCACACATATGACATCGCTTCCACTAGAGCAAGGGGAGGTCGAAGGACTGTATCGACACCAACCCCCGTATCGGCTTTTATGTAAGCGACCCAAGCGAGGTAGCTTTCTTTTGGGTGGACTGTCGGGCTTTTTACGGCCTGTAGGGGGCTTACTGGTTTTAGGGGGTTTCTTGCGTTTCTTTCGTACATCCGGTGGCGATGATTCGGAGCTCGACGAATCGTCGCTGTCGCTGGAAGAGTCCGAATCCGGGGGAAAGGTTAGCCCTTTCTTGGCCGGGACCGGCTTCTTCCCCGGTCGCTTCGTTTTTGGGACCTTTCCGGGTCCGGAGCGGTGATGCCCGCCGCTTACTCTGGGCCTCCATTCCGGGTCCTCCGGTCCGGGGGATTCGAGCCCGGACGAAGAGCTCGAGTTCTTCTTAAGAAAGCTAAAGCCATCGCTTTCCGATGAGGAGCCGGAGGACGAGGAGTCAAGCAAAGGGGACCTCTCTTCGGGAAAACGGGGTTCGGACGGCGGCCTCGAGTCTTGCTTTTCGGAGCCTTCTTTTTCATCTCCGGAATCGCCGTCCGAGTCGGACGCCTTCTCGGGCGGTCTCGTTCCAGGAGGACTACCCGGGATCTGTGCGGAGACACAAAGCGGGGTCGGGGAGAGAAAAAAAGAAAAAACGTAAAATAGGCACCGATCGGGAAAGGATTCTTACCTAGTGTTTCGCGGGCGGCAGGGGGCGCTCACCGACTCTAGAATGTCGGGATTCGAGCCGGAATCGGAATCCGAACCAGGTTCGGGTCCGGGTCCGCGATCTGGTCCGGGTCCGCGATCTGGTCCGGGTCCGGGTTCGGGTCCGGGTCCGGGTTCGGGTTCGGGTTCGGGTTCGGGTTCGGGTTCGGGTTCGGGTTCGGGTTCGGGTTCGGGTTCGGGTTCGGGTTCGGGTTCGGGTTCGGGTTCGGGTTCGGGTTCGGGTTCGGGTTCGGGTTCGGGTTCGGGTTCGGGTTCGGGTTCTTCATCATTATCATCTTCTTCTTCTTCTTCTTCTTCTTCTTCTTCTTCTTCTTCTTCTTCTTCTTCTTCTTCTTCTTCTTCTTCTTCTTCTTCTTCTTCTTCTTCTTCTTCTTCTTCTTCTTCTTCGGGCTTTTCGCTCGGGCCGGGTTCGCTCGATTGCGGCGGCTGTGGTGGGGATCGGCCCGGCCCTTCTCGTTCGGGACCCTCGCCTCCAAAGCCGTCCGGTTCGTCGGACCCCTCCTCGTCTTCTTCTCCCGGTCCGGAAGGCCCAGACCTCAGCCCGGGCCTTCCTCCTCCCCCTGACCGCACGGTTCTGGAACGGCCGCGGCTCGCTCCCCGGGGTCGGCCGCGTCCCCGGCCCCGGTCTCTGGTCCCGCTCCGGCTTTCGCCTCGGCCTCGACCCCGATCCCGAGTCCTGCTTTGAGGTCGGCCTCGGCCCCGACCCCGGCTTCGACTCCGACTGCCGCTCCGACTGCCGCTCCGGCTCCCTCCTCGGCCTCCCCGGCCTCCGCTAGAGGACGAGCCGCCCGACCAGCCTCCTCGACCGCGGTCCGCGGACCCGACCCGGCCTCCTCCTACTCCGCAGCCGACGCAGCTTCCCGGCCTGCCGTCTCGCCCATGCGGGAAACGCCGCGGGCCTCGTTCGCCTCCGGGCCTTCCTTCTCGGCCTCCCGATCGTCCAGCCCGGGGTCCGAGCCGGCCGCTTCCCCGTCTTCCTCGGGGCATCTCGGCGCTCTGGTCGGGGTGGTCTTCTGTACTCTGGTAGAACCGGTCCGACGGCTTTCCCTCCGCTGTGAGGGTCCGGACGCGGCCGCCGCGTTCTTATGCCCCTCCGAACGCCTACGGGAGGAGGAGTTGACATTTAAAATCGAGACCCCAGACTCATTTATTTCACCACCCCGCTTCCTTTTAGGGCAAAACGTCCGCATTTCAACATTTGGACCCCGGCCCGCGCTCCTTTTTAGGCTTTTTCTTCCGAATTTCGCAAAGCGGGCCGGGGTCCGCCTCGACTTTTAAAGGTCGGGCGCCCGGGGACCCCGAATGGCGAAATCTTTGATTTTCCCCGGACCCGCTCTCCTTATAAGGTTCGCCCTTCCTAGGGGCGACGGTCCGGGTCGGCCGGCGGTCGGGGCCGGGGTCCGCGACACCCCGAAAAGAACGGGGCTAAGGGAAAACCCGAACTTTTGGAAAGGGGCGCCCGGACCCGGACTCCTTATAAGGCTCGGTACTTCCTAGGGGGCCAGGGTCCGGGTCGTCTATCGGTCAGGGCCGGGGTCTGACACCCGATCTTGCAGGGTGGGGGGGTCTCCCTTCCCCGTGGACAGTCGGGGGGGACCCGAGAGAGCCCCGGGAACGAATCGGGTGTTGCTTGTGTGTGTGTGTGTGTGTGTGTGTGTGTGTGTGTGTGTGTGTGTGTTTCTGCTTGCCGGCCGGGGGGTGCCGGAGCGATCGGGGCGCGCCTCGCGAGCTCCCCGTTTTCCTCGCGCGGAACTCCTCCCTGCCCCGGCGGGAGGAGGAGGCGCCCCGCCGGCATTAGACGTACGCCTCGCGGATCGCGGGGGGGCAGTCGCGCTCTCGCACCTGCGGCAAGCGCTGCGAGTGATTGATCGTCGTTTTGTTTTATTTATTTATTTATTTATTTTTTTGGGTTCTCGGTAGCCGTTTTCCATTTTCCGGCGCGCGGCGTCCCGTCGGGGCCTCGGGTCGCAGTCCGTGCGTGGTTCTTATTTTCTTCCTATAAAACTTTGCGCCCTCGACTCACAAGCTTTTCTCACGGTCGAGGGCGGAAAAAAAAAATCAGCATCGGGCCGGAAAAGAAAAAACCACGTTCCCACCGACGAACAAAGAAAAGCGCGTCTGTTTCTGGTTTCGAACCGGAATCGAAAAAAGGAAACCGCGACCCGCCGGTGGCTTGTCTTTGTTCTTCTTCTCCTCGTCGCCTAGCAGCACCCCGCCGTCACCAAACCTCGAAGACAAAAAAAAAGACGGAAAACAAAAAGGCGGGAGACCCCCGCCGTCGGCCACGCGGCTATAAATACGAGAAAGCGCTCGCCGTCCCGACGGAGAAAAAGACCATGCAGCAGCCCGCGGAGCAGCGCCGTTCGAGGGGTCGCTCGCCGACCCCGCCCTCGCCGTACCCGGTCCTGCGGCGCATCAAGGAAGAGCCGCGGGATCCGGCGGAGGACGAACAGGCGGACGTGTGTTTCCTGGGACCCGCGCCCACCCCCAGCCGAAAGCGGCAGCGTGCCGACATGGCCGCGGAGATGGAGCGCATGCGGGAGTCCCTCACCGGCTTTCTGCACGGGCAGCTGAAGCAGAGCCGCCGAGACCTGCGCCGCGAGCTCGAAGAGCGGTTGCGCCGCGAGGGGGCGCGCGCGGTCCCGGAACCCGTGCCCGCTCCGGCCCCGATCCCGGTCCCGGTCCGCGCCTCCGCCCCCGCGGCCGCCTACGTCAGCACGGAGAAGGCCTGGTGCCGCCGCCGCGCCCGCGGCGCCTCCGCCTGCGGCCCTCGCCGCCGCCCCTCGGACCGCTCCCCCGACCTGCCCGCCTCCGGGGCGGACCTGCGCGTGCCGCGCGAGCACGCCTCCGTGCAGCTGGACCCGGGCCAGACGCGCCAAGCGCTCCTCCTGCTGGACGGCATGGTCCGCGAGCGGATGGGCGGCTACTGCGCGCACATGGGCGGCGGCCGGGCCCGCGTGCCCGAGGGCCAGGAGCGCACCCTCTACCCCGTGCCCGCCCGCAACGCCAAGGACCCGCGCATGCCCGACCTCAAGGCCCTGCTGGACGGCAGCTCGCTCGGGCTGCACCTCGACCCCCTGCTGGCCGAGCCCTGCATCGCCACCATCATCGGCGTCAACCGCAGCTGGAACTCCTCCTACGTCAAGCAGTACCTCCTGCGCGCTCTCTACCAAGCCTTCGACGCCCTGCGGCAGCTCCGCGCCATGGGCGTGCCCTTCCCGCCCGGCGGGGAAGCGGACGCTCCGGAGCGCCGCGGGAGCCCCGGCCCTTCCGCCTCCGCCCGCGCCGGCCCCGGCCCGGCGCCGGGGCTCCCGCGGCCGCCCCCCTCCAAGAAGCCGAAGAAACCCTCCCCGCCGGCCGGCCGACGGGCCTGCACCTCCTCCTCGTCCTCCTCGTCCTCCTCGTCCTCGTCCTCTTCCTCCTCGGCCTCCTCCTCCTCTTCGGAGGAGGAGGAGGAGGCCGAGGAGAAGAAGGAGCCGCGGCCGATCCCGGTTCCGGCCCTGGCCCCCGCCCGCCGGGACGAGGCGGCGCTGCTGGGCGACCTGGACCGTCTGGCCCGCCGCCCGGCCGCTCCCGCCCAGACCCCCGTCCCGCCCCTCGGCCCCCGCGACCTCGGCTGCTTCCTGCGGGCCTGCGGCCGCCTCCTCCACGCCGCCGCCTGCCGCTACCGCGGGCCCGCCGCCCGCCTGCCCGGCATGGAGGACCCCGACCCCGCCCTCGAGCACCCCTTCCCCGCCTGGCTGCAGCTGGGCGCCAAGCCCCTGGCCCCCTACGGGCCCGCCCGCCTGCGGCGCGCCGGCCGGCTCATGCGCGACCTGGCGGACCGCCTCGAGGCCGAGCTCCCGCCCCGCGAGGGCGGCCTCGCCCCCGAGCGGGCCGCCCGCCTCGCCCGCTGCGTCGGCGCCTGGGTGCGCGTCGCCGCCCCGCTGGTCGACTGCCGCCTGCCGGACGGCGTCGACCTGCCCGGGCCCGCCGCCCGCCGCCTGGGGGACGGACTCTACCGCTGCAGCCCCGCCGCCCACCGCGCCCACAAGGCCCTGCACGCCGCGCGCCTGCGCGGCCGCCGCACCGGCTCCCCGCCCACCGACCCCCTGGCCGTCTTCGGCCTCGCGCTGGCCCAGGTCCCCCCGCCACCGCCACCCCCGGGGGCCCCCGGCGGGCTCCTCCCGCCGCCCCCTCCTCCTCCTCCTCCTCCTCCTCCTCCTCCTCCTCCATCCCAGGATCCCTACCCCTGTCCCCTCACCCCCTTCTCCGCCATCGAGGCCGGCCTCCACGACCTCCGCCGCAGCTGAGCCGGACCCCGCAAAATCGACCCCCCCCCTCGGAAACCCCCCCGGGGGGTTCGGGGGGAGGGAGGAGAGCGGTTTAGTGGGGGGCAGAACGGCGTCGTTGGAACTGAGGCGACCGCAAAAAACCAGTTCCCGTCCCAAACTGGCAGAAGTACGGGGCGGAAATGCGACCCGGAAGACGGCGGCCGGCCAGCTTTCTGAAAGCGGCCCCGCAGGCTAGAAAAACGCAGCCGTGAACGGTTTCGCGGGGGGCGGACCGCCGTCGGCTCCGGACCACAGAAAAGGGGAAGGGGGAAGCGAAAGAAACCGACGTTCGTTCCCCGAGGCTAAGGGCGCGTTAAAGGCACGTTTTCTGCGAGCCTGAAGTGGAAAACGGAAGTCAGCGGGCCACTTTCCTCTACCGAATCAAACGCGGTCATCGCCGCGCACCCGCCGGGTCTCCGTGCTAATTCGCGATCTTGTTGCTTAAAGCTAGAACCCAAAGGGGACGCTCGATCTGTATCGCGCAAGTCGGGCCTTGCTCCCCCCCCCCCGGACTTTCCTCCACCGAGCGACGTTTAAATAAAGTTTAAAACCTCTGCTGTGTGAAATTATTGTCTTTATTTACAGCACGATACACCTTTACAGAACGTGTACAACGAAGCGATTACATTAAAGCCGATCGGCTCGTTAGGTCGCAGCCGCCGCCCGTCAAGTTAGTTATTGCCGTTACAAGGGTTCGGCCTAGCTCTCTCTCCCTTCGCATTGGTGAACGTAAGGGATTCGCTGGAACTGGCCGGTCGTGGAGGAATGCGCTCGGCTTCCTTATTTTTACAATTATCCGATCGAGCGGTCGATCTGTAGAGTTTCTCCGCTTTGCCCGGGGTTCCGGGGATAACCTGTTGAAAAAGCAAAACTCTGGACCGACCGACGCGTGTTTCCGTTCTTTTCGAGGTAACCGAGTTAGGAACCGTGCCGTTGCTTTTCAGAACATATCACCTTTGTTCGCACCCAGCTTTTCGTTCTGATGACAGTAGCCTCGAATCCTAAACCGTCACCGTACAGGTAGAAGAGTCGGTGCGCGCCGCCTTCGTCCCGCGGTACGGTCAAGAATTCGCCGACTTTAGATGCCGTTGAAAAGCCGGCTCGGCCCAGGCGTCCTCCTCGTCTAATCATTCTTCAACTCGGAACTGGCAATTTTGCTCCGCCCGGCGCCCGTCGCGCGACGATCACCAGTCCCAATAGCGCCGCGAGCGCCACCTTATCTCGATTTCCTCATGCCGGGGGCTTTTAAAGCGCCCATGAGGGTCGCGACCGCCGTATCGATTCCGGCTGAAGGGAAATGGTCGCCGCTCCGAGGGCGGATCTGGTCGGTCGAGGTCCTCGTGCAGCGTCCAGTGATACCGATCGTAGGAAGGCCGTCGTTCCCAGAGGATTTCTGGCGACCTCGGGGACTGAGTCTCTTCGTCCTCCGAAGAGGAACATTCCCCTTCTTCCTTCTCTTCCTTTTTCGGAGGGCTCGGCGGTGGGGGGCAGAAGAAATCTAAACGCCGCGCGCATTTGCCCTTGAAGCGCGCCGCGCGCGCCGAAGGGTCGTGGGGGCGAATTTTGACAGGGCGCTCGCACGGTCCTCTTGGTGGCGTTGGAGCTTCCGGCGGCGTTCTCTTGACGGAAGTAGACATGCCTGCTCTTGCTCAGCGTCTTTTCCGGCCGGTCCGCGGGCCGCCGCAGTTTTAAAGGCCGAAATCCTTAAGCCCCTCCTTCTTTCCGCCGACCGGCCGTCGGCCACGGTTTCTCTGCTTTGGTTTCTTCAGGCTTTCTCCCCGCCGCCGGAAGCGGTCTTTTTGATCAAAGAAAGCAGCAGCTGATCGCCCACCTGAATTTCCAAAATTTTTTCGTCCTCCGACCGGCCGGCGGCCGGTTCGACGACCGCCGACGGGGTTTCGCAGGCGAGCTCCGAAAAGGGGTTACCCTTTCCGCAGAAAAGCCACCGGGGGTCGAGAGCCCCTAGGCGGTCGCAGACCGAACGGGCCACCTGCGGGGACACGAAACGCCCCAGGTCCCGCATTTCTCGGTAGGGGCGGCGGGTGGCTAGCGTGTACGCGCACGCCAACCGGAGACCGTGTAGAGCCGCCGCGGCCGGGACTTCCAGACCGCGGCGACTGAACTCGGACATAGCGACGTATTGCAAGGGGCCGAACTCCATACGGGGCACGGCTTCCCGCAGCAGCGCGTCGTAAGACGCTTCCGTGTTTAGCCAGCAGGGGTGTTGGGTCATGTCAACGATGCCGCCGCGCCGGCAGGCGGAGCACGCCATCTGCTCGGCGCGCCTCACGAGCATTTCTAAGCCGCGGCACGTTACGGCGTTGAGGACTTCGTAGGGGCCGTTGGGGGGCGGCGCGCATCTGGGGTCGGAATCCGGAGAAAATCTAAAGTCCTTGCCGAAGCACAGGGTGCACTGGCAGTCCTGGGTCGTCGTTTCCCGGGACGGCCGCCCCGGGCAAAACCCAACGTCCTCCGAAAAGAGAGACGGCGATTCCGGATCGGAAAGTTCCAGATCTTGGCGCAGTTGCTTGATTTTCATGTCGTTCGACAATGTGAAACACAGATTGGGGGGGGTGGCCGGAGGCGGCTCCAGCTCTTCGCCCTTGAATTTTTTAACGGCGATGTCCTCGGTGTCCGCTTCTCGAAAAGATTTCCCGTACGCTCTCGGACTAGCCATGGTTCCGATGATTGTATTTTAAATGAGGTTAATGTGTCAAGTTTCTCGTTTCCCCGAATAAACGGACTCGAGTTTTATACACGACCCTGAAACCGGGCCCCGAATAAGCGGACTCGCGTTTTATACACGACCCTGAAACCGGGCGTCTACTCCGTCCCGAGTCGAAATCGTAAAGTCTTTGTCCGCCAAGGGCGCGGTTGTTTTATGAAAATCACGGTTGGGCGGCACTGTTTCCATTTGGCCCGCGGGTTACTTTTAACCGCTTTGATCCGGTTTTAGCCAGTTCGCTGATTCAGGGGGTGGGACCTGCAAGGAGCAGGTGGCCGAAAACCGTGGGAAAATATCTGACCTAGTTCCCACGCCCAGCATCAGAATTTTAGCTCCCGCGTCTCCTCCTGATTGCGCAAGACCGGTTTGCCCACGCAATTTCCAGTGAATAAAAGGCGATGCGGCGCCGGCGCTCGCGCATTGCGCGGTACCGGCCGCGGGATTACAAATATCGCCGTCGGTAACTTGGGAACCGAACGTGAACGGATTACACCCCTCCCAAATCTCGTCGCCGCCTCTGTGCCGTACGATGCAAACGTCCGCTCACGGACGGCGACCCAGGAGGTCGCGCTCAGCCGGGCCCGTAAATTCGCGACAATCGTTCACTCGCTACTCGGACACCAAGCGCCCCCTCGATTTTGATCACGAGCCTTCCGAGCAGCTTCTGCTACCGATCGCTACCGCAGTGACCACCATAGTCGGACGGTCCTGGAGCGACAAGGGAGCAAACTGCTTTGAAAAATCCTGGTTGCGATCGCGCTCCGGGTTCGACGGCCGTCCCCTGGTGGCTCGTCCCGTTCCCAAACCCCAACCCTATCGCCTTTGTCCCATGCCGCCCCTTTTAAGTCGACCTAGCACACCGGGTTACCTGTTGAAACCGGGATCGTGTCCCCTTCAACCCCTAAAGACTAAACCGTATCGAGGCCGGACTTGTTCTAAGCCTGCCTATTACATAACGAGATGACGATCGCCTGCAGCTCAAAGTTTAGGGAGAAAAAATAAACTTTTTATACTTTTATACTAATCATTGAACCTTCGTTTCTCTCGTGGTGCGGGGGGGAAACGCGGGGCGGGTATGGATTGAAACAGGGTGCTATCAAAGGCATCGCGCACCTCGCTGCTCTTAGTTATCCACGGGCCTCCGCCATGAAAGCCTTGCTCTTTTTCCTCCTTATCTTAACCTCCGCGAGCGAAGCTTTCTTTCCCCTCCGGACCGATCTCACTTGTGTATGCGGGAACGGAAACGGCTGGAGAGCGTTCGAACCGGTGAACAGCACCGACCCGTTCCTGCTCATTGGCTCGCTGCAACTCAGCGGCCACTGCGTCCCGCCGGAGGCCACGATGACGCTGAAAAGCGATCAGAGGCGGCGCTGCGTCAATCCCTTTTTATTGGGCGACGCTCTGCTTTTCGGAGTAGAACAAGGGAAGCCCGAAAGCATTTTGACGGAGGGTTTGAAATCCGAACTTTTACAATTCGTCCATATTTTGAAATCGCATGTCTCGAAGCGACCGCCTAGCTTGCGCTGATCGCGGCAGCCGTCGAAGACGGTTGTCGGACGATGAGGAGGAAAGCTCGCGCGTGAAAAAACCGCGGCCGGAAGAGAGCTATCTCACGCTGGACGATGAGGAACCGGAAAACGCGAGCGATCCGTTCCTCATCTCGGACAGCTGGCGTGAGTTTCTAGCTCCGGAACTGCGGTCGGAATGGTTCAAACGTTTGACCGATACTTTGCGTCGCGAAGCGCGACGGCAACCCTTATGTCCCAAGCTCGAGGACGTTTTTGCTTGGACGCGTTACTGCGGCCCGGAAAGCGTGAAGGTAGTTATTTTGGGCCAAGATCCGTACCACACCCCCGGTTGTGCTCACGGGCTAGCGTTCAGCGTCCCTTTCGGACGCTCGGTGCCTCCCAGCCTTCGGGCGGTTTACAACGAGCTTTCGTTGACGATTCCAGGGTTCTCCGCCCCCACCCACGGGCATCTAACGGCATGGGCTCGTCGAGGCGTCCTGTTGCTCAACGCGACGCTTACTGTTTGCGCTCATCGCCCCGGGTCTCACGCCGCCCTCGGTTGGCAGAGGTTGACTAAGGCCGCGCTGGCGCGCCTGCAGGAGCGCGTGCCCAACATTGTTTTTATGCTCTGGGGAAAGGCGGCTCAAAACACGTTCCGACCCGACGAAAAGCGGCACTTGGCTTTACGGTCCTGTCACCCCTCTCCCCTGGCGCAGAGCCGAGAATCGTTCGTCGGGAACCGGCATTTTTTGAAAGCCAACGCGTTTTTGGAAAAACACGGGCGGGGTCCAATCGATTGGCGTTTGCCTTGTGGCGAATTCACTGATCTCTAACGTATAGTTAAAAAGTCATTAATGACGCAAGACAGAAACGAATGGAAGCTGGAGGAGTTCCTTCGGTGGTCAGGCTGCTCTCGCGGCCGCGGTCGCGCCCAGCGCTCGCGTCCCCGAGCCAGCTCGCGACAACCCCTTCGTCTCCCGCTGAGCCGGACGCAAGCGAATCCGCGTCCGGCTCAGCGGGAGGCGGCCGGCCGAGCCCTTCAAAAAACGAAAAGCGGGTGGTGTATCGGGCTCGCTTTCCGACTTCGACGGACGAGATGGCCGACGACCCGACTTATCGGCTGTACGACACGCTTTTCGTCGTGTCGTCCACCGACGAGCTGGGTCGCCGGCAGATCACGGACACCATTCGCAAAGAGCTGAAGCGGACCCTGGCCCCGCTAAACATCGCCTGCACCAAAACCTCCTCGTTCAGCTGCGAGACCCGCAAGCGAACGCGAGACGGGACGTCGATGACCGGGCCGGCCGCTCACAAATGCCTTCAGATGACCATTTTTTGCCGGCGCGAGCAAGCGGACCTGGTCCGCCAGCTCTTGAGCAAGCTCATCGAGTCGCGAAAATCGCGGAAATACTTTACGTGCACGCGCGATGGGACCACAAAGCCGGGAATTCCGATATTTTACTCGGAGTTTGAGGCCAAAGACCCCGTTTATTTACACGAGGAAAACACGGTGCGGACCGCTCCGGCGTCGCGACCACCGCCTCCGGTGCCGGGGGTTTAAAAACAGCGAAAGGTGAAAAGAGACGACGCACAGTTATGTGGGGGACAGTGCGCTCGCTCAGAGCGGCCGATCGCCGGCTGATGGAGACCCGGGCTGCGGACGAAAAAGAATTTCTGGAAATGGCCGCCACCCAGAGGTTAAACGGCTGCGCCGCCGGTCGCCTCAAGTCCAAACATCGCCCCGTCGCCCCCTGGGAAGAAGGAAGTACCCTCGACGCCGCGAACGCCGTCCCGTGGAAAGATGAATCGGCGCGCGAGTGGTCCGCGCTGGGCGAAAAAATTAAGGACCAAGCTCGACGGGATTGGGAAAACGTGAAATCGGGGGTGTACGGTTCACCGCCGGGGTCTCGACGTTCGAACGCCGATTCGTCCGAAGCTCGACGTTCGCGGCGGCCGGAGTCCTACGGCTCCGAGCACCGCCAGAAAAAAAGATAAATAAAATGCGTCAACAAAAGTGTTCGGTTACATGTTTTTATTATTACATCGAATAACCGGCTCCCGCTGTCGGAAAAGGGGAACCAGCGCTGGCGTTCTCCCTCCGGTAATCCGCTTCCGGGGAGAACTGGAGATCGGCCTCCAGCAGAGCCTCGCTGAGTAGGTCGGATACCGACCTCTCGGCGTCGGAAAAAGGATTGAGCGGTTCACCGTCGTACACCACCGTCACGGTCACACAGGCGGAGGTTAAGACCACGTGCGCCAAACCCCCGGCGTGCATCAGGCACTCGTCTTCTCGCCCGGTGGTGGAACAAAAGTAAAACGGGTCCACGAGCACCGTCCGGCCGTGCGAAAAATTGGGATTGGGCCGCACGTCCATTTTAAAGAAACAAAAATCCTCCGGGCCGTCGATCAGTACCGTGAGGTGGCTGGGTGACCGTTGGATCTGATATCGCCCTCCGAAAACCAATCGGTGGCTCTGTCGTTCCGTCGCCCCGGCCAGCGTTACCAGCCGGGTGCTCTCCGCGAAACGCCCGGCCAGCTGCTCGAAGCCCGGCGCTCCGCTGCGGAGCGCCGGCTCGGCCGTTTGCAGTACGTAGGTGACCGAGGTAAGACCGGCGCGGCCGTCGGCCATGTTTGTCGAGGGCCGCGGGCCGCCCGCGGCTCTTATGGGCCTAATAGACCGTTCCCACCCGGCCGTCCCGCAGCGCCCGCAAAATATATTCGCAGATGGTCTGATTGCGTTCCACGTCGGGTTGCCGCAGGGGGTTGAGGTTCATGCGCAGGTAACGAGAGGATATCACCCGGGAAACGGCCACGTAAACGTGACTCATTTTTAGGTGGCGACCACCTAAAGGGAATCGAATGGCCACGCGGCCGAGGCTGAGGCCCTGCGAGCAGGCCACGGTCATGGCCAGCTTGGAGCTAAGCCCGTGGTCGACCGACGTGCTGAGGCGCAGCTCGCGGTCCTCTACCGTGTCGACCAGGTCGCAAACGTTGAGGCTCATCACCGAGACGAAACCCGCTTCGTCGCGTAAAACGGCGGAGGGTACGCCGGCCTCCGCCACCGCCGCTCCGTGCGGACGGCGGTTTCGCAATTCCTCCTGAAAGAGTGGGACGGGAGTGGCGGTCCATCCCCGGAGGACGTAGTCTTCCGTTTGCAGGGCTTCGCTCAACAGTCCCCCGCTCCAGTCGCGAGACTTGATTTCGGCTCCGGCTTCCGTCACGTTGTTGACGAAAGTGACGAAAGGGGAGTCGGCGAACTGGTCGCCGAAGCGCTCCGTTAATAGGCGATAACGGGCCACGTATAGATCGCGCAGCTCGCGAAACTGGTCGTATAGGGCGCGATCGTCGCAATCGCGACGAAAAACGTAGTTGAGGTAGAACAAATCGATCGTCTGGTTCTGGAAGGCCCGGGTCAGTTCGTCCTCGAACGGCTCGTCCTCCTCCGGACCCGGTGGCACGTGATAAACGTGCAGGCCGTTCTGTTCGGCCTCGGTTTCGATCGGTGCGGTTTCGGGTTGCGGCGTCAACGATGCCAGCGACCGATAAAGAGCGTCCGCGTCCGAAGGGTCACGGGACGCCAGCCATTCGTAAAAGCGCGCCATGCCGTTGTACACCAAGAGGGCAAGAAAAGCGTAACAGCGTTTCACGAAGTGCTCCGAAGCGCGCGCTTTGAGAAAGGCGTCGTCCATCAGAGCCCTTTCGAAGCCGCGCCACGTCCCCTCGTATCCCACCATATACTTTCGCAATTTGGTCGTCACCGAGACGCTCGAATGCAGCACGTGACTGATATCCAACACGGCCATGGCCGTTTCCTCGTCGTTGCTCAGGAGGTTGGCCGCGCCACGCCGCAGGTCCAGGTCGCGAAACTGGGAATAGTTGTTGATCCTGGCCAGGTTGCCGTCGAGCCAGCGCTCCAGCGTCAGCTCGGCGCGCCCGGTCAGACGCCGGTAGCTCTCAAACTCGGAAACGGAGACAAACACGTACATGGGGAGGGAGAAAACCAGGTAGCGACCCCCGGGGCTCTCTCTCAGATGGTTGTGCAGGCGGGCCGTGTACCCCTTTGCCTCCTCGTGCGACAGAAAGAGCCGCGTCCAGCCCGTCAGGTTGGCGGGGTTCATGATGTAAGCGTCAGACTCGACGAACTGATCCAGGTAGCGCACGGCCTCGTCGGTGACCGGGAGGCCGAATTCGAGCACCTTGAGCACGTTGGCAAAGTCCATTTCACAACAACGTTTGTTGTTGATGAAAATCGTCCAGTGGTCGCTGAGCTCCACGTAGCGGGCCATGGCGGGGTTGCAAATCAAATAAGAAAGGATGTTTTCGGAAGCGCGCACACTGTGCCGCTGCGTGGGGTGCTCGAAATTGGACTCGAGCGAGTTCGTTTGCGTGGGTGAGCCCACCAGCACCACCGTCGGCACGCGCCCCTGGCGGTAAAAGACCGTATCGTACACCGCGTTGAGCAGCCACCAGCCGTAGACCAAGGCCGTTAGCAGGTGGCGGCTGAGCAGGCCCGCCTCGTCCACTACGACAGTCGAGCTCTTGATCAGGTTGGGCGTCCCCGACGAGAGGAAACACAGGCAGCGGTGCGCGTCGCGCCGCTGGGCCGCGGCGGCCGTCAGGAGCCGGGAGACGGTTTTGTCGCGCTCTTTTTTGTTCTCGGTTTCCGCCAGCGCCCCTTCCGTAATATCGCGCACGACGTCCCAGTAGTAGCACAGGTCGCGCTTTTGCAGTTCTGCGACGTCGTCCGAAGCCGGCTGGTACACGTGCCGGCCGGCGCTCATGGCCACGTGATGCGAACGGAACCCAAACTCGAAGTACACGGTGTTCACTCGGCGGCAAAAATATTGCGCGTTGAGTTTTTCGTACACGGCCTGGGAGGCCAAGCGCGTGGCGCCCGTCACCGTGCAATTGAGCGCCTCGTAAAGGCTTTGAATGGACGTGCTTTTTCCTGATCCGGCCGTGCCGGTAATTAGGTAGGCGGAGAAGGGCAACTCCTGAATCGGGAGCGTAGAAACGGGGTCCTCCGTTTTCGCCAGGAGGCGAAACCAGTCGAGCGCGGGCCGCCGCCGCGCCAGCTCTTCCGGAACCAGCGAGCGGCGAGCCAGCGACTTGACCTTCCGCACGATGTTCCGTACCGGTTGGGAGGTGGCATAATTTAAGTAAAGAGCTTCCGAAAATTCCCGGGTCGCGTCTCCGGCCGCCGCCATGCCCGCCTCGCGAGGCCGCGAGGCCGCGGAACGCGAAATCGCGCGCCTTCTGCGGGACCCGGACGCGGTTCTCCTTCACCCGTCTGAAAAAACCCTGGCCTTCGCAGAGATATTGGCCGGCAAGTGGATTTACACCGAGGGTCAGGGCGTATACAATTCTGTCAAGAGCGCCGAGGTGGTCAAGAGGCAGCTGCAGGCCGCGCTCTTGCGCGACACCTTGGCCTCCGCCGTCTACCGGGATCTCAAGACCGACTGGGATCGACACGCTCGGGCGGCGGCCGCCGCTTGGGGAGAGTCGGAGCTCTTAAACGAGGACCCGGAGGCAGCCCGGGTGGCCTTCGAGACCTGGGCCCAGACCCTGGCGCAGAGTCTGCTCGAGTTTGCGCACGAGACGGCGGCCGGATTCGTGGGAGCTATGACGGCGGGCGAAGCCAGCTTCGATAAGTACGTCGATTGGCTCACGTGCCTCGGGGTGGTGCCCGTCATTCGCTTGTCGGCGCCTCGAAAGAGGAAACGCGACGAAGATCAAACGCCCCGGCTCGATCTCTTTCCGGCCGTCTCGCGTCCGGCGGCCGACGCGGTCTCTCGCGCTTTGCGCGATAGGGCGTTGCAAGCGGCCGCCGCTCTTGCGGAGCGGTTGGAACTGACCCGCATTCCGGAGTACGACCGGACGGCTTTGATATGGAACGCCAGGTCTCGGGAAGTGGTCAGCGTCGACCTGGTTACGGCCGCGTCGGGCCGGGGGCTCGTTTTGCGTCCCTTCTCGTACATCCGCGGCGAGGTGCTTTTCGACTCTCCGCTCGAACGGCTTTACGTGGCCTGCGCGCGGGCCGACCGCATGCGGGAGCACGGGAAAATATGCGAGTTGATCAACACTCAGCCGGTGCGCGTCGTGTTGGGCCGCAAACCGGGCGATTCCGATTCGGCCGCCCAGGCCGCGGCCCTGGTGGATGGCAAGGATCGGGCTCGGAACGATTCTTCCGCCGCCAAGTTGGTGGGCCTGATCGTGCGTCTTCAGAAAATGGAAAGCCCCAAAGACGTCGCGGAAACCCTCCGCGCTTATCTGGACGATCAAGATGGACGTGTGCTCGACGCGGAGCAGATCAATACCTCCAGGGTGGGTTTCGGGCAGAGCAGGCCAGCCGCGGTGGCGGCCAAAAAGCCCCCCGCTTTGACGCTTCGCGAAGCGTTCCGTGAGAACGCTACCGCGGGCGTTAATCGCATTTTGGAGGCGCACGTGCACAAGCAATTCGAAACTCTATCCCAGTACCGAGAAACCAACGCCTCCTTGCGTCGCGAATTGGAAGGGGTGAAAGATCGGCTCCGCCGAGCCGATCGTCGGCTGTTCGAGGAGGTGCCGCCGGGCGTCGAGTCGAACCCGTCCGTGTGCCGGCACGGCGGTCCTCCGGACTTGGAGTGCCAGGCCGCGCTCTCCGCCCTAAGCCGAGATCTAATCGTGCAAACGGCGGACCTGTCGGACCGAATGGCGGCGGCCGGCTCCGACTCCGCGGTGCTCAATAGCTTCTTTTCGCGCTTCGTGCCGCCCTATCGCGAAGAAGAGGCGGCGCTTTCTCGGCTCTGGGAGCAGGAGCTGATGCGGTTCTTCAAACTCACGCGCCTCACCAATAACCAGGGTCAAGAACTAGGCGTGGCCTACTCCAACAGCGCCATCGACCTCATCGTCGAGCCCTACCTGAGTCGCGTGCTGCGCTTCACCAGTTTGGGCCACCTGGTTTCCAGCAAGGACGCCTACGTTTCGACGGACGAACTCTTCCGCTTGGTCTTTAAAAGGTCTAGGGTCAACGCCTACCTAGAAGAGATCAGGGAACGGTTCCTGGCTCGGGTGCGCCGCCATGCTGCCGATGTCGCTCGAGGAGCTAGAACCGCAGAACGCGGAGAGCCTGGTGCAGGAAGCGCTGGCGCTGACCCTGGGCCGCTATGTTCTGGAATGCCATCGGGTAACCGCGACGACCGCCGTTTTTAGCGGGGATTCCATTTGCGCAATCCGACTGGGAAACGGCCATTTGCGGCCATGGGTGAGGCTACGCCGCGGAGGCCGAGAACTCTTGCTCGACGAGTATCGGCAACGCTGCTTGGCTTCTCAGGCCTTCCAAGGGTTTATTTTTCTGCCCTGCTTGGCTACCGAGGACCGTCCCGGTGGGCCCGAGCACCCCGCGCCCCTTTTGGCGCGCAAGTTAGTGCTTTGGCGCCCCCGAGAACCAGAGGACTTTGATTTGTGTCTCTATTTGGCCTTCCTTGAAAACTGCGATACGAACGAAAAGGGTTCCGTGGAGGCGGTGGGCCTTATGTTGCAAGCCATGAGGCCAAAATTAAATTTAAGAGATAAGACCCGAAATTTGCTCTTTCGCGGTTGTCGCTGGACGCTGAACACCCTTCGTTTTTGGCACGATTTGAGCCCCTGGGAGGAAAACTTCATTTTGCCGCGCTTCTATCTATACCGCCGCCTGTCCCAAGGCGTCTCGCCACCTACCGATCTGTTGGAATTGCGGCTTTGTTCCGCCCACGGTCTCTCGGGGCGCTTGGCCTTTCTCGCGCCCTACGGAGCGCGAGCTCCGGCGGTCGAGGATGAAACCGCGGATGACGTGAGAAAAAAAGCGGAACCGCCGGTTAAAGCCTTGCTGACTTACTGGCCGTCGCCGCTTAACGCCGCGTACCGGCACCCCGCCTTTTCGGAGGCTTTGGCGGCTTGGTGGACGCACCCCGATAAAACCACTGAAGAGTTATTGTACCGAAAGCACTTTATTTAAATAAAAAAATCCATTCCGATTCGCTCGATTCGAACTCGTATGTTCCCGGTTCCAGCTGAAATTTTACTTCTACGGCGCGCCGGAAAGCTTCCGTCGCCGGCCGCAAAGCTTTGCGCAGGGCCGTCGCCCGGTCGATCCGCAAGGCGCCTGAGGCCGCCCCTTCGGGTAGCAGATCTAGAAAAACCGGCTCCGGAGAACCCTCTACCGGCACCGTGCGTCGCACGGTCCAATCTAGGGTCAGGCGGGATGGCGGAGCTTCCCGACAGAGCCGCCGAAAAAGGTTTTCGTCCGAATAAGCTTCTCCGACCTCCGGAAGGCGCGCGGTACGAGTCCAAAAGACCGTTTCGTTTTTTCGCGCGTACTGAGCGCGAGCGAATTCCCCCACCAGTCGCCGCGCCCGGGCGTCGGCCTCCTTAAGATTCCCGGTCCCCACTAAAGCTTCCCGCAGCAGGCGGCCGGCCAGTCCACACGCGGCCGTTTCTAATGGGCCGCGACGAGGAAAACCGGCCAGCGCTTCTTCCCCGGTTTCGGCGTTCCACAACCAGTACCGGTGAACGTCGAACAAAGCGCCGTGCGTGTACACGCCTTCCAGGCGCAGCTCCGGTGCTCCGGGACCGAGCGTTTTTTCCGCTTGTTTTTGACAGGTTTCCCGTATGAGTTCAGGCGACGGCGCGCTTTCGCGAGTCACCGCCAAAAACCCGTCTTTGACGTACGTAAGGACGCCGGCGCCCAGCTCGTCTAACGTGTCTTCCAAACCTTCGGCCAGAGCGGCCGCGACCGCGATCACTTTGCGGTACGCCGTGCGGTTAGTCAGGCCCAGTGAACCGCAGAAACCGTTGAGAACGCGTTTGATGCGTTTTCGCAAGGCTGGGGAGGCATCCGCGCTTTCGCGGGCTTTGAGGGCCGCGTCCAGAGACCGGCAGCCACCCAGCACGCAGGCGTACAAGCGCGGATAACAGGAAACGAAGTCCATTTTGATCAATCGGAGGCCGGGTTCTTCAAGGAAACGGGGCGAACGAAAGCTCGCCTTGATCACCCCGGCAGGCCATTCCGAAAACAGACGCTCCTCTACGGCGTTCAAGGTAACGGGCCTGAGCAGAGCTTCCTGTCGTCCTTCAGCCACGTAAAGAGCGCGCATGCCAAAGGCGCCCTCTTCCGCCTGCCGAAAAAGGCGGTCCAGTGAGACGCGCAAGGCGCGCGCCTCCTTGACTCCGCTGGCATCGGCGGGCATTTTTACGGTTTCCCAAGGCGGAAAACTCGGCGTCGTGAAGCAATCCGCTTCCGATTCTTCCCCTCTCGGTCGCCCTTCCGGGCCCAAGTAAAAAAACGCGGGCCGTACGCCTTCAAAATTTAAGTACGCCTTATTCCACAGCGTCTTGTACCAGCTCAGGGCGCCAGTCAGACAAAAGCTCCCTTCGCCGTCCGTTAGAAAGAGGAGTTGAAAGTTCAACGGCTCTAACGAACGCACCCGCACTTCTCGCCCGTCGGGAAGATGTAAACATTGATCGCGAAACGCGAATACGGCGTCAAACGCTTTTGTGGAGGGCGGGGGTCGCCGGCGACCCCCGCTCAAAAAAGCAGTTTCGGTTCGGAGATCGAAAGGAAGGTCTAACAATTTGCCGCCACCGGCGGCCAACAGGGCCAAATAATTGTAAGCAAAAGTACGGTCGCTCGAGAACTCTCCTTTTTCCGGACAGGAAATTTCCACTTCTGCTCGAACGGCGGCCACCGCCGCTTTGGGTGCCCTCGCTTCTTTTTCCGTTGCCGCCTCCTTGGCGGGCCACAGGCCCGCCAAGAGGCCGGACCGCTGATCGACAATCGCCACGCAGGGGCAGTGTGGCCGGACGTCGAATTCCGGTCGGGAGTAAAAATAAGCCAGGGCGCGGCCGGTCGCCGCTTTGAGTGACGCGTATCGGCGGTAGCTCGAAAAGCCCGCAAACGTGTTTTGTAAATCGAGGCCCGGTCGGCAGCACGCGTTCCACGCCTCCAGGACCGACCGGTCTTCTCGCTTCGCGTCCTTGGCATCCTGGATCGAAGGCCCCCAGTGGAGCGGTTCGTTCCACGCGCGATTCAGGTGCGCGAACAAGGTTTCATAGCAACCCGTGTCGCGATTCAGGAAGAAAACCTGATACAGAGCTCCGCGCTCCTCTAGGGCGTAAATTTTTACGGAGCACACCTCACCCGACCGTCGCGTGACCCAAAGGCCCGGACAAGCGCGTTTTGGATTCGGGTTCATCGGCCGGCCAAGGCTCGAGAGCCGGGGGCTGCAGCGCGGCGGGTACGTAGGTATGCCAGGAAAAACCTCGCTGCCTGTAACGCTTGATCTGAAACAGGTGGCGGAACGATTTGAGCGTCTCGTACAGTTCCCGAAAAGTTTTTAGGCTGGAGACATCCACCCCTTTGGCCGTGAGCAATCGCCCGATTTCCTTTTTTGTTAAATTTTTCATCCTTTTTTCTCCGGTGAAAGAGCCCTGTTTTCGAATCCACTTATTGCCGTAAACGTGCGTCCACAGGCCGTTGAGCACGGCCAGGCAGTGGTCGGCAAATTTGGGCTCGGTCATTGTTTCGCGGAGCGACGCGCCACTTAACTTTGCGCCGTAAATAAGGGATTCGCGATTCAGGCGACTCGCGTGCCGAAAGTATCTACCCAACGTGTGGAATAGCGCCCGTTGGCAACGCTCGTAGCGTCGACCCACGGCCCTCGCGATAGCGGTTTCTTCCACGATGGTCGTGAGATCCGAGAAACCGGTCAGACCCAGGTCGGCGGTGAGTTCTGAGCACAGGACGAAAACCTCTGGCCACCCGGACGCGCCGGGCGCGCGGCGGCGAAAAAGCTCATACCGCAAGGCTCCCGCGACGTTGACCGGAACCCAGTCTTGTTGGTAGTAGGCAGTAAGTCGGTACAACTGCTCTCGGCAAGTGATTCCCGAGCTGGCTACGGCGGTCATGACCGCGTTGAAAAAGCGCGCGCGGTTCGGAGCCGAGGCGAACAAGTCGACCAGGTAGAGAAAATCCGGCGTTCCGACGCCGGGTCGCAAATACTTTCGACGGAAAGCGCAGGCCCGGTCCTCCAGATCCACCGTTCCGGGGTCGAGAGCGTCTACATTTTTGCGCTTTTGGATCGCGGCGCGGACCTTGCCGTGCAGGCGAACGCAGGCCCGGGCGTCGGCCCGAGCTTCGCGCAAATAGGCGAGGTAACCCGGTAAATCGAGGGGACGGCCGTACTCGGACCACAGGCCGACGGTCATTCGATTGTTGGTCAACAGCTCGTGGAGGAGGCTGAAGGAGTCGTTCAAGCTGCACAGCGTGCGGCTTTCGACGAAATGTCGCGATCGGAAAAAGCGGCGCAGGACTGACTCTTGCCCTCGGGGCTCGCCAGCCACGCGCGCGGCGAAATCTAAAACGAAGCCTTCGGATTCGGCGACGAATTCCGGCGGCCAGTCCGGTTCTCGGTTCAGAAGCATGGGGGCCACCGTGCTGTCGCAGCGACAGCCGCAAGCGTCCAAATGCAAATATACGCGGTTGCGTAGCAATGTCCGGACGCGACCCAAAGCCTGATAGGTGGTCATCATGTCCGGGCCTCCTTGCGTGGGCCTAACATAGGCAAACATGGAATGAAAATGCTCGGCGTCAAAACTCAACCCCACGGTGACCACCGAAGTGTATATCACGACTTGCGACTCGCTCCAGTTGTTCACGTCGCCTACCCGGTCGCCGCCCTTGATAAGACGGACGGAGGTCGCGAAACGCGCCGCGAACTTTTCGATGGCGTGTGCGAACGTGCTGATAGAGCAGAATATCGCGAGGTTTTCGCCGGCCTCTAGCGCGAGTCGCAAGAGCCCGAAAAACGTAGCGGTTTCCGAACTTTGCGCGGCCTCGTCCTCGGGGTCTAGGACGCCCAACAGGTGGTCGAGACCCAGCTTGGGCACGAGGAAAACTTTTCGTTGAGAAAAACCTGGCGAGGCGTACGTGTTGATTAGCAACCCGACGCGGTCGGCTCCGCGCAAGCGGACGAGCATTTCTAGGATCTGCCGGTTGGCGGCCGCGTCCATAGCGAGTATCCTCGGGCAATCGCGCAGTAGCGCGAGGAATACGCGGTCCACCTCCGTCACGTAGGCGCGGATGGTGTCCGAAAAAAATTGATTCACGAGGCTCATGATCTCGTCCAAAATTAGAAAATCGTAAGGGGGCCGGGAACCCGCGGTTAGTTTCAACCGATGTAAGCTCTCGAGCTGGACGATGAGCAGAGGATAGACCGCGGGGTCGAGGACGCGGGTGGGGGCGTCCAGATAGGACACAAACCCCGTAACTCCGTCTCGTTCCAAACGGTCCAGCGTGGCCTGGGTAAAACTGCGGCGACAAGACACGATTAAAACGCGCCGCTGCGGCGCCGCATTCAAAAACGCGCGCAGATGAAGGACGAGGGCGGTGGTTTTTCCTGAGCCCATAGGTGCTCGGACCAAACGAACCGGTTTGTCGTCGCCCGCAGGCGAATCTAATCTCACGTGTCCCTCAGTTTGAAGCCATCGGGTAACGGGGCAAGGTCCCGAGATCAGGTCGGAACCGTATAAAGTTTGCGCCAGTCGCAGCCCAGCGCGATAGAGTTGTTTCGGCCCCGGCAAGGCGGTGCTCGCTGTTGAAGGGGCGGGTGCCATGGCGACGCTTTCGCGTACCGACCGTATCCACTGGCGGCTCTGGGCGGTACAGATCGTCGTGGCGCTCCTGGCGATGATTCTGTTGATAATATCCGCTACAGCAGCGGCCTTTCCCGGCTTGGGATATCCGTGTTATTTTGCCGTGCTAGTAGATTACGGCGCTTTCGATCCGGGGCGATACGGGGCCTTCAGTCCCGTTTTGACGCCGGTTTTGTTCTTGGAGAAACCGGAAATGGCGTTCTACGTTTATTTAACGCTTATTTTGCTAATGGCCTTTGGTGTTTACCTCGTGGCGGGCGTCGTTATCCTATATCGCATGACTCACTCGGTGGCCGAACTTTACCAGGGCGTCAAACGCTATGCGCGAATGGTCGCGTCCGGTCAGTTAGTATTTATCATTACCATGATGGTGTGGTGCTTCGAAGTGTTCGTAGAGCTCATTTCCTTTAAGCTGGTGTCCCTGGCCGCCGGATTTCACACCGTATATTTTGCCCTTTTTTGTGTTTATTTAGTGAGCGGGACCACGCGCATGACCAGCCCTAAAACCTACAAGGTCGAGGATCTCGTAGTGAAGGAGAGCTATCGCTCTTTTTATCACCTCGTCCTCTACGGCAAAGGCGTCGCGGCTAATTGCATGTACGCGGCCTTTATGTTAGCCCTTTTAATGCAGTGTCTCCTCATTGAGATGGTCATCGCCAACAGCTTTCGCTTGATGGTGGCGGACGCCATCCTCATCGCTTTGGGTCTTTTTGCCGTGTTGGCCTTCATCGTGTTGCTGATCGGCGAGGTGGCCCTGAGTCGTTACGTTCCCGGGTGTGTGGGGTTGGGACTGGGGGCTCTGCTTGCATGCGTACTGATCGGCGTGCCGACCCTAAGGTACGCCGATAAGTTTAAGTACACCGTTTCGGGGGGGCAAAGAAGCCTTAACTCGGCTATTTCGGGAATCCTCGGGTTCGTTGCCGTTCTGGCTCTCGTCATGCTCATCGTGCGCCTGGCTCGGTACTTCACGGATGCAAAAAAGGAGAATCGTTTCACGTACCGGCTTTTGGACCAAATCAGATCGCGTATGAAAAACCAGATGCAGGCCAGGAGGCGACTCCTGGACCACGAACACACGACCCCTATCGATTCCTTGCCGATGAACGGATATTTACCCAGCGTCGAAGACAGCGCGTCGTACTTCGACGTCGACGACTTCGAGGATTCGCTGGAGGACGAAGAGCACATTTACGAAAGAGTACCCCCTAGCTCCCCTAATTACTGATTTACGATGATGTCCGTTAACAAAGAAAACACTCGTGTTTTTTTAATAAATTTTAAATTTATTTTTTTAAAAGTCTTTGATTTGTTTTCCTAGTAAGGATTTTCCCTGTATTTGACGGCGCCGTTTTTTCGGGAAACATTCTTGACCGGGGGTAGTCGCATCATGCCTGGGGGCGTCCAATCGCTGGGCTGACTCACTATGGGAGCGGAAGGTCGGTCCTCCCCGGCTAGCGGCGCGTAGTCGTCGCCAAGGGACAGCGATACTCCCGAGTCTTGGTAAATCACGTCTCCCGGGTCACGGCGGCACCATCCGAGACTGGGGACGCTGCCCTGGTAACCGAGCCCCTCGGCGCTTCGGCTACACCGACATCCCATCTCTCGTAAACCGCCCGCTTCCAAGCCCCCACAGCTGTCCGTTGAATTTCGTTCAAACAGCCTTCGTCGAAAACGAACGGCGTGACTTGCAAAGCCACCGGTAAACCCAGACAAGCGGGCAAGCTGGCGGGAGGACGTTCGGGATCCAAGCCGCCCAAAAGCGAGAAGGCGACGCCGGACTCCTCCGGCGCTCGTTCACGAGCGTATAGGGTAACCAGGTGCGCTCGAAGCAAGCGCCCTGGGTAATACGAGGCGGCGACGTAACTCTGCACGAGGAGCTGCTTCGCGTTTTCGTGCTTAGGGTTCAAAAACACGGGTACCTGAAAAGCGCAGGTACCGTTCTTAAAGCGGTACGGCTGAACGGTCCGGTTTTCCGCGCAGACGCGGAACACCGTGACCAGAGACCGGTTTTCCCGGTTCAGAGCCAAAAGGCGTTTTTCTAAATCGGTACCGATGTAACAAGCGCGCACTTTTTTGGGGCCGCGCTGCCAAGCCTCGTCGGTGGTGACCAGCGCTTCGCGAGCGCTGGGCATGCCGTTGGAGGAAAACCAATTTACGCCGGGTGCGCGAATCGAAAACAAAAAGTCCGCGAACGTTTTTGGGCCCGGGTCGGCGATCAGGGCCTCGTAGGCGTTCATGAGGCCGGACGAAAAAACGGGAGAGAAATTGTATTTCGCGCGACATTTAATTTCGTAAATTCCCAGCGCGTCACCGAGCTCCGGGTTTGGTAGTTGCAAGCACAATCGCTCGTCTCGCGGACAGGAAAAAACATCCATGGAAGCCCCGATCATGCCCGTGTTCAGGTCCATCAATAGACCCGAACCGTGCTCGTTAAAAGCCGACGATGCGCTATCGTCATTACAGGTTTGGCCGCTGCGAAATTGTCGCTGAGGATGTCCGCAAACGTAGGTTAACAAAAGAAGTCGCGCGCAACGCTCGTTAACGCAACCGAAGGCTGCGGCCTCCGAAGCGAAGCTCAGATTCTTACTCAATCCCAAGACGTCGGGCTGATGCTCCGGCGCCCGTTTCAAAAAAGCTTGGACCGCGGAGGCGGTCATCAGGCCCTGTCTCAGCGTAAGCCACAGGTCGCAATCTCGCTGAAGGATCGTCTCCCGCTCGAAAGCGAGAAAAACCGCTGCCGCTTGGGCGTCGCTCATGGAAGTCATGAGCCGCCTCGCGCAGCGATCGGGCGGCGCGTACGCGCTTTGCCCGAAAAGACGTTCCGTGACGCCTATGTAAAAGCCCTCCAGCTCCAGGCGATGAGCCAGCTCGTAAAGATAGGCCAAGCGGTGGCACCGCGGTGGCAGGTCGCGCAAGGCGGCAAGACCTTCCTCGCTAGCGGCGGCTTCCGCCGCGTAGCGAGGAAAACTAAAATTTCGGAGACTTTCTTCCAGCCTTTGCGGAGCGCCCATCAAGAGGGCATCGCGGAAACAAATAATTTCCGTCTCCGGCAAAGGTCCGTAAAGCTGACTGCTGTCTTCCGTGTAAAAAGAGGGATCGTAAGCTTGGACGCGCCGACGTTTCGAAGCCGGCGGGAAAAAGTCCGAGTCATAGCTAGCGGTCTCTGCGCCTTCGAACGGATTCATCTTTTTTTCCCTGAAAGCCGTTGTGCCGCCGGGCTATTTCGGCTCAGCCGGCTTTATAGCTGAGCGAAAGTTCCGGGTACGGTTTTCGACGCCGAAATCGTGCGCTGGGGAGCGGTTATCGGCGTAGACATGCGGACATCTTCCATTAGCCACTGGAGGGCGCAGTCAAAATGTTCGTTTTCTCCACGCTCGGGCCTCGGCTCCTCTAGCTCCGCCAGGCAGGCCTCGTGCACCTCCTGTAACTCATCCGCTTCCTCTTCTGCCTTTTCTGCTTCTTTTCTGAAACGATCGACGAAATCCGGCTTCAGAAGCCGGCGATTGTGTCGGAAGAAATCGCGCGTGGTCATCAGTCCGTCTACTTCTTCCGCGACGGCCGCAATCTGTTGCCGGGCCAAAAAAAGACGCGCATGAGTCCGCTTGGCCCTCTGGAAATTCCTTTCGCATTCCTTCGCCTGGTTTACTTGCAGGCTGAGCAAAGGGGATTCCGGATCGACCCCTTGGGATACAAGCTGGACCGCGCGATCGCGGTGCAGCTTCTTTTCTAAAAATCCCACCATAAGCGCGCGGGCGTTCGAGCGGGCGTCAGACATGCTGGGAGCCAGGCTGGCTGAGAAAGCGCGGGCCAGGTACGAAAGGCTGAAAAGAAAACGGGAGGCCGCCGTAGATGAAGAAGCGGCCGCTGGGTGTGTTGCATCCGGGCCCAAAAAGGCGGGACGGGATTCCGAGTTTCTCAACGCCGCGGTGTCCTGCTCCAAGCGGAACCAGACGATCCTACCGCTGGCGGGCACGGCTCACGCCATCAACGAGGCGTTCGCCCCCCTGATCGCGGTTTGTCGGGGCGGTCTCTACCGCCGGCTAACGGAAACCCTGCGTGCCGATGAGGCGCCTGGGCCGATCATCGTACCGGGTCTGCGGGATGTCCTGAACGGTTTACAATTCGTGCCCTATCGCGGCCGCGAAGCCCGCTGCCACGCGGACATGTGTCGCAATGCGGTCGATTCTTTCGACGCTTTTTTAGCCTTGGACGCTTTTCGGCAACTGGAAAATTTTATAACGCGGTTTCGCGTCCTTTTGCTTACCTCGTTCGAAAGTCCCTCGGCCGGTGGCCGGGAGACCGGAGAACGAGCGACGCGTAGAGGTCGTTTAGAACTTTTTCAGAAAATGATTTTGATGCACACGGCCTATTTTATGGCCAACATCACTTTGAGCGAACACAGTGAAAAAGCAGACGCGTATTTAAATCGTGTCTTCGACATTTATTATTTTTCTGCAGCGATCACAAAACACTTTAAACAGAGGACTACGGTTTTTTTGGTTCCGCGTCGACACGGCAAGACCTGGTTCCTCGTCCCCCTCATCGCCTTGCTCCTCAGTTGCTTCAAAGACGTGAAGATCGGTTACACTTCCCACATCCGAAAAGCCACCGAGCCCGTCTTCGACGAGATCGAAAGGCGGCTCACCCGATGGTACGGAGCGAGAGCGGTGGAGCACGTCAAGGGCGAACGAATCTGTTTTTCTTTTCCGGACGGGGCCAAGAGTTCGATCGTATTTGCCTCCAGTCGAAATACGAACGTAAGTATCTTTCGGGAATCGATTCAATGAAGGCGGGGCGTTCAACGGTGGCGCTGGGAGATCTTTACCGCCAGGCCGAGTTTGGCCTTCAGATCATAACAGCCGCAGATCGCGGCCATGCTCGCGAACGACTGCACGCGCATCAGGGTCCAGTTTCCGTTTTCCGGCGCTACTGTGCGGTTTTTGCTGTCCAGACCGCAAAACACGTCGGAAGCGGACGGCGTGATGCGCGCACAGCTTTTAATGTTGAGGCGGCTCACGTCTTTTTGGTCGAAAAGGACCGCGAGCAAGGCGCGGTCGTTCTTCACCTCTAGATCCCGGAAGCCTGCTTTTTGCATCAGGCAGGGTTGGCGGCAAAAACAAACGTCGGACTCCCCGTCGTCCAAGCGCGTTTGATTGACGGCGTCCACGTGACGCGGAGGAAACGCGCGCTGACTGTTGATCCCGCGGCGATCGACCGCCTGCGCCAAAACGTTGTTAAGGAAAAACCGTTCGTAAAAAGCCGGACAAAACGGCCAGAGATCGGGACGGAGCTCCAAAACGTAAAAGCAAAAATTTTCAGAACACCACCATACTCCGGGAGCAATTTCAATCGTCACCTCGCTCTTAGGCAGACAGGGCTCAGCCGCTTCCAAGTAGCGGCGGGAATTCGATTCGACGATGATACCTTCTGGCAACCTCTCCCGACTCGGATCGGGACGCAGTTCGCACTTGCTCGTCTCCGCATCCTTGAAAGTTAAAAAGTAGAGTTCTTCCAGCCCCGGGTCCACCACTTTGAGGCGGCAGGTAAAATGGTACTCCAAATTTCCGTTGAGCACGAGGCAGCAGTGTACGCGATCGCGACCCGTTGCCCGGGGGTTGGTGACGAACAAAAAAGCCCTCACGACGTAAAAATCGTTCGGGCCTCTGGTTACCTCTACAAAGCGAGCCAAATCGTCGCTCGTGGTGGTCAGCGACGTGTACACGCGAACTTTTTCGCTCTCCCGCACTCTGCGCCAAAAACAAAAATCGTAATTGAGCATGGTGGTCAGTTGCTTCAAGGCGTCAGCGACGCACAGATCGGCGCTTCGCTCCCACGGGGCCTCGCGGCGCGCCATGAAAACCGTTCCCTCAGACGATCGCGCCACCAACCCGCCGCGGACCCGAAGGATCTTTCAAAAACACGTCGATAGCTGAATTCCGCTCCGAATCCCCCAGGGAACACCAGTGCAGCCGACAGGTCTTTGGGCCTAAATCCTAACCACAGGTGCAAATAAAACTCTCCAGGTGCCTCCGTTTCTTCGCCCCTCCCATTGCTGCGGAAGCACTCGTATTGCCCTTCTCTCACCGGACGAAAATTAACGATCGCGGAACGAAACGGCAGCTTTTGTACTTCGCCGCTTAGGTTGTAGCGATCGAACAGGTACGCGTCCCCGAACTCGTCTTCTTCCGCCGCCAAAGCCCTCGCCAGCGCCCCCTGCCAAAATTTATCCAACGGAGCCTCGGCTTCTGCAACAAGCAGGCCGTGAAGCGCCGCCGGAACGATTTCCGCCAAAGCCTCGTAGTCTAAGTCCGCGGGCAGGTCCAGGGCGATTATTTGCCGCAAAGCGCTGGTTCGCAGAGCCTGGCGAAGGCTTTCGGCCAAAGTCATCAGGAGAAGTTTTTTTACGCGGTAAAGAGTGTCCCTTTCGGCGTTGGCCACGAAGAGAGAACAGTGAGGAGCGGGTTCGTACAAAGGGCACCGCATTACGGGGGCCGAATCGAGGGCACGAGTCCTCAGCGGCTCTTGCAGCCTCGCGGGGTCATTCTCGCCCGGCTGCAGCCGCAAAAGCTCCAACAGCGGCCCGAGACCGCTTACTGCCGGCCGCTGGGGGAGCAAAGAATTTTGGTAGTTAACAACGTAAAAGGTTTCACCGGAAAGATAATCCCTCCCCGATCGAACGGAGATAAGCCCGTCCCGCCAGTGTCGTGAAGGGTCGGGCGGCTCGCCCAGCGCGCGCAAAGCGCGGTCTACGGCATCCCGGAGCGATGTCACCGGGTCGCGCGTAACGGTCGCTTCTGACGATCGGTCGTAAAGAATTTCCTCCAACGGTTTGGGTGGGGGTGGCAAATTATTAGTTTCCAAGTGGCGAGCGTGCGAAGGTGGCTCCAAGGGGCCGACGTCGCGGGTAGCGAAAGTTTTTCCGCCCTCGCGGGCGTTGCTGAAACGCGCCAAAGAACTCAAACCGGCGGCTACCCCATCCATTCGACGAGAAAGCTTTTTCTGTTTTTCGCGGGTCAGGCGGTCGGCGAAGATCGCTTTGGCCGCCGCGGCGGCCGGATCGGCAGGCTGCGGCAAATTTCGTAGGGCTGGGGGTTTGGGGGTCGATGCCGTGGACGAAAGATAAATTTCCCCTCTTAACAAATCCGCGTCCGCTTGCTCGTTCGGCACTTTCAGATTGTCGGACAGGTCGGGGTCACGCCTCAAGGCGTCGGGTCTTTTAAATAACCATCGGCGTGCCTGCTCCGCCAGGGAGCGCCAACGGCCCTCGTCGACGCTGTATTCGGGGGACCGCCCCAACGTTTCTCCGTAATTTAGGTAGATGTCGCGACGCTCCTCGTGGTCTTCCAGCGGGATTACGCGCAATACTAAGGTGTTAAAATCGTCAAAAGTCCAGTTGACGCCTCCGTTGTCGCGACAATAGAGAGGTACGCTGATAAACAGGCCCCCGCCGCTAACCGATCCGCTTGTCGCTTCGGCGTAACTCAAACGGAAGATCTTTCGATTCGGCAGTAAGAGGGCAGCCAAAAAATCGTCACGCTCGTAGTATGCCGGGATCGGTCTCCAATAACTACAGCTCCCGCATCCGTGAAAGCGGGTTTGCGCCCTCACCTGAAAAGGCGCGTCTAAAAGCGCGGCGATCCCTTGAGCCGCTAAAAGGGCGTCCGGTAAAATCAGGTGGACTAAAACGTTGCCCTCCGAAGAGGAGGCTCCCCCGAATCCTAATTCCCCCCTCGCGTGCGCCTCCACCATAGCGTCAGCAAATGCGTGCGTGACACGTTCCCTAGACTTGTCTTATTTCTTTCTTTTGCTTGTTTTTTTAGAGCGTTCGGGGACAGGATTTTAATCTTCTCTTTGTGGACGAAGCCAACTTTATCTCCGGGGACGCGATAACCACTATCATGGGTTTTCTCAATCAAGCCAATTGTAAAGTCATCTTTGTTTCTTCGGTTAACACCGGCAAAGCCAGCACCAGCCTTTTGATGAATTTGCGAGACTCGTCCGAGGGGCTCCTCAACCTGGTCACCTACATTTGCGACGACCACATGCGCGACGTGATAAGTCACCGCGACGCCGCGGTGTGCTCCTGTTACGTTTTTCAAAAACCCGTTTTTGTTGCCATGGACTCCTCCGTGCGGAGAACGGCCGATCTTTTTCTCAAAGAGTCTTTTATGAACGAAATTATCGGCGGTCGCACCACCGTGCCCGGAGAGAACACCGCGGTTCCTATTTTTTCCGAGCGGGCGACCGATGAGTTTTTAATTTACCGACCCAGCACCGTTGATTCCAGGAATCTGGATTCCGTTTTGTTCGTGTACGTGGATCCCGCGTACACGAATAATCAAAAGGCTTCGGGAACCGGAGTGGCGGTGATCGGCCGCCTTTTGAACGCTCCCGAAACGCTAGTGGTTTTTGGGCTCGAACATTTCTTTCTAGCAAGCTTGACGGGCGAAGCGTGCGAAGCCATCGCGGAGTGCGTTTCCGCTTGCGTGGCTTCCGTGTGGTTGACTCACGGTCGGCGGTTCACCGAAGTTCGAGTGGCCGTGGAGGGTAACTCCAGCCAAGATTCCGCTGTGGCTATCGCGTGTCGGGTGAATCGTTTTTTGTCCGACACCTCTCTGAAACGAACGTTCTATCATAGTAAAGGCCCGGAGGAGGGCGCTGATCTCGCCCCTTATTACATGTTAAACAAAGACAAATCGCCGGCTTTCGAATATTTTGTGGCGGCGTTCAATTCGGGGCGAATAGTGCTCAGTCAGGAACTGATTTCCAACACCGTGCGGTTGACCGTGGATCCGGCCGATTATCTGCTCGGACAATTGCACAATCTTTCAGAAACCCTCAACTCGGCGGGGCTCAAGACTTATTCCGCCAAAAAGGGCTCCGCGGCGGACGACATGTTGGTGGCGGCCGTCATGGCGGCTTACATGACCCACTTGAAACGGCCGCCCTTTCACGAGCTGCCGCTATAAGACAATCGCGAGGCTTGGTTCTCCCTGGACCAAAAACATCTCCGATATGCAGTCAAAGACGGACCCTCCACCGCTCCTGAGCGTGTCCGACGCTCGCCGCAGCGCCACGCTGCTGTATTTCAACTCGGCCGATCCCCCTAACACCGACGGTTACCTGCTCGCGATAACGCAGGCCGTCGAAGTTTTACAATGCTGCCAGAAGCGTTTGCTTCCCGAGGTCGCACTGGGGTTCTCTTATTTTTTCTCGTCGCTACCGGACGGGATGCTGGCAGAGGCCATCGGTAAAATTATGGGAGACGAGGAGAACGCGGAGGATTTTTTTACGTCTACGGCGCTTAGTCTTGTCTGCCTGAGGGCATCATATCGAATGGAATTGCGCCGCGGGCGTTATGTCAGAGCGCAGATAATAGCCGATGCCGCCGTCTCGCTTCTAGACAAACCGGTTCGGTGACCTTAGGGTTTTTAAAAGGAATGCGGTGGCAGATTTGAAGATCGGGGACGTAGGAAAATGGATACCGAGCAGTCGCCGAGCGTCTCGGGGACCAGCGATTCCGCGCCTGCCGTTTTAACTTTAAATGAAAGAAAAAAAGCGTTTGCGCGTTCTCTGCGTTTGGCTACGCTCTGTCACTACGAAAGCCCCAACGGGCTTTACGCTCACGGGGACCCGTCGGTGAACGAAAAATTAAATCTTTTGTGTCAAATGCAAGGGGTCATCTCCGCAAAACTCAAAAAAATGATTTTGGAGGTTTTGGAGCAGTGTGATGAGGACGAAGTGGACGAAGCGATAGAGCGCATATTTTTGGAATGCGGGTTTGGGTCCGAATACGTTCTGAGTGCCACCTGCATTACCACCTTGCGGGGGCCCTATCGCTATTTTTTAGAAACGGCGCAAGTGCGGAAAGCCGCACTCCTCCTCATCGCCGTGGCCCGCCGATGCGTGCCCTGGCAGTTTACATTCTTACCCCAAGCTTCGTAATTATGATGAAATGATTCAATTTTTGCAATGCCCCATTCCCCTATAAATCTACAAGCGAGGACTCTCCGAGCGACCGTCACAGAGAGTCGCCGGTGGGGTCGGAGATGGCTTGTGTCCGAAAGAGCGGGTGTTCGGCTAGAATCGAAGAACTGGCGGACGCGTTGAGGCAAGCGACGCGATTGTATTTCGGTTCGGAGGAAGCGATAAACGTCCAATGTGAAACATGCGCGTTTTTACGCATTTTTCAGGACATTGATCAAGAATGCACGCGCGAACTGCAGCACGACCTGGTCATGTTGCTCCAAGGATATTGCGGATGGCGCCTGGAGCAGAAAATAAAACATTTTTTCCGAAACACCGGATTCGGAAGCAGTTTGAGTCGTACGATGGTTTGTCTAGCAAGCCTAAAAGCCCCTTATTGCGAAGCCGTCGGGAAAAAAGAATTGCACCGAGCGCGCCGCATTCTCCTAGCGGTGATGCGCTCCCTAACCGCCGAAAAAATCTTCGGCCCCTACAGCAACGTTTTGTATATACAATTAAATCTTGACGACTCAGCCGTGATGCTCTAGATGACACAATAAAACCCATTCGCAGAAAATTGTAGTTTGTTTTTATTTTTTGAAGAGCTATATAAACGGAAAACGTCATCTGACGCTTAATGCTGAATAGATGGAGGCCGCGATCACTCATCTGTACGCCACCGTGCGTTGCTTGATTTGGACCGAGCTGCGCTCGGCCAAGCGCTTGGCCGAAGCCTTCATGATCGCCGTGGCTCTTAAATTAGAGGACCCGGTGTGGGCTCGTAAACTTCGGACGCCTACTCCGGGCGTGAAGGAACTCTACATTGCGCTCCGTCGACTGCAGCTTATTTTCCCGCCCGAACTCGAGTTCGCCGTCCTGCGGGAGCTAGTGAGAATCCCAAACGCGGAACTTATCGCCAGAATTGACGATTTGTTCGCCCGAAGCTTTTTCGGAAAAACTTTGAGTCATACCGCCATTTGCGTGCTCAGCTGCCGAGCCGCGTACCGGGTCGCCTGTAACGTCAGCGAAGAGCGCGGCACCTTATTCCTATTGGGCGTTCTGAACACATTTAGGGCCGAAAGGTTTGAATTTTTTCATGGATTATTAAGATCCCCGGCTCGCCGTTCCCCCTATTGGCGTACTCGTCATGTTGATCGTCGCGCGCTCCCGTCAGACCGAGGAGACCCAAGCGCTTCACCAGATAGCCAGCTTCAAAGCGGCGACGAGCATGTTCCTGGCCGGTCTACCGGCTCCCTGCGGAGCCGGTCGGGGTCACTCCGAAGCTCGGTGCGCGGCTCGGTTTCTGACCGAGCTCTGGCAAACAGAGCAAGAGGAGACGAGTAACGGCATCGCGGAAGAGCTTATGTGGGTCTTGAGGACTCACGGTCCCGACCCGGCGGCCCTCAAAGAACAATTATTAAATTGGGACTTCGGGGACCACTGGGGCGATACGCTGGTTTCCGTGGTCGGCGTAAAGACCGCGTACAGCCGGTGCCACGCGGCCGAAACGCCGGATGACTCGGCCGGCGCTCTCGTTTCCGCTGTAGATGCGCTCATCACCGCGGAACACATGCACTGCTTGCGACCCGTGCCACCTGTGCGGCGAGCAGAGAGGCGTGCTTATTTTTAATAAAAATTTAGAAAATTTAATTCGTTCAAGTTTTCATCTCTAATAAATGAAGCGACGGCACGCGGCGACCGGGTCACCAGCAAAGATGGTATTTTTTCCCTTCTCGTCGTATTTGAAAAAGCCCTGCGAGTTAAACTTGGGGAAAGCTTGAAGGGGATTACCATGACATATCCGAGGGGCGTGGATAAACCCCCTGAGTAAAAAACATAAATCTTAATAAAAACCTTGGCGGCCGTGTTTCTAAATGTGATTTACCTAAGCAAAAGCGCGTATATGCTTACTCGAGATCAAGACAGTTTTACTGCTACATTGGGATTATTAGAAAGTTATAGGGGAGACCGTTTTTCCTGTCACCACCGGCAACGAGCTTTATCGCGAGCTCGTACAATGGACCGATGGAGCACCAAGCCGCCTACTGGAGGGTATGATTAGCGTTTATTTTTTTTTCTTGGTTTTTTTCCCGCCTCCTTCCAGGCAGAGGATTTTTCCGTAGTTTAAATGTGACTCCGTGTAACTTTTTTCGTTAGAAGAGTCATGTTGCTGTTCGGTCGCTCGCTCGAACACGAAGAGGCTCGAGGGGAAGATTTGGTAATAATCTTCCGAGCGGCGGTGAGCCTGTACTTTGCAAATATTCAACCACAGAAAAGAGAGCAAATGAAATGCAGCCGCACGCGATCGGCCGCTTTTTTTTTAAAGCAAATATGGGAGGCAGAAACCCAAGGTTTAGATGTCGAATTGAAAGAATGTCTCTCTCACGTGCTGAAAACTACTGGGGCCGACGCCCGCGGGTTGGAGGTGGTTTTCTTTACGTGGGATTTCGGTGACACTCTCGAAGAGACGTTATCGTGCGTCGTGACGGCCAAGGCCCTTTATCGCGAGCAGATGGCAAAGGAGGATGAGGAAGAAGACACGAGAATGGAGAAAGCGAGGGCTATTTTGACGGCGCTGGAGGGCAGCGTCAACGTTCGTTTTATGGACTGTTTGTTTCCTCATCCGCCCTGGCAACCCTCCCTCCGGGAAGTTTATAGGCAATAAAAATGACCGCAAGGACACATTCTAGCTTTTGTTGATTAAAATGCTTTATTTACAACCAAAAAGCCATGTCCACGGTTTTAAGGCCCTCCCGACTGTTTGCCGCGATAGAAGAAAAACGTCAAAAAGAGTACGAAATAAATTATAAAGACGATGATAAAACAGGCCGCCAAAGGACATTTCCAGGTTGATTTCCGGTCTCTCCTTCGTCGCACAGCGACGGTGTAAGGGGGTGGTGGGGTTTCACGGCCCGGAACTTCGTCGTCCAAATTTACCAGCTCGGTTACGATGCTGTCCATTTCCGAGCCGGTTTCGGCTTCGTCCTCACTTTCGTGCGCAACGTGCGAGCTCTCCCTCCCGGACCACATTGGTTCCAGAATTAAAATCCACCACCCGCGCGAAACAATCGAGGTTCAGCAGGTCGCGGATCTCGCTGGTTAGCGCCAAATAATTTCGGAGCATCTCATAAGCGTTGTCTCTATATGGCTGGGCCACCCCCGCAGGTCCCCCGTCCAGTTCTTCCGGATTTTGAAAGGGAGGGCGGACGGTTCCCAGGGCGAGGCGCGACGGGTTTTGCAGCTGCAGCAAGGTGTTGGTAAAGACGTCTCGGTTTTCCCGCGACAAAACCTGAGGCATAAAACTGAGCAGGAGATACAGGCCTTCGTGAACCCCAAACATGAGAACGGTCATGAGATTTTTTAAAAAACCCTCCAAAACGTCTTCCGTGGTGTGAAAAGCAGAAATGTTGACGCGTCGACCCCGGTACGTTACGTGGTTTAAAGAATCGGGTTTCGGAGGGGTCGGTAGCTCTTGGCGCCGACTGTACTCGTAGAGGGTGCCCGCGGCCACCTTACACATCAGTTCGCGCGCCAGGGGCTCCGGCACCACGAGGGGGAAAATGAGGACCAGGTCGAGCGACGGTAGCGTCACCCGCTGGTGATCCGGGCCGAGTAGCGGCGGCACGAGCGCTAAACGGTCCCCGTTGACCCATTCGAAGGGTCCCGTGTTTCGAATTTTGTAGAGCGCCGCGCTGGTACTCATTTCCAAGACGGAGAGAATTACCCGGCGGGGTTCCACGGCGAATATCACGGCGGGCAGGCGCCGATGAAATTCGGCCAAAAGCGTCAACGCGTCCGGTACGTTCCCGCCGCGCCGGTACGAGCCGAGCGAGACGTCGGAAAGACGGCCGTGCGGCTGAAAGGTGGGCAAAAAGACCACCATTCCCTCGCAGTCTCGCAACTTCGCGTAATCTTCATTCGTGATGTCGTCTCCGTAATGTAAATAACAATAGGACGCCTGATTGACCGTCAGCGTCATGACCAAAGCAGGGACGCAGCCGTTTCAGGTCACGCTTTTTAAAAACGGCTCTTTTTGTAAGCCTCCCGGCCTAACGCAATAGCGAGAGGATACCCTGCAGGGGGCTGTGATCCTCGACGAGATACTGGGCGTAATATTGCTCGTCGTGCGCTTCGCTCATCGTTTCCGAAGTTTTGTACTTGCGGAAGAGCGAAGCGTCCGAGCTGCACATGGCCGGATAGGCTTCTTGAAAAAAAGCGCAAGGGTCTCGCGTTAGTTCGCGCGAGTGAACGGGGGATTTGAATTGATAATCCGTTCGCGTGGTCGCTCGCACTACGGACTTTCCGTAATCGGCAAGCATCTTTAAAAGGCCTTTGTTTCGCGCGGCCACGTCGGGCGCCGTAAAAAATTTGGCGCAGGGGCTGTAGAAAGTGCTGTGGGTGGCCGTGTGGGTGTAGGACGTGTTGTACAACACGTCCCCCAGCGAAAATCGTTGCGAGGCCCAAGGATTGGCAGTCGCCCGGTGCCTGTGCGCGGGATCTGGAAAAGAGTGATCGTAGAGCAGCCCTTCCAGCGTCGATTCGCCCCCAAAGTTCTTGCTCGTGATTACGCAACCAGATCTTCCTCGCGGATTGTTCGGTTCGTAAAAATATTTGAGATCCGTGGAAACGGGCGTCACGACGAACTCGCAGACGGAAGGATGTCCTCTCTCCAGGGCGGGGGGCTCAGACAGTGTTTCTTGATTAAACCCAAAAGCGCTCCTTTCGGAGGAGGAAGCGGGAAAAGCCGAGCGGTCGTTGTCGCAAAGCGCCTGGCGCACGTAAGCCGTCACTTGGTCGTGATAAAAATCGCCGAGATTTTTCACGTTGAAGAGGTTTTGCGGGAAATTGCCCATGTCGCTGACCGGCGTCTGCAAATAGGCCGTCGCGGCGCAGGCCGTGAAGCCCAGGCCCATGTCGATGTGCGCGCGGTTTTGATTTAGCTCCATGGTAAGACAATCGGCTTCGTCCACGCGCGAAATATCGGTGGTACCGAAGAAAACCCCTTCTGAGCACCGTTCCGCGTACAGCATTTGCTCGGTCTGAAAGTTATCCTGCCGGACCACCGTGAAGGCGAAGCCGGGATGCAGGCCCCGGCGCAGCTGATGGATAAAGGCCACCGGGGTCATTTTGAAGTAGCCGGCCATGAGACCGTAGGTCAAGCGGTTTACCGTAGCGCGCGAAGTCTCCGCGTACCTAGCGACGGGCAGCCGCACGTGGCGCACCAGCTCGCAGGAGCAAAAAGTCGGGACCAGAGGAAGGCCGGCATCGAGCCGGTTAAGATTGGCCGCGCGATGCGTGGCGACCACCGCGGTGCGGTTCGCATAAAGGGCGCAGGTGGGGACGGCGTAAAAAAAATCTTCGAAAAATAGAGCTCGGTCTTGCTTCGGGTAGTTCATCAAAATCAAGCCGTTGATCAGCGCCGCGTCGTACAGGGTCTGGTGACGGGTAGAGCGGGTCTCTAGGCCCGGGTCGCAGCGAGATTCGTAATTGAGGACACGCGTACCCGAGACCGGTCGGGAAAAAAATTCCCGCAGGCCCTCCAGACCGGTCGCGTCCACTTCCGTTAGGTTATAGTTGTGAAGGAGGGTGTTCAAGTTGACCTTCGTCAGCTTGGGAGCGCTCGTGGGCGAGGTTTTCTTCGCTGCGGTTTCGTCCGTCGCCAGGTGGCTCAACTGATCGTACAGATTGAGATAGTTAACGCCGGCCGTACAGCACCGGCCGCGGGCGAAAGCCGGCAGAACCACGTAATAAAAAATCTTGCCATGGATTTGCCATTCGTTATCTCTCACGGGTACGTCGACCGCGGGGCCCGAGTGGATCAAGCGGTTATCTTTCGCCGACCAAGAGACGTTGTTCAACGCGGGCCAGCCCACTTCGATGTTCAGCTCAACTCCTGCCGAATCGTACTTGAAAGCTCGGCCGCCGGCGGCCGCTCGGTGTTCGGGCGTCAAAAGGGGGTCGGCGTCGTAGATGATGGGGGGAAGGAAGCAAGGATCGGCGAGAAGGTGGTTTAACGATTCCGGGGTGTGGTTAATGAGCGGCGGCCCCGGTAAAGTAAAATCCGTTATCAGGCGTCTCAGATTCTCCACGTGAGACAGGAGCTCGCGGTACACCGTCAGCAGCTCGATAGGCAGATCGCCGTTGCCCAGAGATGCCACGATGTGGTACAGCATTGGAAAACTGTTGACGAAGGCCGCGCCTCGGGCGCTCTGCCAGTAGCTCAGAATGCACTGACGAATGAGCTGGAGGGCACTCGCAAAAAGCCCTCCGTCCCCGTGCACGGCTGCCTCAATCATGTACAGAACCGGCGGGTAATTCCGATCGTCGTAGGTGGCCTGGATTATCGCTACTGTACTCGGCGACATGCCCCCTCGTCCGTAGAGGGCTTCCAGGGCGGCGCCACGCGCGTCGCGATAATCGACCGGTTGCAACGGCAACGGTATGTTGCCGTTGATGATCCTAACGCGGCGCTGTAAGTTGACGAGACCAACGGGAGCCAAAGAATCGCGAAGCGGCATCTCAGGGGTGGGATACGCGGTAAAAAAATCAAAAAACGGATGCCGTTCCAGGGTCAGCAACCGGTTATCGGCCCGAAGAAACTGACAGGGACTCATGCGATTTACTGCTTCTCCGTCCAAAACGTAGTCTTCGGGACGCGCGACCACCCGCTCCAGGAAGCGACGCATGCGTTGATTTAGGAGCAAGGTGGGATCGACCCGCGAGGGACTGAAGGCGAAAGGCCTGGGAACGGGCATTCCTTCTTTCCACTCGTCCCTGGCGTCCATAAATTGATCCGTGTTGAAATTCAGCGGATGACAGAGCGTTCCGAGCGCGTGTTCCATTTTCAGTCGGATCAAACTCTGGTCTTTGTTGTAGAAATGTATCTCGGTCGGCGGCCATTTCCGAGGATCGGAGTCGTCGGTCAAGGGCTGAGTACCTTTAGCCGCGTATCGATCGAAGGCTGGCTTGAAAACCCCCAGTGGCATCATAAACGTTAAGTCGAGGCGCGAGACGAGCGGGTATTCGTTTTTCGTGTCCGTGTAGACGTATTCCAGTGCTTCTAAAAACACTAGTTTTTCGCCCACTTTCAATAACTTAGCCGGGACGCGAATCGTTTGCTGCGTTTCAAAGGCGTCGCTAACCAGTTCCTCGTTGATGCGCTGCTGCGCGCCTTTGTAGTTCAGCACGTTGCGCGCCAGCTGTTCGAACGTGTTAACCGCCTTTCCCATAGCTACCGCGGTCACCATGTTGTTGCCGTCTATCATCATGTTGGCGTACACGCCCGGCACGAGGGCTTCCTCGCCGTAAACATACTCCCGGAAGGTCAGCAGGTAGTCCCGCACGAACTTAGTGGTCAGGAGCACGCCGTCCACCGGGGTCCCGTCCAGGGCCGAATGGGTTACTACGGGCATGTTGACGCTTTTGCGGGTGGCTGAGACCATCTCCAAGAGCCTAATCGGCAGAGTCGCGCTTCCTACGGCTTTGTTGACGAAAAACGTATCCAGGATGATGTTTCTTTTCATGGTCGAAATCAGGTTGGCGCGCGGTACTTTTTCCAAAGGAGTATTTTGCGTCAGGTAAACGTTGAGAGTTTTCAAAACGGCGCTCGGAGGGGCCTTTTCCTGAAAAATTCTCAGGAGCTGATGCACGGTTCCCCGTTCAAAAGAATCCAAGGTTACTTGCACGTTTTGGGTTAGCTGACCGATAGCCAGCTCCGTGTGATAACGCTCCAAGGCCGTGCCGTCTTCGGTCTCGCGCAGCAGGTGACGCAGGGCCAAACTGGAAATGCTAAAAACGGCCCGCAGGTTATCGCGTTCGATCTGTTTGGTCATGTAGAGGTAAGTGGGCTTTTCGGCGTTTTCCAAATTGCTGCGCGCGATGCTAGGTAAAATAATTTTGAATTGCACGGTGGCCTTGTTCGTATAATCGAGCTCCGGGTACTTGACGCATATACAGGCCACGGAGAGACCGGTTTCCAGGAATTTGACCAGGGTGAGAGCGTTGCAGTAGCTCCCCAGCAACATATCGAATTGAGTTCGGTACAGGTCGGGGTCATCGCTGATGATGGTTTTAAGGCCATCGTAAAAAGCTTCGTGTGAGGTAACGCGAATGAACGAAAGGACGTTCCCCGTGCGAAGCTGGGCAGCAGACTCTCGCGGGAAAATCTGATCCGTTAGACCCGTGTACGCGTTGATCGCCATGCTCACGAGCGTGCGATCGGGCGGAACCGCGGGGAAGACGAGTCGAGAACAGACGTGAAATTTTTTTTATTTGGGCACGATTTATTCAATAACAAATGGGTACGCGCAAGAGGGCGCGGGCCCACAAGCGCGGGAAAACGAATTCCGTGACGTCGTATACGATGCCAAAAACGTACATCATGAGAGAAACGAAGAAAACGTAAGAGACCGCCACGCAGGCGCCTTCCGTCGCCTTAAACACGTGGACAAAAAAATCGCCCAGCACGAAGACGTTTTGGTAAAAAACGTAGACAAAGTAGGAAGGGCAGGCGACGTCAATGAAACAGGAAATCACTCGCTGGTGCCACGTGTAGGGCAGGCGGTCGGCTCGAATGTTGGCGTGAGCGCAAAAAAGCATGTACGCCACTTTGAGGTAATAAATCGCGGTAATAAATATTGAAACGATAAAAAAAACATTTACCGTAGTGCACCGATAATAGACGTAGTAAATAAGACAGTTGACAAATTTGAGAAGGGCGGCAGCTATGAGGGCCACGAGAGTGCTTTTCGTGCAAACGGGAGCTTCGTCCTCTAGCTGCCCGGTGCTGATCAGATAATCGTCGTGCGTGCGGTACACGGGGCCCCGTTCGGTCAAAGCGATGTTTTCTACTCCGGAAATCAGAGGCGCGGCGGCAAGATCTGCCAATGCCGCCTCGGCCGTGAACACCGCCGCCATGTGGCTCCACCCACCCTGAACCGCGATACCTCAGGTGCGCTAAATTGCCGCGTTGCTAGTTATCACCAGACCGGCCGGTGAGATGAACGTGATCGTCGGCGAGAGCTTTGAGGTCTGCGGGGTGCGATGTTACGAGGAGCGCGCGGCGGGAACGGTGACTTTCTGGTCCGGAGGCGTGCTATTCACGTTGGAAGGCGCCACGGGCCGTCTTAAAAAAAGAGGCCACCGGCTGATCGACGGGGCGCTGCTGGCCTACCTCTCGACCGATCTGCAAAAACACGGATCTGCCCGTGTGGACGGCGCGGGGGGGCAGCTTTTTATTGACGACCTGATTAGCGCCTCGCTAAACGCCGCCAGCGAGCTGGACTTGGTCAATCAGACCGGCGGAGACCTATCCGACGATGCGTCCTATTTCTATTTTTTGACGGGTACGCCTTATGCGGTTCCGGTCCGGATCACCTGCGGTGAAACCGGGTCGCACCGCTTGACGTTGCTTGAAAAGCCCCGCCTTTACTCTCTGACTGACAACGGGTTTGATTACCCTCTTCCCGATTCGTTGGTGGAATTAAGCGAGGTGACGTTAGGGTTCATTCCGGCTTCGCTGAAAGTTTTGTACAAAGCCTTGACTCGAGACGCGGGAAACACGAGGGCCAACCTGACGATACCGATGTTACCCCCACCCCCCGATACCAAGCGTCGTTCGGAGGGGAGGAGATCGGTCCGTTATTCCGATTCCGTGAGAGTGTGCAAAATCGAAAGCCGATCGCGGGCCCTTTGGAGTCAGGGGCCAGGAGACACGGCGGCTCGTAACGACCTGCGGCGCCTGAGGCTCGTCCTCAGCCGCGTGGATGACGCCCTGAGCGGCAAAGTGGCAGTCGGGAGCTGGGCCCACGAAGGTCTTTCCCAGCTGACTCCACACTTGCAGCTGTTTCGCGAACCCTTTTTCGGCTCCCGCTCGGAAGGTTCTCTGGGGTCGCTGAGCGACGCCCAGAAACTGCTGATAATTCAATTTATTTTCGACAAGCACGGCATGTCGAGCTGTTACCCCTTTATCGAGACCGTCTGCTTGGGTCCCGGTTCTGGCCCGGACAAAGACGCTCGGGTCAGCGACGACCTGTTGCATTTGACGGCCGAACGCGTCAACTCGCTTTTTCAGGAAGCCTATGTCGTTTCCTCCTGCCTCGAGAGTTTGGCTCGTTCCTCTCCCCCCAGGCGCCAGGAGCCCTGCCGATCCGCGGACGCTTTGGCATTGGAACGGCTGGCTCTCGGACCGGACAGCGGAAAACGGTGGTTGATCGGAGGTGTGTTGGAACGCATATTCAAAGGAGAAGGCTACAGAGCCGCGCTCGAATTTCTAGCCCCTTTTTCCACCTGCCGTATCTTTATTCATCGTTGCTTGGCGTCCGATCGCGTTAGCGCCTTTGAAACGGGAGAATCGCGCCCGGCTTTGGTATTAAAAACGCTTTACGATTCTCGAGTTAAATAAAATAAACTTTATTGTGGCTTTCACGGGTTTGTTCCTTATAGTCTTTTTTCTGCGCGCTACTTACCGGACGCATAACCAAATAACAAACGCGATAAAGCCCACGGTGCCCAACAGCGACAATACCACTATCATAATATCCCTCACGGGCGGCTCGCGTTCGCCCGCGAAAACTCCACCAAAACGGAACACGGTCCCGTTTGGCATCAGTAGGAGATAACGGACTTGCGAAAGAGCCGAATCGCCCAAAAAAGGAATTTTCCTGTCGACTCCAAAGATATCCCGCTGGGTGTGAATGTCGTCTACGTAAACCGCGTCCAAAAAACCCGCCAGTTCGCTGTATTTCACCACGAGACCACCGCAAATGGCGCACGAAAAAGAGGTGCCGTCCACTTCGAATTTTTCGCGAATGTCCTCTCCGGGCACCTCGGTGGCGGCAACGCAGGTGCCCGAAACGTAAGATACGAATAAAGGCATGCCGATGACCGTGTCGCCTACGCGGTAAACGGTGTTCCTCACCATAATTTTGGACGAAATTATGTAAGTGCGATGCGCGTTCAGGGGGTAGAGAGCGATCAGCCCGGTTTTGTCGAAAGTGTCTATGCAACCAGCCAGCTCTGGAAAAACGCGGCTCAGGTTAAGGCCGTTGAGGGCCAGTAAATGATTCGTCAAATGTCCCGCGTTTTGTCCCAAGCCGAAGAGGGGCGAGCGGTGTGAGAATAGACGATCCGGACTTGCGTGCGAATATCCCGTCAGTAGGCGCACTCGCAGGGAGTCCTGCAGGGTATCGCGCCTTGCGGCGTAGCTGCAAGGCGAAATCAGGGAAAGGAGGCCACCGCCGTCTTTGAGTTGGGTTTCGATCGCTTCCTTATCACGTTCTCCGGTCGAACACAGACACGTAATCCGCAGGAGAGCGTCGCGCATCTCGCTCACCGATAGACCGTTTTTTAGGTGCACCGTAAAAAATAGCATTTTTCGGTCTTCGCCTTCAATTTTTCCGCTTTTCAAGGCTTTTTTGTAAATGGTTTTTATGATTTTATTTAAAGCCAAGCCCGTGGGGAGCCAAGGGCGCAACACGTCCGGATCCGAGTAAAGAGATTCGAGGGTCAGGAGTTGTAAAAATTGTAACAGACTCGATTTTCGCTCTTGAGTGTGACCGAGCGGGTTTTTGGCGCCAGCGAACGTGGCGTTGTAATAAGCCAGCGCTAGTTTGGCAAAAGCTCCGTAATACCCAAAGAATGAGCTTACTGTTCTCTTTCGTACGCCGGTCGCCGCATCGGCGCACCGGGTCGCCAAGTCGTCGACGAGACGGGAATTCACATAAAACGTAAGTAACTCTTTACCGGAAACATAACTTCTTTCGAGAGCTTTTTCCGTAAAGCGTTGGGCCGCAAATACCAAATTAAAAGTGACTTCTAAAAAAAGCTTTCTGTTGACCGCCGAGCAGGAATGAGAGGCAAGGTACCGCAAAAGGGCAAGTTCCGCTCGAATGATAAATTCGCCCCAATCCAGACTGGTGTGAAAAGACCGACTGAGAGATTTTATTTGTTCTATCAAAGCAGCTCCGTCCGCATCTTTTTCATTTTGAGTGCACAGCATCAGGCTGGATAGATCTCCGTGCCCGCTGTAACTCTGGTACCAGGGTATGTAATCGCGTAGATATCGCAAAACAAGCGGATGTTTTCGTTGGCGGTAACAAAAAACGACGGCGTTGGCTAGTGAATCGCTGTAACGGATTTCCAAAAAGTCCCGACCCAGCACCGCTCCCGTGGATCCGATATTTCCGGTTTGCACGATGCTCCCCCAGCCTTCGTATTGTACGGGATAAAACAAATCGCTGGTCAATAGACTTGCCGTGTTTGCGGGTTTAACCAAGGATTCAGTGCGCACCAGCACGACGTTTGGTTCGTGTTTCGCAAAAGTTTCAGATCCGAACTCTACAATATGGGTCGGAGGAAAGGGCGTTGCGTTTTGCGGCGCAAACGGCGAAGGATCGACGGCTGACCCGTCATAGCGGTCGACCAGGGCAAATTTTAAAAACTCGTTGAAATCCGCCAACTGTCGCGAACCAAGAGGTGTGTACCGAACTGCGTTTTCGTGCCCTGGCGGGGCGAAGTCGTCGGTCGATATGTTATATCTGGAAACTTCCGGCGACCCGCCATGAAACCTTCCGTTGGAGACGGAAGGTAAGGTGATGGTTATCTGTAAAGCGGCGGTGCCGGAACATAGCGGCACGAGGAACCAGCTCAAAACAAGACTCAGGCAGCGCCACGCGCGACCGCAGCGGCAGGGGCACGGCATGGCGTCGGTTGAGTCTACCGGTCCGGTCTTTACACCGACTCCACCAAAAGCGAAACGCGATCTTCCTTTTCAATGTTGATCTTCGCAATACATGAAATGAAAGTCGCTCAACAGGTTCCATTTCTCAGGGGTCAAGACCGCCTCGTGAAATCGAGACACCACGCGCCGCGTTTCGCGGGCCGCCTCTTCGGGCGAAAGATCTTGGAGGTCGAGCTGGACGACGGTGGTCTTGGCCAAAAGATTGATAACGTCCGTTAATAAAACTTGAATCAGCATTTTTGGAGCTCCCGAATCGGAGCACGTTTCGGGTTCTTTGAGCATTTGAAAAAGGGTCGACTCGAACGCGGCGTCGTGCGACACGTCCACGACCGTCGAAACGATGTCCCCGCAGAGCGCGGAATCCTTGTAATGTTTGGCCTTTTGCCAGTCCCGCCACCAGCCACTTCGGTGACATCGGCAATAGCTGGCGGTGTTAAGAAACAAGCGATACACGTTCCGCAGCGCGACCGTGTACGGAATCAAAATGTTGTTCACTTCGCCTTTGCGGGCACGCGTCAAAAGTCGGCGATAGACCTCGCCCGCGTGCAGATCCATGACTATCACGTTAAACGGGGGGATGGCGTCGGAGGGGGGCAGGGTGCCCATGGCGTTGAGAACGCTTACTAAGCTCATGTGACCCACGGCGTAGCGAGCCAACGGGAAAATTAACTGGGCTGAAAAGATGCTACGGTCGAAGAGCGCGACCTTTCGCCGCTCGCCGTAGGCACCCGGGCGAACTGGGGTATGTTGTCCCAAGGCCGAAAGCAGGCGGTGAACGGTGAGATGGGGGACCGCGAACCACTGCTGACAGTAGCCCATGCGAACGTCCGTCACGTGAGAGGCCACCAGCCTCTTCGTGTGCTCCGATTGGGCGCGATAGGTTAGTGTGATAACGTCTTTTTCAAAATATTTACGCCAGTAGCTCATGGGCTCCGGAAAGTACAAGTAATCCGGCGCTTCTCGCTCGGCTAGGAATTTACATGTGGTCGTTTTTCCTATTCCGTAGGCCCCTTCGACGAAGATGAAACAAACGGGAACCTCAGAATTCTCCGGTTGTCGCGATGAACACGCTACGGACGCGGGGCGCTCGCACGAGCGCCTTCGACTACACATCCTCGAGAGCCGTGAAAAAACGCCGCCTTTTGGCGGGAGTCAGGTGTCACGAAAGGTTTTATAATCTGCTAACCCGCGGGTCGCAGCAAATCAACGCCGGTCGCCCCGGGGCGGCCGCCGCCCGACCCCTCGTTCGGGCGCTCGGCGCCGCCGTGGATTGCCGGCGCGAAATAATAAAAACCGGGGTTATTTGCGAAATCGACCTCGGTCCCCGACGGCCCGACTGTGTAATTTACGTGCGTCGAGCGTCCCCTGTTCCCCATTTGCTCTTTTTGGTGGAGCTAAAATCGTGCTTGCACACGCGGGATATGGCCACGAGAACCAAAGCTTTGCAACGCCTGGAAGGCTTGGGGCAGTTGCGCGACGCGCGCGCTTGTCTCGGGCGCCTCACGCCCCCGGGCCCGGAGCCTCTCCTCATCTGCCCCGTTTTGATTTTCGTGGCCCAGAAAGGCTTGCGAATCCTGGCCGTTCAGCGTCTGCCGACAGTCGCGGCCTCCGTGCATTTCGACCGCCTCTTGCGCGTTCTACTGGGTCGCAGCTGTTATCATGTTCGAACCGCACCTGGAAGCCCTCTGGATGCCCGGTCGCAGCGGTCCGGCGCGCGTGGTGTTGCCCAGCCGGCGAAACCTGCTGCGGCCTCGAAACTACCCTCTGTACCGCGCTCTCGATCGAACCCGCGATCTGCCGGCCCGCGGCGATCTCTTGCGGGACAACGAAGGGCTGCGCGCCCAAAAGTTCGCGGCGCGGGCAGCCACGGAACGGCTGGAGGAAAACATTTTGACCACCGTTCCGGAAGTAATAACGCGGCTGGACGAGCTGGAAGAGGACGTTTTAAAAATAGAAGAGGACCTGGAAGCCGAGCCGGCGGCCGAGCCTTGCCCGCCAACTAACGCTGACGCCCCCGCTGCGGCCGCACCGTCTCCAGCGACCGAGGGTCGTTCGGGGGTGCAGATCGTGAAAAACGACGCGCCTTTCCTCTTCGGGGGAGAGAGCCTCCAGTTGGACTTTCTGCGCACCGTCTTCGTCGCGGAGGGTAGCCCGGGTTTCGGGGCTTGGTACAAGAAACTGCAGGCGTACGCCGAGGCCGCGGAACCGGCCCTCAACCGAATAGTGAACATTCGGGAGGGCCGCACGTCACAATCGTTCTTGGCGGCGGTTCTGCGCACCCTGCGGTCCGTCACCCAGCTTTACGTGGGACGGAACGAATACACCGGTTTTGAAACGGGGGTGCTCATACTCGGTATGTTGCAGGAATCGATCGACGGGCGTCGGTTCGAGGGTGGCTTCGAAGAACTCTTGCTCACGTTGGATCAATCGCTGGCGATTTTTGAAAAAGCTCTGGATCGGGAGAAGAAACTTTCCTTTCAGTTCGGCGTTTCGGACACCGATAGGCGCGTTCACCTTTTTGGCACCCCGCCGGTGGGGCGATACGCCAAGGGCCTGCTCGACGCTCACACCGTGTACCGTCTGTTGGTACGGGAGGGCGTTTTAGCCCCTTCTAAAGGAGGAGAACTAAGAGGACAGCAGACCGTGGTCGACCCGGACGACGCACGTCGTCTGGACCGAACGGCGGGAAGGGCGGCTGACCTTTTCCCCGGCCGGCCCCTCCTCCGCCTAAACCGGCAGGAGACGCTCGTGCGCGCCGGGATTGACGCCGCGTGTTACCTGCTGCTTCTCAAGCGACTCGTGCACAACACGGATGTTTACGACCCCTCTGGCGTGAGGTTTCGGCTGCAGGCCTTTGTTGGAGGCGGCCTCTCGGCGCGCCTGCGGAGAGGCGCCGAGGCCGGCGCGGGAAACGCGTCGCGCGATTCCAATTTTCAGTTTTTATTGAGGCGTTACGTGTTGCCCCTCTACCAGCGGGACAAGGCCGGAACGGAAATTTCCACCCTTTTCCCGGGGCTGATCGCCCTGGTTCTGGCTGGCTTTCGTTCGGTCAATCGGCGCGACGCCGTGGTAGCGGGCGCGGATTACGAACAGCTCACGCGGTTCGTGATCGGGTTGCTCACGAAAAAGGACAGGGCGGCCGAAGACGTGGTTCTTAACCACGACGCGATCACCCTCGAGGCCGAACGGGGCCTCGGGCAACTGCTAAGCGTGCCTCTGTTGCGATCTGCACTCCGCGAGAACGGGACGCTCGACCAGTTCGACGCCAGAGCGGATTACGATCTGCTTTACTTTCTTTGCCTGGGATTCATTCCCACGCTCACTATCGATTAGAACCGCGAAATAAGGAGAAAAAAGTTTTAAAAGTGGACTCCGGTGTCGCGCGCTTCGCAAAGCGCGGCACCGGCGTCATGCAAACGGAAGAGGATGCTCCGTTGTACGTGGCCGGCTTCCTTGGCCTCTACGACCGCGGCGGAGAAGAGCGAGGGTTTAGGCTGGACAGGGAAGCCGTGCGCCGCGGGTTGCCGCTCACACAAATCGTCCCTTTGTGCATAGATCACAAGGACCGATGCACGGTGGGCCGGGTGCTGAGCGTGTTAGACGCGGAAAAGGGCGCTTTCTGCGTGGCCAAGGTCACGTCGAAAAACCTTTTCCGAATCATGCTAGAAACGGTGGACCCCCGCGTGTTCGAACTGAAGCCCGGTCTCAGCGAACGAGAAAAGCTTTTGTTGCTTATCAGCAACTTCGTCCCCTCCTTCAGTCTCTCGAGCGTAAAAGTCGATCGACCGGAAGAGGCCGACGAGCGGTTTTTCGTGCACGTTTCCCTCTGCATGCTGGGACGCCGCCAAGGCACCATCGCGATATACGATGAAACCGCTTCGAAAGCCGTAAGCCTGTTTGAGGCTCTTTCCGCCGAGGAAAAACAGCGGGCGATCGCGGAAGCGGTCGCGGCCGACGAGGAAGGGCGGCAATGGGACGAACAGTTTAACGATCCGGAGGCCGCGGAACTTTGCGCCTGCCTCTTTTCTCAGGCGCTGAATACCAATTTCGTGGACGATAGATGGGAGGAGTTACGGAAACAGAAAAGAACGGCTGATATTTCGGGTGCGACCTATTTGCAAGCCAGCGTGACCGAACCCATAATAAAAAAGGACTGCGGGAAAAACGTTTCGCAGAAAATGGAAACGGTCGGACCCGCGCCTCCGCTTCGCCCCACTTCTGTCCCGGCGGCGCCGAGCGCCGCGACGAACGATTACGTGTCGGTGCCCATGGAGCATTATCATCAACTGCTGCTGGCACAATCGCGGCCGGCTTCGAGCTCGGCGTCGACATCGACGCCGTACGTACATTCTTCTTACGGTTCTCCTTGCGTGTACCCCGCTCAGTTTCCCGTGGTTCGCGCTCCCGAACATTCCGCGCCCGGGTTCGGTCTGGGACCGGGATATATCATGCAACCCGGGCCGACGTACGGGGTGTCGGGACCCACTTTCCCTCAAACGGGGCTGGAGGCGAAAATGGAAGCCCTCCTCAAAAAAATCGAAAGCGTGAGTAACGCGGCGGCGCGGCCACCGCCCCCTCCTGCGTCGGTGCCCGGACGTTTGTATTACGAACGGGTCATGACAAATCGAGGGCCGTGCTTTCGTAAAATATATGCCGGCAGCGAGCGACCGAGGTTCGCACACTGCTTCGCCGAAGAAGGAGAGCGCGGTCAGGAAACGGAGGAAGAGGTCCCGGAATTGATATTTCCGGGTGAAGCTCCGCCTCCGACTAAAAAACCGCGCGAAGAAGAGCGCGCGGCGGAGTATCTCGGGCTGCTGGCAAAAACCGTCACAAGCCTGCAGACGCAGGTGGAACAATTGAAGCAGACCTCCGCTCCACCGCCCGTTCACGCGGAGCCCCCTTCGCCACCGCCCGCCGCGGCTCAGCCCGCCGTTCCGTGTGATCCGCCCACGGTGGACGCTAGCGCGGCTCCATCCGTCGGTAAGACTCCCCGGGGCCGTCAGCTAAAGCAGAAGTTTATAACGGCGATGATGGGCTCGAATGCAATAACGAAATCATAAAGTGTACTTTGATTTCCTTTCCTTTATTTCTTGAATAAATAAATCGATACATAAAAAAACACGGCTGACTGAGTCGGTGTTTTTTCCAGTGCTATAGGCGTCAAAAGTCTTTTGGTATTTTTTTAACAAGAAAGAACCGCGCGGTCCCTCAGACCTGAGAATACGTCGATAATTCGTCGTCTAGATACATACTGGCCATGCTCGTCGAAACGGGAGCGTATCCGTTTCCGCGGTGGCGTAAAGATTTCATCATTTTATTTTTAGCGTCCGTAAAGTTGTCTTTGACGTTAGATAGTTTTTCCTTGGCCAGCGACCATCCGGAGGAACTCGCCGCTTTTTTCTCACGTCTTTCCGCCTCGGACTGAAGGCTCAGATCTCGCAGGAAATCGTTGATTTCTTGCTGCCGTTTTTTGCTGAGCTCCGGCAGGGGCTCTTTGGGATCCCATTGCCCTTGGTTGGCACTGACCGGGAAAATGGTCGAAAGGGGGTTCTTTTTAAACGTCTGGACGAATTTCAGGGCTAGGAAAGCGGCGATCAGACCGCCTCCGACTAGCAGCAAAATGGTAAAGCCCCCGAAAGGATTGGTCAAAAAACCAACGATCCCATTGAGCACGCCGGCCAGCGCCCCACCTACTACACCGATGACCTTTCCCAGCGCTTCGCCCACGGTACCGAGGCTTCCGAAAAAGGCCTGAACGCGGGCGATGAAGGCGCGGCTGGCGTCGCCGTACACGACCAGTTTCAGATCGTTGACCAGTTGCAAGTAAGCGTTTTGAAAGCGCGTCACTTCCAGGTAATCTGCCGGATTGGAGAGCTTGATTTCCTCCTGGGAATAGACCTCTAGGTGCTGGATATCGTAGTCGGGTAGAAGGGAAACGTTAAATTCTACAAAAGTGCGCACTTCCGTAATTTCGTCCAAAGTCACCGGGCGGACGAAATGATAATTTTCGTACAACATGTAAACCCCGCCGAACATAAAATACTTGCGGGAGTTTTGCTCGCAGCTCTCCGTCAACCCCAAGTAGGGAAGCAGCTCGTTGTGTTCTCCCAAGTGGCCGGTGATCATATCTTCCTGCTTTGCGTTGTCGGAAAGAGAAAAGACGACTACCGGCCTGGACCAACACAAGCCCCGGCCCGCGTAAGGCCCGTCGGTGATATACATCGTATTCCACAGTTTCACGTTGGCGGAGTTGACCTTGAGACATTTGCTGACCGCCACCAAATCCCCCATTTTTTTGGCCGCGACCCGTTTTCCCATAACCGTGCTCATCACGGACGAGGCTTTGATGTTCAGCAGCAGCTCCCATACCGTTACGTCGCGGTTCTGAAGCTCGCACCAGGCGTTGACCAAGCGGCTGAAGACCGAGTTAATGTGTTGCCGGAGAACGTCGTAGGTGAATTGCACCTGAGTAAAGGTGGCGTCTCTGGCCGAATTCACTACCCGCAGCGTGCGCTCGAGTGCCTGGCGTCGGACCCTAGAGCGAGCCGGCGCCGGAGCCGATCGGGCTCTGGCTCGCGTGTTGTTGACGGCGGAGTCAATGTTCAGGGGCGTCAAAGCCTGATACGCGATCACGAAGCCGCCCGTAGCCAAAAAGTATTGTACGGACCCGTTGCGCGCGTGCGTTAGGTTGTAACGGGAGTCGAAAATATCGTCGATTAACTTTTGGCTGTCGCGCGTGACGCAAGACGCGTCGCTCAACTCGGACACGCTAAAATTAACCCCCGACGGCACCACCAGAGTGGAAGTGAGATCTTGAGCGGTAAAATGATAGGAAGAAGAGTGGGTAACGCGCACCGTTTCGGGCACGGTCTGCCACAGCTTCAGAGTGCAGGTAGCCTGGGTCCGGTTTACCGCGTCCCAAGTAATGTAATAACTTTGCGCCTTGCGTTGAAAATTTCGGTCCGAGGTATGCGTTTCACCCGTTTCCCGGTCTTTCCTTTGGAAATTCTTTATTTGTACGAAACCCAGCAGGTCTTCGTTCATGGTTTCGTTTTTCGCACCCGTATTGTAAAACGGCGACATCTCCACCGTGTCTCCGGTGGCGACGGCCATAAAGTCGTAAGGATAAGGAGATTTGGCCACCGTGTCCACCACCAAGCAGTTGACCGTCACGGACTCTCTTTCCCACACCCATTGGTAATTGACGTGCGTGAAATTCATCGTCCGGTAAATGCGCGTGCTCGGGGTGCCTTTGGGCGCTCGTTGCAACTGCCGCCACTCCTGGGTATTGTCGTTGTTGTCCCACATGGTGACGGGGGAGTTGTGTTTGATGGCGGTAGCGGAATTCCCGCAAGTGTGATTGCTCTCGATGCGCGTCAGGTCGGCCACGTCCACCGGGTACCTGTCCATTGTGCTGCCCCAAATTTGCTTTTCGCCCAAAAAAGTTTGATAAGAACGCACTATCGTTACTTCTTTGTAAAAAAGGCTGACGTTAAAAATATAAGGCGTGATGTTTTCCTTCCACACGAGCATGATTCCCTCCTCGTAATCTTGTTGATCGGTGTACATGTCGCGACATTTTCGAGGACCTTCGAAGCGCACGAGATCGCTACCCGCCGACAGGCCGCAAACCTCAAAATCTTCAACGGCCGATTCTCCCAGGTTAACTCGCTTGAGCATGTCGCTCAAGGTTAAGTTTCTTTTTTCATCATTGCCGGACGGCTGGGCGAACGTCGCCCCGCAAAATAATAACAGGACGATGATCATAGAGCCGGCGAGGGCGCGTGATCTCTCTCGCGGCGGTAGCGCAGGACCGTATCAAAGGCGGAGTAGAGGTCGGTCTCGAGCGCCACCAAAGATTCTCCTGGGACCAGGCGCCCGTCTCGAGCGCCTAAAACAACTACCAAGGGACACTCGGTCTCATAAGTCAGATAAAGGCCGTCCTCCTCTTTGCCGAACGACAGGTCGGCCCGTTTAATTAATACGTGGTCTCTGCCAAACGCGGCATGAAAGAGCGCCGAAGCGAGCACCAGCTCTCGAACGTATCGCCAGGCTAAGCGTTGCAGGTCGTTTAACGCGCCGGTCTTTTCTGGGTCGCAAACGGGCGGAAATTTGTAAAACTCTTTATATTCGCTCACCATCCATTCCCGGTGATTGCGAATCAACATGAAAGAGGCTAGCTCGTTCTTTATATGCGGCAGTAGGCCGACGTTCTCCACCGAAAAATAAAGGGGTGTGTTGTGAGGCTGTGCGAACACGTGGTAGGCGTGAGTAAAATAGGGACCGTTGATCAGTTCGTAAAATCGATTGACCAATTCGGACAGGAGCGCGGGATCGACCTCGTGTCGCAAAAGGGCGTTTCGGACAAACTGACGTGCATCGTAGTCAGTGCGGCAGTGGCGTTTGTCCCTCACTTCCCCTCCAAAACCGGTCACGCGCTCCAAAAAACGTGCGCGGCGCGAAAAACCGTTGCGCGTGCGCACGGCCGCTTCGAGCAGAAACTGGCCCCACACGTTTACGCTAAGCATTTTGTCCAGAAACGCTCGCTGTTTTTCCACGCACTTGCTGAGGTTCAAAAAGGAGCGTCGGGAGAGACGCGCGGCGTAGGCCCTCTTGCGTTCTTCGGTCTCGCCCCGCACGCGCCGTTCGAGCTCTTCCAGATCCCGCAGCGACTCATTTTGCGAACGGAAACTTTCGCCCACGGCAGTCTCTCGCCCGTCGTCGCTTTCCCCTTCCGCGGTCTCCCCGGACTGAATTTGGACGAGGACCTTTCGTAAGGCTTCCGTATTCCGCTCACCCGTTTCGCGCAGCCGGCGAAAGAGGGGAACGTCCGCCGCCCTTGCGTAAAAGGCGTTAATTAGCGCGACCATGCGGGTTTCGGGCGGTAACCGGGGAGAACCCACGGCGACTTTCTCCATGGGATCTGCCGGTGGGAAAAGATCGTGAAAATGAGTTAATCGAACCCCGAAGAGGCGTAGTGAGGTCAGGGCCTCTTGACGCGCCAGAAGCGCGTCCTTTTCCTCCAGGTCCGCCAGGCGGCGCCCGTAAAGGTCGATGGCGGTTTCGTCGCCCGACCCGGCCAGCAGCCAAAATTTTAATTCGCTCATTTTGTAGACGGCGGGCGGAACGTTGCAGAAAACGTCGAACGAATTTAACAGGCGTTCCGTTTCGTCCATCACGGCGCTCTCTGTGGCGCCACACCCGTTTTCCGCTTTTTGTCGCTCGTCTTGCGCTTCGTGCCGCGCGTGACGCAAATCCTCGCACAATGCGTTCAAGCGCTGCGGCGCGTGACCGCCAGCGTAAGGCAGGTTTTTCAGCAGGTCGTCCTCGTCCACGTGCACCTGGTAGCGGGTGGCCAGATGGTCGCACACCCGATCGGCCAAACGTTTGTACACGCTCTGGCCTTGGTTGGCCGTGACGCACAGCTCCTCGAAACACACCGCGCAGGGGGCAGACTCGTCGTAAGCCTCGAAAGCGGCCACGGGGCCGTTTGCCAGCGTTTCCGAAAAAAAGTCATCGATCCGCGCGAACAGCTCGGCGGCGGCGGCTTCAGGGACCACCGCGTGGATATAATTAACCTGTTTCAAAAGATTTTCCGCGTCGTTGACGGTACTTAGCTGTTTAGTAACGCGAACGTCACCGTAAGCCCTGAGTTCGGTTTCCACGTGATAGGGGCACGGAACGTCGAGACCCATGGCGCCCCGGAAAAACGCTCGTTTGTCGCGATTTCTCTCGAATTCTTCCAAAAGCTGCCAACAGCGCCCGGCTTCGCGACAAGCGCTTGTGAGCGCTAGGCCGAGGCTATAGAGGGCGTAATCTGCTTCGGTTCGGTTCTGCTCTTTGACATGAACCTCCAAGCGATCGCGCAAGTAAGCGACCATTAAACAATTCAATTTGAGCGAGCGGCGAAGCGGCGAGACCACCACGGCTTCCGGGTCACAGCGTTTGAGCAGTTCGAGCTGAAACAAAAAAGCGTTGAGTCTGGAAACAAGAGCGACGGTTTCTCGAGAATCCATGGCCGCGCGGTTTTTTCTTTACGGGCGCCTATGAAGGGTTAGCTTTTTCCTCCCTCCCTCCCCTTTTCCCAACGAGGAAGCAAAAAAATAACACCACGAAATCGAGCAATACTAACACGGTCGCGCTTTTTTATTATTTTACAAAAAGAGAACCAGCGCTACGCGGCTTGTTTTCGTTTCCGCTTTATAAAAGCTCGTCTAACGATAGGGGCTTGGCTCTTTTCGCTTCGGTCGCGAGGCACTCAGCGTCCAAAGCCGCCAGAAGATCTTCCTGGGGCGCCCGGCGCTTGACAGCGACCTTTTCCGAAAGCTCTTCCTCGATCATTTCGCACTCCTCCATTCCCGAGTCACCGCAGCCCTCGAAGTCGAACGACACGCCTTCTTCATCCTCCCCGTCCTCCGGCGCCTCGTTTCCTAAAGCGCAGAGGGCTTCGGCCACCGTCCATTCCCGCATGGCCCCCGGTACCACCAAGCTCGCGTGCGCTTCCGTCATCGCTTCCGCCAAATACGGATCTTGCGTCAAACTGAGAAAATCGTCCCGGCTCAGGTTTCGCACGGCCGCCCCCCGGTGCTTCACCAGCGTGAGGAGAAGCTCTGTTATCAAGTTAGCGGGACACTCCTGTAACAATTTGTTGAAGGCCTCCAGCACCACGCCGCCCTCGTGGCTTGTTCGGTCGCCCGCCGCCGAAGAGGCTTTAATTACGTTACCCACCCGCGGAGTGCAGACGAAAAACCGCTTATTAAAGTCGTAGATCGCCGCCGCCGGGTCGACCCCTCCGCCGTTGGCGAAGTGGGTGAGATTTCCACATTGGTAGAGCGTGTCTCCTCCTTGCTGTCCGGTGTATTTGCTTACCGACACCGGGCAGGTGACCAAAGGCAATTGAGCGGTTACCCACTTGGCGGCGTAGCATACGTTATTGAGACAACTCTTTTGTTCGTGGTGCTGAGCGCTTTCCACGGCCGTTAAGGCGGCCGCCGGCGTTCGGTCTTTCGGGCCTAAAAGATGCACGGCCGAATCGGGGTTGATGCGCCGCGTGCCGGTCACGAGCGCTACCAGCAGCCCTATAAAATTGGCCGTTTGGCCGCAGGCGTCGAGAATGTAATTCGCCAGCGCGAACTGAGCGTACGCGTAAAGGTTGGGCGGGGGGGTTTGAATAACGTTCGAACGCATGTATCGTTGGTGCTCGCGCCGGACGAACCCTACGAACTGCAGGATATCCTCCAGCTGCTCGCTGGAAGCCAGGAGCAGCTTGTTGTTTTGAGCTCGGTTCCAGAAGGCCATGGCGGAGATCGCTTTGTTGGTGGGGAACAGCCTTTCGTGGAACCGCTTCAGCAGGTAACCGTGCGGTCCGTTGAGGATGGGTTGTAACTGCATCACTTTCTCGGCCCGGTTGAGGACCTGAGTGGCGTGACCGAAGCGACCTCCGCGCGTCGATTCGCCCCAGGCGGCACCGCGAAAAAGAATGCGATGTTTTAGGCGGAGGTCCCGCGGACACAGGAGATTGAGACGCCCGATCTCAAATTCGTACTGCCGTTCGCTGCGCTCCGTCAGAGGCGCGGTGACATCGAAGGCCGCGACTCCCGGCGCCTTGAACACTGCCGTTACGTCGCGGGTGTTGAAAAACCCTTTGTTGAGCATCCCGAGGAACTTTTTCTTCAGTACCGGCTGAGCCGCGTTGCGGCCCGATTTCGAATCGACCGCCGCCGCCGTAACGATGCTCGCACACTGGCCCAAGGCCATGTCTTGCACGGTAACCCCTAAAGACCGATAAAAGGCTTGGGTCATGAAAGGGCAGCATGCCGCGTGGTACGGGTTCAGCGACACGGTTAAGAGATGGGTAGCATCTCGCGCGGCTTCGCGAAATTTGAATTCGCAGTCTTCGGATATTCCTTGCACGAAGCGCTCCCCTTCTTGGTGGATCAAGCGGTTGACGTCGCTGACCACCTTTACGAACGATGACCGGTTGACGATCAAGCGATCTAAATCGGGAGAGTCCTCGCCGCTCTCCAAATCTACGTAGCCCGCCTTCCCGAGCTCGGACAAGAGCCGGTCGTTGGTCCGGCGGTAGCTGTCGGGCCCGCGGGGCCCGTCGCCGCCGCCTGCTTTTTCGCCAGAACGGCGTAAGGCGTTAAAGGAGGCGTAGTTGCCGAGCAGTTCACAGTCGTTGTACGGAGTATTCACCGCCCCCGTGATAACGATTCCGCCTCGCTTGGCGGAAGAGAAGAGCGGCAATCGGCTTTTCACTTTGAAAAAGGTGGTGGCGGGGCACACGTGCCGCGTTTCGACATCGCAGAGATCGCACGCGCCCTCTTCAGTCTTGGCGTTCAAGTATTGCAGGAGGGTGGTGGGATCGGCCCTGGAAACGGTTCGATCGCACCTTTCCAGGTAGAACATGACGCGGGCCAGCGTACTGGGGCAGAACCCGCAAGCGTAGGCGAGGTGATGCAAAGTGAACTCGGGGGCCTTGCCCCAGGCCAGCTCCAATTTCGGTTCATCGCCGCAGCGACACAGCTTGCCTTCCGCATCTACCCTGGCCGCCGGGCCCAAAAAAAGTCCGTTGAACAAGAAAAACCTGTCTGGAGACGTGGGTGCCATCTCGCGTCCCGCGTTGCTATCGCGCCCCGGGCTCTTGAGGCGAGCGTCACCTACCTCGGTCATATACAAACAGGAATTACCTGAGAAGATTAGGGCGGCGGCGTGGGATGCGATTCTAGTGTAGTATTCCGAAAGAGCCGCTACCCGGTCCACGCCGGGTTGTTGAAATAAAGGCCAATCGGGGTACGCGCAGGACGGCGGGTCGTGCACCGACGCTTCGAAAGCCGCTGTCACGTTTAGAGCCAGTTCCGCCGCCATGGCGTCCGCTGCGCGGCACTCCGTGGCAGTTTTCGCCCATTCCGGGGGCGGTTTACCCCCCGGAGGGCGAAGAGCCAAAAAATTCTTCTCGGCCAACAAGCAATTCTCAAACTTGTCATCGAGTGCCAAATAGGCCAGGCCGGCGGCAACCGAATGCGCTTCGCGCGTGCGAACGGCTACCGCCGAGGGGCTCACCACGTGGTCAAAAAGCAAACGTCCCAGTTGGCGATTGAAAAACGGTGTGGGCGCTTCGGTGCCCTCCAGGAAAGCGGTCTTTTTGATCTTGAACGGATTGCGTGCCAGCTTCAGTTGATCTTGCAACATCATCTGAATCGGGTAAAGCGGCACGCGTGCCGCTTTGTGACCCCCTATCGATATTTGTTCCACCAGGCCCCAGTGGGCAAAGGTGTTAGCCAAATAAACCCCCTCCTTGAAAGCGGCGGTCGTGACCAGATAAATCAAGCTGGTGGCCGGCTCCATCTGAACGTGCCGACATATCTCCTCGGCGCTCGTCTCGTGCCAGCCAGCAAAATCCCGATCGGGATCGAACTCGGAAAAACCGAATTCGCTTCGAGCTCGGGCGCAGAGCCGACTAAGGTTCGGCGCGCGAGAGGTAGGAGGTACCGCCTCCCCGCCGTGAAAAATAAACACCGAAGGGTAAAAGTAGCTCGGGCTGAGACGCGTCAAAAGAGCGTCGCAAGAAGGGCCGCTGGTTTTCAAGCCGGTGATCCACATGACATTGTGTTCGAAGCCCGATTCTACCGTCAGGCCTTCCAAAAGCGGGGCCACGCAGAGCGCGCTGTCCGCGCTCCGGGCGCAAAGGTAGCGCCACTCTTCCGGCACGACCGCGGAGGAGGGCAAAATGTAAATAAAAGCCGCGGCCGAAGCCCGGCCAGGGTTTGTCATCGAGGCGTCCATTTCCAACCGGCCGCTCGAACGAATGATGGTCGGTGGCTTTTTTGCCGCCCGGTGTTAAAGTACCCGGAGGCCGGGCTAAAGCGCAACACGCCCAAAACTCGCAAAGAAAAGTATCGCGCTCGCCACTCCGGCCCCGCAGTTGCGCGTTATTGGAAACGGCATGGCCCTCTTTGTTAATCCATTCATCACCGGCGGCGGTCGCCGGCGCGGCAACTTCGACAAAAGGCCAAAGTTTTCTTATTTGGTGGACCAGACAACCTATCGGTTTGTTGCGCCACGTTCTCTTTTGAACCCCGACCAGGTCGGGGTTCGTCAGGGCACGGCGGAACGCCAGCCCCGCTGCAAAGCTCACGGCCGGGAACGAAAAATTTTGGAGTGGGACGACGCTCCTTGGCCACAACGCGTCACTCGCTGGGGCGAACGCGACTGTCGGCCGGAGACTTTCGAATCGTTTTTCGAAGAATTTCACGTTTACGACGCTTTGGAACGGACGGAGGAGGCCGAACTCACTCGTTCGGGACTCTCCAGCCGTTTCGCCGCTCACCTCTACCCTTCGGCCACCGTCATTACGTTAATGGGCAGTACCACCGATGGACGACGGGTGGCCATTCACGTCTACGGTAGCAACGCGTATTTTTACATCGACAAAGAAGAAGCGGAAAAACGGATGGAGGTAAGCGGCGCCCCCGAGCTCAAAAAACGCCTCTGCGCGTTGCTGCAAAGCTCGACCCGGCTCACGGATCAGCGAAACGCGGTCCCCGAAGCTTTTCGGGTAGATACCGTGGACCGACAGGATATTTATTACTACGACAGTCGACCCCGACCGTTCTACCGAGTGCACGCCAAAAACCATCGCCACGTCCAGTCGCTGAAAGATTTGCTGCCCGTTACTGTTTACGAAGCGCGGGTCGACCCCGTGACGCGGTTTTTGATAGACAACGAAAACTTTTCCTCCTTCGGATGGTATCGCCTGCGGACCGGGCACCGGGCGCGTTTTCGAGACCCGTCGGCGGCAGCGACCTCCGCCGACATCGAATTGGACTGCACGTCGGATGACTTGGAAGCGGTCCCCGAAAAACAGGCGTGGCCTCCCTACAAACTCCTAGTATTCGACATAGAGTGCAAATCGGGGGGACTGAACGAATTCGCCTTTCCGGAAGCCGATAACTCTTGCGACGTCGTCATTCAGATCTCGGCGATCGTTCACTGTCTCAAGACGGGTAACGAAGAAGGCCGGTTATTGTTTTCGCTCGGGTCTTGCCGTTTGCCCGCAGAAACGGCGGGCTCGGCAACGGTGATAGAGTGCGACTCGGAGTACGAGCTGCTTTTGGCCTTTTTTACCTTTTTTAAACAGTTCTCCCCGGAGTACCTCTCGGGGTACAACATTTTAGGATTCGATTTGCCGTTTTTGGTTAACAAGGCGGCCGCGTACGACCTAAAACTGGACGGCTACGGCCGCCTGGAGCGAGGCGGTCAGTTCCGCATCATTGATCTGTCCGAAAACCGTTTTCAAAAAAATATCAAGGTTCGCATCAACGGAACGGTCACACTGGACGTGTACCCGTTGCTGCGCGGCAAGCTGAGCTTGCCGAACTACAAGCTGGACACGGTCTGTCGCGAGGTGCTGGGCGAAACCAAGCGCGACGTTAGCTATAAGGAAATCCCCGCGCTTTACGGCCAAGGTCCCGAGGGTCGGGGTCTTCTTGGGGACTATTGTCTGCAGGATTCCGCTCTCGTTCTCCGTCTTTTTGAAAAGTTCGCGCCTCACGTGGAAATGTCCGAAGTGGCGAAGCTGGCGCATCTGCCTATGAATCGCGTCATGACGGACGGACAACAGATCCGCGTTTTCACCTGCCTTCTGAAGGCGGCTAGAAAATACGGCTACATACTTCCGGATCGCCGTTTCGGGACCAAAGCTCAGTTGACCGATCCCGACCTGGGTCCCTCTCTCAAGGGCCCGGAAGAGGGAACCGAAGAAGAAAACGAGACGGAGAACGGCGCGTACACGGGAGACAAGGGTTACCAAGGGGCGACCGTCTTGGACCCGGAAACGGGATTTTACGTCGACCCGGTGACCGTTTTCGATTTTGCCAGTCTGTATCCTAGCATCATCCAGGCCCACAATCTGTGCTTCACCACTTTGACCCGGCGAACAGAAACGCTCAAGGAGCTAAAAGCCGGCGAAGATTACGAGGAGTTCAAAGTTCAGGGCATGTCCCTTTACTACGTCAAGCCTCACGTGCGCCGCAGCCTTTTGGGCGAGCTGCTGACCGACTGGCTGGCACTCAGGAAAAAAATCCGCGCATCGATGAAAACCGCACCGAGCGACCAACGCTTGCTTTTGGACAAGCAGCAGCTGGCCATCAAGCTGACGTGCAATTCCGTTTACGGGTTTACCGGCGTGGCCACCGGATTCCTACCTTGTCTGGAGGTGGCGGCCACGGTCACCACCGTAGGGCGCGACATGCTTCTGGCCACGCGGGATTTTATTCACACCCGCTGGGGAACGGATTTCGAAGCCTTGTTGGTCGACGCGCCGGAACTGGCCGCGTTTCGACGACCCGAATCGCTTTTTGGCCTGCGTGTCATTTACGGGGACACCGACTCGGTGTTCGTGCTGTGCACCGGCGTCGCAGCAGAGGGTCTGGCGCTTCACGGCGATGCTTTAGCAGCCGTCATCTCCCGCGCGCTTTTTTCGGCCCCTATTAAATTAGAATGCGAAAAAACGTTCCACAAGCTTCTCATGATTACCAAAAAAAAGTATATCGGAGTCATTCAGGGTTCTAATCAGATGATGATGAAAGGCGTAGACCTGGTTCGCAAAAACAACTGCCGCTTCGTCAATAGGTACTCGCGAGACCTCGTCGACTGTTTGTTCAAAAATGACGAGGTCTCGCGAGCGGCGGCGGAAATAGCCTCGAGGCCTCCCGAAACTTGGCAGGCCTGTTCCTTTCCGACCGGGTTCGCGCCTTTCGGTGCTGTTCTGCGCCGGGCCCACTCGGAGCTCGGCCACGCCGACGTTTCACAATTCATCCAATCGGCCGAACTGAGCCGGGCCCCGGCCGCCTACGCGAACGCCAAGCTGCCTCATCTCACCGTGTACCGGAAGCTTTTGGAGAGACGTGAAAAGCCGCCCCAGGTTCGTGACCGAATAGAATTCGTTATGATAGAGCCCGAAGCGAGAACCCACGGAATCCGTCGAGCCGCTTCCCGGCCTCGGCCCGATCCACTGGAAAGCGACGAGCCGGAGACGGAAAGCGACGCCATGAAATCTGAAACGGAACCCGCTCACAAAAAGCCGCTCATTTCGGAGCTGGCCGAAGACCCGGCTTTCGTGCGACACCACAACCTGCCTCTCAATTCCGACTACTACCTCACCCGTCTGCTTAGCACGGCGGCCGTCACGTTTCAAGCTCTTTTCGGAAATAACACGCGGTACGCGGAACGTTACATGAAACGGTTTATTCCAGACTCCGCGCCCTGCGGCCCCCGGCTCAAGCGCCTCTTAGACGCCTGTCCCGCGGTCAGAGTACATTCTTTTACGCCCGAAAACCGCGGCTGTGAAAAGAGGGCGCGAATTTGTCAAAAGCTTTGTACATTTTTTGATACTCATTAGAGACCTCGTCAAGGTACGCCAGGTCCTGGCTTTTGCAATAAATATCCGCGGCGTCAGGGACGTTGCCTTCTTGACTTTCTTCTTCTTCCGGGCCCGGCGGGTCGTCGGACGCGTCCGACGGTCCAATGCTGATGACAAACCGCTTATCCCAAACGTCGGCCACGCAGACGTAACCCACCGTGTTTTGCGCCAGTTGGCGCAAAAAATCGGAAGCTAGATGCACGGCCTCGTTTTTGAAAACCAAGTGGAGGCCCGAAAACCCCCGAAAAAGCACGTAAAAATCCTCAGTGTAGCGCTGAAACATATAATATACGAAAAAGAGCGTGCGCCGGCGCAGAACTTGCGCAAACACGGTTTTCGGATCGAGACCCGAAAAAGCCGCGTAGTTTAGCAACGAATTGTAAAATTCTTTATTGTCCACCATATGGCGGATTTGGTGCATGTAGGCCAAAATCAAAGCCGGTTCGTCCAAACGCGGCGTGACGCGCCGACCGCCCGCGCAAATTTCGCAAGTGACGTCGACCACGGAAAATTGGCCCATTTTGGAAAATCGAAGGCAGCAATCGGGCGTCACCGTGCCAAGATAACAGGGGAGACCCACGCGAGTGGAGCCCACCAGCGGCGCGGTCATGAGCCGCAGGAGCTCGAGCTCCAGCGCCGGATTTTTAGTTACGTACTGAAAGTACAGCTTGACTGGATCCAAACCGCACGTGGCTTCGTCTCCGCGCGACCGGCGCCGGCTGGGACGCGCGTAAGGCAGCGCGCGGCGAGCGCGGCTTAGCGAACGTCGGCGGCCGATGGAGGCGCGGCCGCGTGACCATCGGCTTCGGTCGGTCTCTTCAGACATAACGAGCGAAGGTGTGCTCGAGCGACACCAGGGCCAGGTTATGCTGTTTGAAATGCGCGTTCGAATCTTTAATCAGTTGATTGACCATGCAGGCCTTTGGCGGAAACAGCTGAAAGTGTTTGAAGGCAAAAGCGGCCGCCCAGACCCCGTCGCAAAGCCGCGGTTCGAAACGGTTGAGCGAGGCGTCACCCGCTTTCTCGAGCTCCAGGACCGCGGGACACATATCGAGGTTCAAAAACAGATCTCGGGGATTGGTGCGTTCCGCGTTCAGAGCGCAAATAGGATCGCAGAAAAAGTGTTTGTAAAGCACTTCCGGTGCCAACGTAGAAAGGAGGCCGAGGAAACGGTTCTCGTCGTCCGTCCCGGTCACCTTCCGAAAACGCTCGGTTTCGCGCCAGTACCGCATCACCGGTTCTAGGCATTCGAAGAGACCCACGTTGTTTCGCGATCTCGTCATCAGGTCTTCCTTGAACGCGCGCATGGCACGCCAGTACGGGTACACGATAAGAAGGTTGCACAGAGGACATTCGGCGGCCGTTTTATTACGCGTTTCCGCGTGCCGAAAAAGGGTGAGAAGTAGAGGTCCGCTTTCCCGCGAGGGCCTGCAATTTTCAAAAAAGACCTGATAGGGCTTCCAGACGTCTTCGCGCGAGTACGACGCCCAAACGCGTTCGGCCGTTTCGTCTCGCAAAACTTTGATGGTTTCGAGATCGGAAGATCCCGCCGCGTCCGTTTCCGGTGACAGACCGGCCGTACCGGCCAAAAGGTAGAGCGCCAGATCGGCGTAGGGCCACCAACGGTGGCCCGGAAGCTCTTCCTGGAAAGAGGCGTTTTGCTCCGCCGCCCTAGTGAGGCACAGAGCCGGCCGGCGTCGCTGGGGCAAGGCCTTGGTAGGGGCGTTAGAGCAATCCACCGCGGCAGCGGTGCTTTTCCAACAGCAGAGCTGGGCCTCGCGGCCTCGTGCCCCGCGGCGGAAATTCATGGCCGTCTTCACCGCGGTTTGCAAAAGGTAAGAGAAGTCCGAATAGGCGATCTTTTCCGCCGAGTCCGGGCAGGTGCGAAAGCAGCAATGGAGGAAAAAATGTTTTTGTACATCTCCCGGAGTGACGGTCCGATTAACGAATAGGCCACGGGCCGTTATTCCCGGAGCGAAATGCTTTTCGATCAGCAAGGCCAGCTCGAGAGAAACCACGAAAAGCGCCGAGGCGCAAAGCGGGGCGGCCTGAGCTTTTTTGCACAGGGTCGAGTAGTCTAAAAAAAAGCCCAGTACCGTTTCTTCGTCCACCGCCGCGCTTTCGAGCAATTCCAATACGCGACACACGCGGCAGCCCTGATCGAGGGCGAACGTTTCGGCGGCTATTTCCATAAACGGCTCGATCGTGCTTTCGGCAAACGCGGGATCCAAAGGAAGCTCCCCCTCGGCCGGTTCTTCGGCTGGAATCGTTTCCAAGGGATAGGAGGCGTAGATCAGCTCGTCGCGCAGTCCGGGATCAGCGAAAAGGAGCGCCGGATCGAAAGCGGCGTATTCCCTCGACAGCACCTCGCCGTCACGCGGCCGCTCTGTCCAACTCCGCACTTGCGCCCAAAAGGACGTTATGGGTGAGGCGGAGCTCCGAAAGCTCGAGGAGGTCATTCCGGCCAGCGACTTGGAACGTTTGAGCCTGGACGAGCTCTACGCCCGATATATCGTCCCGCCGGAGAAAAGATACCTTATCTGGTTCGAGGACGTTACGCCGCCTCCCCTGGACGTGCTGTATCCCACGACGGACGGAAAGTTAAACTACTTGAGCGTTACTCAAAAAGCCGCGGCCTTCGCGAGGTATCGCGAAGCCGACTGCGCTCACGGGACGCTCGTGCGCCGCAAGGCAGCCGCTTTTCGAGAGATCCTGAGCAAATTTCTGGACCTGCACCGCATTTTGGAGCGACTCTGAACGGTCGCCGTCATGTTGGACGAAACAGCGTACGAGGCGCTCACCAAGGGGTTGCGTCTAGTTTTAGGCTACGGGGATATCAAGGTGGACCCCTACCATTGCGCGGTAAGTAACACCAACCATGGATTTCTGACCGCCGTGGTAACGAACCAGTCGGTCAACGTGGAGTACCTCCTGCTGAAAATACAAAACGCCTGTCGCTCGCGCAACCCGTACGTTCAATTCATCAACATGGGCCTGTCCGTCACTCTCGTGGGTTTCATGGAGATGCCTTTCGGCGTGAAGCCGCTCAAACAGCTTCACGAATCCTTCGTGTTGCAACGGGGGCGGTTTTTGGGGGTCAGTTTAGACGACGTACTGGCGCGGCGAGAAGCCGCGAAAATTCGAGCCGACCAGTTAACTATTCAGTTGTTTTGCACCTGCTTTCAAAAAGCCGGGTCCGACTCGACCCTGCTCCATTTTCGCTTTCACACCGCCAGCGATCCGGGTCGCTTGCGGAACCTCCTCACGGAGGTCGAGAACTACGGCGAAGACCGGCTAGCCCGTTTGAAAAAAGAATTGGACAAGCGCGCGTGCTCCTCCGATCGCGGGGAGCGCGCGCTCTCTGAGGGACCACGAGCGACGCCAGGAAAAAGCGGGCTCGGGGGGGTGGCTCCCGAAGCGCCCTTGGGGCGTCTCGGCCGGTGGGCGAAAAAGTTCTTAAACCCTTGCTGGGTCACGAAAAGGACGTGGGAGACGTGGAGACCCTATTTGCTACTAGCAACCTTTTCTCTGCTGACCGCGATCTTGAGTCGATTAGTGATTTAAGCGACGTCGACGAGTCGTCGACCGCACACCTCTCGCCGGCACGGAGCATGTCTCAATCCGGGACTACGAATACGGCTCCCGCGACCAGCCGGGGAGGGGACAGGCTTACCGCCTTGGTGAACAGCTGCTTTGCGGCCCTACAAGTCGGGGACCAACAAGAGTTGCGGCGAGCGCTCGCCGAGGACGGAAATCGCTTGTTCTGGGACGCTGCCCAGGAAACTCTTTACGCGCGGCTCGGCACGTCTCAAGATGACCTGGCGCGCCGCTTACTGTTAAAGACGGTGCTATTGCAAGAACGCGCCAAGCAGTTACCCACCGGCGCGATGAAGGTCGATCCGGAGGCGACTCGGGACCACGGAGGGACGCCGTATTTGGGCGTCAAACGACTAATCCGACCGTTGCCCGTGAAATGAGAGAAGCACAGGTTTTTTTACCTCAGAAACAGCTTTATTCTTTGAATGTCCGTTAATAAACTTTCCCCGGTTTTTTGCGCAAAACGTCTCAGAGCTCTAATTTTCTCTAAAAGCGACAGCAAGGACCGCCGAACGAGGCTTCGGAGCGGGCCTTCTTCCGGTATAGGGCCTAAACCTCCTTCGTCCACGGGGTAGGCGTCGCGGGGAGAAAGCACGAGATCTGGAGGGATAGGGCGCGTTCTCACCGGAGGCTTGGCCGGAGGCGCCTCCGGCCCCAAAAACCCCGGCGAGTCCGGGGGCGACGGAAAAGACCAATCTTCTATTTCCTTGTCGTCGTACCACCTGGGGCGGGAGTTTGTGGTCGGGCTTTCGGGCGGCGTAAATATCTCCGGGGTCGGCGGCCGTTTCTCGTACACCGGGCGGTGATTTAACGTTCCCTCGATACCGTCTCGCTCGTAGCTGATTGCATTCGGAGGGAAGCCCAGGGCCGTTTCGAAAAGCGGATCGCCGGGCGGGGGCGCGGAGGGTAAAAAGGTTTCTTGCGCCCCGCTCGGAATCCGAACGTCTTCCATTTCCGGCACGCGAAAATGAAATATCAACTCTTTTTCGGCGGTTTTGGGGTTTTCCGCCAAAAGATGCGTGACCTCGTGATCCTCGTCCACCAGCACCAGCAGCGGCGCGGCGGTTTTCAGCCGCTGGCGGCTCAGTTCCATCGAAATCTGTACGATCTGCTCTTTCAGACACACGTTTTCGATCGGCTGATACTCCTTTTCGATGGCCGCGAGGAAATTCACATCCGAGCTTACGGCCTGTCGAACTTCGTCGAAAACCGCGTCTCCCGAACGCGCGTCCAATAAGACGCGACCGAGGAACAGGCCGCTTTCCCGCGAAAACCCTGCCCCTGGAGCCAAGGTGGCAGCGATGACGAGGGGCACGCCGGTCAAGACGGCAAAAATCGCGAAATCGAATGCGCACGGGGGGGCCTTCGAGCGTGTTTCTCCGACGGTCAGGGTGCGCGCTCGGGATTGGGAAATCCACAGCCGTTCGTCGGGCGGAAGCTCACCGCGCTCCGTTTGCAGAGCCACGGTGCTTTCCGAAACGACGAAGCTTTCGCCGGGCAGCGCCCGCTGCCGATAAAAGGCTGAGGCGTCGGCCTCGTCCGGCAAGTCGCGGGGCCGCAGCGCGTTCCAAAGCATTTCTAAAATCGCGGGGGGCACGCAATGATACGCCAACGCGTACAGCAAGGTCGAGAAGGCCTTGCCGTCGTCGCTGAGCCTTTTAAGCTCGCGCAGGCCTTCCGCCGAGGGCGTAGCATCCGCAGCGCCCGTCTGCAGCCAGATCTCGGGAAAGGTCAGGCTGGGGGTCACCTGAAAGGAGCGCCAGTCGCGCAAACGCAGACCGAAAACGCGCGGTGACTTTTCATCGTTCGCGGAAAGAACCGGCAGCAAGCGCGGCCCCTGCTTGCCGGAGAGGCGGGAGACGGCCAGCCGGCCGACCGCAGCTTCCGTCAGAAGGGGCTCGAGGGTTTTGGAGACAAACTCTAGCTGTTCCACGTGAGGCAACCGAGCGAAAAGCGCCACATGCCAGGGGCAAAAAGCCGCTAGCAAGAGCAGGGCGTCGCGGGCGTTTAGCTCGCTCCGGTCTAGCGGGCTTCGCAACACGGGGTCCGTCTCTGACACCGGCCCGGCAGCGGTAGAAAGCCACAAGTCACCCGTTTTAGGGTACCGGGTGCGCCACACGGCGCGAAGCGTAAAATCGTACAGCACGCGAACGGCCGTGGCGAACTGTTGATCGTCGGGCGCCCAGCTCCCGGAGGTTACGTAATTGATGTAATGGAGACGCGTTTCTTCGTGGCTGGTCACCACCGCGTCCGTTTCGACTATCGAAACGGCCAGCCGCACGGCGGTGGCCGCATACTGCGTGCCGAGAGGAACTTTCAATTCCTCGTCAGCTCGCGCGTGGTCGGTCCGCAAAAGAGGAGGGTCTTCGAGAGCGACAAATTTTTCGCACACGGTAGGGTACACGAAGGCGTAGGGAATGACGTCCCCGTCCAGCGTCAAAAAGGCGGTGGGGAACATGGGGTCCACCTCAGATTCGTGCAACCTTACGGTCAGCACCCCGACGTTGCGCCTTGCCGCGAAACGCATCAGACGGGCGTTAACGATGGCTTCCGCTTCCCGATCGGGAGGCGGCGGGGTAAATTCTGGCCGAAGCCGGTTTATCGCCGCGCGGGCCGGCGAATCGCCGTAGCTGCGATAAAGGAGACGACGGAGCTCAAGCATCTCTTTGATGGGAATAAGGCGTTTCCGGCGATCCGCCGGAGCCTTGCGTCGGTACTCGTCCACCGTGGCCAAGTCGGCCAAAACGTCGTCGTACGCCACCGTCTGGCCGACCCGGGACAAAAAAGCTTCCAGCTGAGAGAGAAGGCGATCCGTCTCCGTCAGCCGCGCTTCCTCTTGGCCGACCCGGCCTCGAAGCTCCAGCGCTTTTGATAAACCGTCCCGCGTTTTCTCTTCCAGGAGCCGGAGCAGGTCCCCGTCCTCCGATACGCGTTCTAAAACCTCCAACGCAGCGCGCGCCTGCGCTACGGCGCCTCGCGCTTCATCGCGCGTTTCGTCGGAGCCCTCTTTTTCCGCCAAGCGGAGGGCGTCTTTCATTTTTTCGAACTGCAGATTCGCCAGAGCCGTGCTTTCTTTGACGCGCCCTTCGAGGTCGGCCGCTTTCCCGATTCGGGCGACGAACCGCTCCAAGCGGGATTCGTAGTCGGCCAAGGGACCCGAGAGATCCTCCTTAACGGTTTCCATCGGCGTGCGAGTTATGGGCAGGTAAGCGCTCTTTAACCACGTGGCCAGCGGCAGGAGTTCGGTGGCCGGCCTCCGCTCCTCGTTGAGGTCCCCGCGATTCAGCGTCTCGATCCACAGATCCACTAATTCACCCGAATTTCGCGCGTCTCGAATTCTGGGCGCGAGGTCGCTTGGAGCGCCCAACAGCAGCTTCCGTTTCAGTTCTTCCGTGGCTTGCGCCAACTCTTTTCGTCCGCGATCCTCGTCCTCCTCCAAAAGGCGGAGGTTTCTCTTTTCCCTTTCTACCGTGCGAGCGACGTATTTTTCGTACGCCGTGTCGCGAAAATCCGCGGGATCAACTCGACGGATAGCGGCCCGGGCCTCCTCCAACTGCGGCTTGTCGTACCAACGGTGAAAACTGTCGGCCGCGGCTTCGGCCGCGGACCACCGGTGCAGCTCGGCGAGAGTGGAGGCGGCTTGCTCGAGCGCCCGCCGAACCTCCTGGTATTCCTCGTACTGATTGAGATAAAAAGGCACGAATCTTTGCAGGACGTCGAACATGCGCAGCTCGTTTTGATTTTGCCGCACGAGCTCGTGAAAATCGAGGGCCGACGGCGGTCTGCTGAGGGCGGCCGAGTGAAAGCGGTTGAAGAGCTCCGTTCTGGAGCGGGCGCGCGCGATGCTGGCGTCGAAAGCAGTCGCCAAGTCGGGAAGCACGCCGGCCAATCCGCCGACCCAATTCAGGCCCGTCAACAGAGTGATCGGAGGCTCTTGGTTTTTATTATCCGGGTCGTAGGGATTAAACTGAAGGAAAAGCTCCAGATTTCGATCCACTAAATCTACCACCCGGGCAAGCAAATCGTCCGCCTCTTCCGCTAATCGATCAAAACCCTCGTGGTCGCGGAAACGCGCGGCTTCTTGCGCTACGATCGCGTAGCGATTGGTATCGAAGACGGAATTGTCAATGGAATCTTGAAACGTCTCCCGTACGTACCGAGCGAAAGCCGCAAAAGCCGAGTCTTCTTCCCTAGAGGCGAAGTTGGCCGCCGCTTCGGCGTACGCTTCTTCTAACCTCGAACGGGCGCTTTCCAGGCCGTTAAGCAATTTGGCATGCCGTTCCTTTTCCGTCTCGGACAGGCCAAGGTCCGAAACTCGCCGATCGACGTCCTCCAAACGATCGAGAACCAGGGAAAAACCTTCCGTCGTCGGTCGCGCCAAATAGCCGCTCTCGACGGCGGAAACTTCGGTCGCCGCTCTGTTTAATTCCGCCGACACGTGTTGTCGCCGCTCTTCGGCTTCCGCTTCTCCCAGTTTGGCCCTAGCCTCAGACGCTACCTGCCGTAAAAAACTCAGCCCGTAGGCGGAATAGGCATCCTCAGCCTCCTCGGCCAGTTTGCGCATCCGATCAAGCTCGGCTCGACGATCGGCGGCGGCCGCCAAAGCGGCGACAAAAGAGTCAGCCCTCTCCGCAAAAAAAGCTCGCTCCTTGCTAAGCTGCTGCCGCAGGCCGGTGAGGTCTACGGCTTTTGCAAAGGCCGGGCTCAAGCCTTCCAGTTCGATCGCGTTCCACTTTAAAGCCGTTTGCCCGTAAACCGCCAGCAGAGACAGAAGGTCCGTTACTACCGTAATGCGCTCCTCTTCCCTTTCGCGCAACAGCTCCGAGGCCGATTCCAGACCTCGCAGCCGTTCGTCCAAGAAACGCAAGGTATTCAAATTTTTACTGGGCTTCAGCAGATTCTGTAGTTTTTCGGATAGTTTTTCTTCGCTCGCTCGGACTTCCGCCTCTCTCCGCGCGTTGTCTTTTAGCGCCGCGGCCAGCTCTACCTCGAAAGCGTTCAGCTCTCGTTTTCTTTCCGGATCGGTCTCTTTGGCTCGTTCGACGGCCACGGCCGACCGTACGGCCTCCAGGCCTTTTCTCACTTCTTCCGGTGCGCGAGTTCCTCGCTCGCCTTCCGTCGCCAGCTCGCGCGCCACGCTCATCTGATTCGCCAGGCTGGCCAACGCTTTCTTTCCGAGCTCTACCCGCTCCGCGGCTTTTTTCAGATCACTCACGGAGCTCAGCAGTTTTTCCGCGTCCCCGATAAAACCGCCGGCGGCCGCGTTCCGAACCGCTTCGGCCCACTCCTCCGAGGGGACTCCACCGTCTCCCCGGGCACCCGGCTCGGCCGCTACGAGGAGCCGTAGGGCTTCGATCGATTGTAATCGATCGATTTCGGAAGCGCGCGCACCCGGCACGCGGTCGGCAAACTGTCGACTTTGCGACACGAAATCCGACAAACTTTTGGACAGGGAGGAGAGCCGATCGAGCCAAGGGCTTTGGACCAAAATCAAATGGGATCGCGCTTCTCGCGCGGCCTTTAGGTCGTAATTAATTTTCGCTGCGTAGAGTTTGAGGGCCTCACGACCTTTTTCGTCCGCTAAACGCGCTAGAGTTCGATAGGCGAGATCCCGCTCCCTTTCCTCCGTCGGATTTTGCGCGGGAACAATATCTGGCAGTTCCGCGAAGGACACGGGTTCGTACGATTCGTTTCCGGTCAGGACCCGAGAGGCGGCATCGATCAGCCGCTCGAACAGATCTTGCGTGAGGCGACGCCGGCTGAGATTCCCGGTTCGGACGGCGGCCGCGCGGCCGGCCGCGCGACGCACGGCGTCCAGCACGTCGATCTCCCGCACGCGCGTGGCAAAAAGAGCGTTATAGCGTAATTGCACCAGCGGCTGCAAAGTCTCTTCGAAGACTTCCGAAGCCTTTTCCGGCGCCGCGTTCAAGGCCGAATTTTCCGCTTCCCGCAGCACGTCGAGAAGATTTTTTGTGCGCTCCTCGACGACGGCAATCACGCGCGCGACTTTGATCTCGGCGTCCGGGCCGGCTAAGGAAAGCAAGTCCGGACGAGAGACCACTTCTTCCATTTTAAGCTCCGTTTGGGTCAAAAACTCAACCATGGCTGGAAAAGCCGCAGTGACCCGCCCGAAGGATCCGATCTCTCGGATCACGGGCCCTAAAGGTCCCTCGCTGCCGCGAATGGCGGAAACCCCGTTTTCTAAAAGAAAAGCGAACAAACGATGGAGGCCGAAACGAACCACAGAGTGAGGCAGGTTATCGTTGGTCCCCGCGACCGCGCGAACCACCACCGAAAGGAGGCGCTCTTTTTCGCGCTCTAAAAGTTCATTCTGGTTTGCGTCTCGATCTTCCGTTTCCGCCGTGGCCCAGGCGAACGGATCCTCCGTTTCCTCTTCGAGCTCAGCGTCTTCGGCCGAAACGGGCACCCGCCGCTTTAGCGGTTCTTCATCGCCGCTGGAATTCGTTGCTTTCGGAGACTCTCTTTTTTTTCGGCGTTTTCTGGCCGTTCGCCTGGCGGCCAGAAACACTTCGATCGCTGGCAAATTGGCGCGTGGGACCTCTTCCTCGAGACCGGTCAGCGAGACTTCCCGGCGGTCGGCGAGCTGCGAGGAGGCGATATCGGTGGCTCCGTATTCGGCCGCCAAAAAAGCCCGCACGTCGGGCACCGAATGAACCTCGGCGCTCCCGGGTTGTGTCACGGAAAAATATAAAAAATTGAGCGTGAAGGAATCCGATTTCTTTCCGTAATTGAGCAACCAATTGTAAAAACCCGCTAGATCGATCAGGGATACGAACGCCGGGCTGCCTCGCGAGCCGTGAGGCTCGAATATGTACAGGTGCTGATTTTGCCGCCATATGGCCACGACGAAGGCCCCCACGGTGACGATCATCGAATCCGTCGGCCGCGAGGTACGCTTGGGAACGATTTCCCGCGTCACCTTAAAAGCGTTGGCCGCTATCAGTTCGGAAGAGGACGATATAGCCGCCTCGTCTTCCGGCGATACGGTTTGCATGAGAGGAACGTTGCCATAGGTCGACGAGCGGATCACCAGAGTGGCCGCCCGCGGGGTCGTGATCAAAAGCGGAATATCGGCGCAATCCGCGTATCTTACTTGCGACAGGCTTTTCTCTGCCAATTCGGTGCCCTGGAGCAAAATGCGATCGAGCGCCGCCGCATCCGCGGACTTTTCGATGCCGTATAGAAATACGGAGCGAAGAAAGGCAACCGCGTTGAACAAACACTGGGAGCCCGCGAATTTGCCCAGGCGGGACGCGCTTTGATTGAACGTTCCCGCCGCGATTAGGGTTCCCCATTGGGCAGGAAGAACGGATAAGAGTGACTCGCTCATCTCGTCTCCTCCTCGTTGGCCTGATCGACCGCGGTTAACAGAGCGTCCAGATCGAGAAGTCGTGGAAGCTCCGAGCCGCGGCGCGGTCTTTCTTCGTCCTGCGCCGCGTGCCAAAGAGGCGCTTGATCAAAGTCGCTCCAGTCGAGCAAATCGCTTTTCCCAGAAAAGCGAAAGAGTGGAGCATCGTCGATTAGCTCGTCGTCGTCGGGCGCGCAATTTTCTTTGTTGGTTTCGGGACACAAGATTTTTATAACTGCGTGTTCGACGCGACTCCGCCGGCCGAGCTGCTTCGCCTGCGGAATTTTTCCGGCGTCAACCGCGCGGCCCAGCACGTGGTCGCTGAGCGAGAACAAGCGAACGAGTTGCTCGGATGAGTCTATTCGGGCCTGGCCTTCAAAAGCAGTTGCTAACGGTCCCACTTTTTCCACTAAAAACACAGCTTCGGGCAGAGCAACGTCCCGCGCGCGTTCGACGAACGCCGTGACGTTACTGATGAAGGCCGTGGTTCGGTCTCCCAAACTTGTCATCTTAAGCAGCGCGGCCTCGAAGGCCGTCCTGATGCGTTCCGGGTATTCCATTCGTAGGTTTTCCGCAAGATTTTCTCTCAGAGCGGTAATCCCCGAAACTTCGCGGGACAGAATTGCCCGCGCATCCGACAGGTGGCGCAGAGAAATCTCGCAGCGTTTGACCGCCAATCCCAGCTGATCGAAAACTCGGTCCAGGGGCCACGTGCCGATTTCTCGGTCTCCGGCGGCAAAGGAAGTCTCTCCCCTTCCGGAGACGTAAACGGAAGCGTAGCAAAAGTTTTTCAGGTCATCGATGTCCGATACGCAGTTTTTGGCAAAACGCAGAGCGGAGTTAAATCCGGCTTCGGCGCGCGCCGAAGCTTCCCGGTACGCCCGACGATAGGATAGAGACTGTGCCTCGGTTACAAAGCGAGAGACAGAGCCTCCGGTGCTTTCCGCTCCGGGGGCTCCGGCCGACTTTAAAGCGGCTTGGGTCAGGCGAGAGGTAGCCCGGCGGACGTACCCTTCCCCTTCCGAGAGCAATTTGGTTAAAGCGCCGGATTCTTCTAGGGTGGGATCATCTCCTCTGGGTTCAACGGCGGCCGCCAGTCCGTTTATAGTCGCACGGAAACTCTGATCGCCCCCCATACTGCCGGCTCCGAATAATCCGGCGCGCAAGTAGCGGGCCGCTAGATCGCGGCGCCCTGTTTCCGAGCCGAACGAGGCACGAAACGTGCGCCGCAAAAGACGGGCCACGGGGCCCGCCAAATAGAAATCCGCGAAGGAGGGATCGGCGAGAACTAGCCGATCGGCCTCCGACAGGGTTGGGCCGTCACCAGAAAAATCCAAACCGGCCACGGCCCGCCCCAAAGTGGCGGTGTCGAAAATATTTTTCGGTAGATCGACGGAAAGGGGGGTTTCAAAGACTGCAGATTTTAAGTGGACGTCCCACCCTTGCTCCGCGGCTCGCCGGTAAAGAAGGTCAAACGCCCGAGCCGCGGTTTCGTTGGCGACGGTCGGGTGCTCCGCGTCGACGTACGTCAAAGCGCGCACGTGCTCGTCTAACGAAGCCTGCAAGCGCTCTTCCGCCCCCGCCGGTGGTCTGAACACGCGCAAAAAAGCGAGCGCGGATTGAGGTTTTAGGCCCCCCAGACTTTCGAAGAAGGCCTCGTCCCTGAGAACCTCTTCTCGCACGCGCTGGTAGATTGGCAAATACCGCCGGGACAGAGAGTAATCTTCAAAGAGGCGGTAACACAACAGGCCGAGGTACGCCAAATAGGCGAGGCGTTGCAAAACCTCGTCCGTCAGCCCCCCGGGTCCCCCGGGGTTTAACGGCCGTTCGCTAAGACGCATAGCGCCGACGTATCGTTCGCAGTAATATCGCGTAAAGCCTCGTTCCAGAAAAATGGTGAAAAGCCGACGAAAAACGCTCGGGGGTTCCTCCGGTCGCGACAGGGTAGCTTTATTCAGCGTATCGTCGAGCGCGTCGAGGAAAAACCGCATTTGTCCGGCCATGGCCTCCGGTACCGGTTCGCGAGTATGATACCAGGCCACGATAGAAGACACGCTAAAAGCGTAGAGCTCCGGCGATACGCCTTTCATCAGGCCGTCTAGGCTCGTGTCGAAGCGCCATGACACGGCGACGTCCTGCGGCGACAGGTCTACCGGGCGGCCGGTTAGCACCGACCGCGCGAGCCGTTTCTCCTCAATTCCGAGCGACAGCTGGGCGTTTCCGCGCACGTTGTCGATCAACGAAGCGCGGGCCGTTTCGAGACCGGCCTCGAACAGGGTCATTGCTTCGCGCGAAAAAAGTTCGCGCCTAGGAGCGTCATCCCGTTGATACTCTTCGAAAAGGGCCATGGCCAACAAAACGCGATCGAACGGTTTTAGACGACCGTCCGGCGTTTCCGCGAAAGCGATCAATCGGGAGTTGAAAAGGTTATAGGGCACGAGATAGTTAAAACCGTGCGCAATAGCGGCTAGCGCTTCCTGAACGAATTCGTGGTCGAACAGCAGATCGAAACGCCGCTCCGCCACGGCTTCCACTTCTAGCACCGGATCAAATGCCGGTAGATACATTCGACTCCGGCATCGATCGAGCACGCCCAGCATGCGGTCGCACCAAGATTCAAAAACCGCGCCATAGGTCGCGGGCTCTAAAGCTCGCGCTTGGGGCGGGGGCACGTCGGCCTCGCTCAAAGAGCTCTGGGTCACCGCGTATAAAATAACTTTTTTCTCCCGCAGGCGTTTCAGTTGAAAAGGTAAGTTTCGTAAGGTAAGAGGGGTGTGTATTTTTTTTAACACCAGGTGAGGAAAATAAATAAAAGCGTACGAAAGCCAGGGCTCCGAGGTTTTCGTTTTCTGTCTCAGCTCTTTTAGGCGCGCGAGTAGCGGAATTAAAATCTTCCGGTCCCCGGCCTCGTGCGGATCCACGCGGTCCGTGGAGCCGACGTAGGCCACGACGGCGTCCGTAGGGGAGACGGTATCTCTAGATGAAGGCTCCGCGTCCGAAAACCGCGAGAGACGGTCCAGGAGCGTGAGCAGGACGCTTGATTCGCCCGGAGCTCCGCCGGCCGCTTGACGACCCGTGGGCGATCGGCTTGCCGAGCGTTCGCGCGGACGAGAACCTTTCTTTTTTCGCCTGTTTGAGCGCCGCTGCCGCGAGCCCCGAGAACGGTTTTCGGAATCCTCGCTGACGTTTTCGGTTTCTGACTCTTCCTCCTCGGGCGGCGCCATGTCGACCCTAGATCGAATCCAGACCAGACTGATAGCTCGGCATCAACGCACCAGGAAATACGTCCAGTGGCCCGATCGAGCGGTTGACGCCCTGCGCGACTCGGATCAAGCGATCGACGCCACGAGCTTTTTATTGAAGTCCGGCTTTCGCCTCTCTACTCCGGACCCCGGTCAGGCCGAGAGCGACCTTTACGGTACCGCCGTAGCGGCGGAAGCTATCGGGATCGCGGACCGCACCATTCTGCCCTCGGATACCGTGATTTTGGCTACCCACGTGACATGTATAGATTTCATGGAGCCCGACGGTGATATTTTAGGCACCCCGGTCCTGAAGCTGCGTTCCATGGTCGACGTCCTCGCCGAGCTACGAGAAAGCGACAGGGGGCGCGATAACGCCACGCGCCTGGAGGATGCCGTTTCGCACGCGGCTCAACGCGTACCCTTAAACGTGACCAAAACTGACACCCTCGTGGTGGAAAACGGATGCGTTTCTTTTATGTTTGCAGTGGCGGCTCTCGCTCCTTTTTACCCGGAAGGAGAAGCCGACCCCGTGACAGCCTTCGTTCAATCCCGGTACCGCGGGACTCGCGCGTACGCGCAACTCGGAGAAATTCTCATGCGCATGGTGGACTGCAAGGTTTATCCTCACCGCTACATGGAGCCTTACGGAGGCTTGCACGCGGCCATTCAGGGCGTCGGTATGGCCCGCCTGACCCTACTGATCAAGGGTTCGGTCGAAGGCGCCGCCGCTGCCGTTCCCGCTTACGAGCGGAACGTCGTCCGGCCTCGCAGCACATGGTTTTCCGTTCCGGCATGCGCTTTCCTAGACATGGACTCGAAAATGCACCTGCCGCCCTCCAACGCTTTCCGTGTATATTTCGCCTTTGTTTACGAACAGAGCACGGCGCGACCGGCGGTGCGCGTCTATGTAATTAAAAGCCTTTACAGCCGTCAGGCGTTTTCCACCTGCTTCAAACGCTATTTCGCGCGCGAAAGAGCGGAAAACGTGCGACTGGGGTACCGCAATAACACGAGAAATCGAAACCCGGACGACGATCGATTCGGAGGAGAAGGGAGCGGCACCCGCTTTCAGCTTTACGGGCCTCATCCGGCCGGAGGCTACGCGTATCGGTTACACGGCCGACCGCACTGGTCGGCCAGTTTGCTCGGCGCGTTTATGCAAATCGGAGACGTCACGCACGCCGTGAAGCCTCAAGAAACGGTGATTTACGAAACGCAAAATTTCGGAAACGCTCTGGAAGTACGCATGGCCACTTTGCCCGGTTTCGCCTGGACTTTCGGTGACTGGACGGAATGCGCCTAACCGGCCGCGCCTACGGATTCGCGTCTCCGCGGTGGATCACCATAAAAAGCCCCCCAAATACGTTCCACAACCAACGTTCTCGAGGCTTTCTTCCCGGTTTTGGTTTGCCCCCCCCCAAGCCGTCGCTCACCTCCTCTTGAAAGTCATGGTGACCCCGGAACTCCAGCGGCAAATCGATGTTGCACTCGCCGTTCTCCGCAGCCAAGGATGCAGCGTGAAAGAACCCGAGGCCGTCCAGAGGAGGGCCGAGGTCGATTACCTTACGCGCGTCATAAATTCCATTAAGCCAGCGTGCAAATACGATCCCGCTACTTACCGCAATCTCGGTGAACTGACCCACTTGAAAATACATCTCAGTTCCCTGCCACTGCCGGATAACCTAGAGCCCGTGGGTCTTTTGAACGAGGTCCGGGCCGCCTTCGGCCGCCACTTGGAGTACGTTGCGCGGTTCTTTGACTGACTGTTTTGAAAGCGGGAAAGCTTACGCTCGCCTTACTCGACTGGGCCTGACGTCGGCCCTAAAGCACGATGATTTCTACCTAACTCGCTTGCCGGGCGATCGGCTGGAATCCGTAGGGCAATGCTACGCCCGGCTGGCAGCCACGGTGGCGACCCACCTGTCGTGCGCTCGCCGGGAATACGTTATCGTACTCGGCTTGGATCCCTTCCGTTTGAAGGATATTTTCGCGGCTTTTTTTTTGAAATGCTCCGCGAACGCTTTCTCATACCGGCCACTCCGGCTATTCTTTTTATGGGTAAAAAAGATTGCTCGCTCAGCAGCAGTTTTTTGCTCAACCGCCCGCACGGCACCACGAGGGACGCCATCAGAAGCACGGCGTCCTTTGTGGTGCCGGTGCTGGCCAAACGCGGGGGCGTGGGCCTTAACGTGCAAGATTAAAATCTACCTCCTTACGAGAAACGAAAGCTGGGCCGGTTGGGGCTTTGCAAGCTCCTGGACAGCGCCGTCCTGCTGAGCAATTCCGACGCCGACCGGCCCACCGGGGTTTGCCTCTACGTGGAACCCTGGCATTCGGACGTCGAATCCTTCTTTTCCATGAAAGGCCTGACCGCAACCCACCCCACGTTTCGATTTTCCCCTCGGGATTACCTCAACCCCTAAAAATACGAACTTCTTCGAGCAACGCGACACAAATTATAGGAACGGGGTCCTAAACGACCTGTAGAGTGGAAGAGGGGGATGACAAAGTCAGGCAGCGCTTTTTTTTATAAAGTCCTGGTTTATTTTTTTAAAGTTTCAGTCGGCGGCGACGACGCGAACGTACAAATCCGACACGCGCATGTAAGCGTACCTTTCAATAAAATCGTCCAAGTGTTTCTGTAATTTGTCGGGGTCGTATTTTGCCACGATTTCCATTAACGTGTCGATATCGGGAGCAACGCCGCGCGATAAGGGCACACGTTTTAATAGTAACAGTTTGCGATCGGAGGGGAGGGACACCGGTTTCACCAATCGGCGAACCTGTTCTACGAAAAGTCGCTCGCTTTCGACTATATGCGGGCCGACGTCCCTTTCCCCGTCCCGGGGACCCCACCACTGTTCGAGCGCTTGCTCGAAAGATACCAGCTGAGCGGACGAGTGAAGATCAGTGTGGCAGCGTACAAAATGGCTTAAAAAGTCGTCGCTTTCCATTCCCAAATGTTTTAAAAGAACGCGATATCGGACGACTGGCGGGAACATGGGGAGCGGATCCAATATAAGATCGCATCCCATGAGTAAAAGATCAGTGTCGCCTGAAATTACATAGTCTACCGCGCCTGTGTGAAAAAGATTGGCGCAAGATTCGTCCGCTTCGTAGCCGGGCACGGCAACGATAGGGTAACCGGCCGCCTCGATCAAGCGCCGACAAAATCGATAAGTCGGCCGCTTTCGTCTGTGATCGTCTAACGTGGCAAAAGGGGTCACAGGGGTGCTAGCGCTCGGCGATTGGGAAAGCGTCTCGGTTTTCCGAGAGGCCTTTCTCTGCCGCCGAGCGATAGCCTTGGCCCCGTTCCCCGAGGGGGCGGAACAGAAAATATCGTACATGCCGTCGAAAACAAACACCGGCACAAACTGTTTTTTGTTAAGCACCTGGAACAGGGTCATAAGACACCAGTAGTTGAGACGCTTTCTTTCAAACTGTCCCACGAAGGCGTCTACTCGTCTGAGCAGAAGATGAACGACGTTCCAAACGTCTACCGCCACTTTCACGCCACGGACTTCGGCGTAGTTACAGCGCATAGGCTCGATTAAGCCGTGATCGGACAAGTACCTTTGCATGCCCATAACGCCCATGCCGGGTGGTTTACCTGGGCCGGTGAGACAGAAACGGCGAGTGGACGCGCTGGCCGAGCCATAAGAGACGCGGGAGAAAGGTGTGGTTGCCTCACCCCACCCTATAAAAGCCCAGGTGTGCTTGTAGAAAATAAAAAACATTAGCGTAAGAAGAAGCCGGACGGACTAGTTCTCCGGATCGCCATTTAAAGAATGTCCGAAGACGCGTGCTCAGCGGATCCGGCGGTGGAGGTGATGCTGGACGTCGATGCGTACCGGCGCTTGGCACCGATCTTGCGCTCTTTGAAAACGCTGCTCGATTCGGGCGTCCTTTGGTTTACCCGGCACGGCCTTATGATAATCGACATGAGCGCCCGTTCGTTTTCGGCCTTTACTCTCCTGCAAAAGGATTGTTTCTGCATTTTTCGGTGTCCTGAAATGCATTGCTACCCAGTGGTTTATCAAAAGGAGAATTTACTGGGCTTCCTCAGCCACCCGCCCCGCCCCGATTTCAAAAATGCCATTTTCACTATCGCCGTGCAACCGGACGGCGCGGCCGCCCTTTCGCTCGTGGTTCGCTACGAAGACGAATCTGCCGAAAAACGTTTTTACCGGTCGGACGCCCTGCACTACAGCGACCTCGTCGAGCCACCGGACTCGGGGCACCTGTGCTCAGTGCCCCTGGAATCGTACGCCGTCAACGAAATCATGACTTGGTTAGGAACCAAAGCGCGTAACCCCGGGCCTTTCCACCTTCGCTTCCTCCGCCAGGACGGTACTCTAAGGATGGAAACCGCCCCAGAATCCTGCCAAGACGACCTGATGTTTTCGATTTTACCCCCGGGAGCGCCCGAAACCGAAGACTCACCCGTCCTGTGCCCCGCGCCAGCGAAAGGTCGCGGGCGGGCTTTGGCCAAAAAATTGGGCATGGGTCCCAAGGCGCTTCAAACCCGGTTGCGACAATCGCGACAACTCGTGGCCAGACGCCTGCCCCTGCGAGACGTTCGCTTGCGCGTGGAAGCCCCGCTCGAAGTCAAAAAAGTCATGGCCTGTTATAAAATTGGCCGACACGCGCGACCGGAACTATTTTTGCCCGAAAAGGACGAAAGCCTCTTTTTGATAGCTCTGGCGTTCAGCGGGGAGGAAGAGAAGAAGGGCGTAACCAGTTACTGCCTATTTCCCAGTAAATCACCCACGGTTGAAAAGGAGCGGCTAAAAAGAAGAAGGCGGCCCTCCACGGGGAACGGATCGGGCAGTCCCGTTCTCTGCAAGAAGCCGCGCTGCTCATAAAACGGCGCGATTGGCGGCACGGTGTGGCAAAAATCATGACCGCTTCATTATTGCGTTCAAAGCGGAACCTCGCGTGCCGCGGCGACGGAGGATGCCGAGTGTGCGCTCTATCGGAGCTCCGCACGGCTTGCGGGGCCGGAGTCTACGCGGCCCTCTCGGCCCTTCAGGTCCTATATTTTGTTCACCAATCGTCCACTGGGCCCGGAGATCGGATGTCCACCCTGCTGATGGCTTGTTTCGGGTTCGCCGTCGTCTTGCTGCATTGGCTGTGGAAGCCGCGTTACGTTTTCCTGCAGCAGGCCGCGAAAAGCCTGCTCCGGCTGCAAATCGCCATTACGCTTGCTTGCGCCGTATTGACTTTTTGTGATGGCCCACGCGCCCTCACCCTTTTCCCCCTTTACGCCACGTCTATGGGCGTTTCCTTCACAATCATGCTTTATCACTTCCGCACGTGCTTTGTTACGGTTTACACTGCTGGCGTTTCGTACGCCCTGCTGAGTCTCTGCTACGGAGTCGTGGTGCCGGTTTTTCTCCGTCTCATATTGGCGCACCACCCGTTGGCAATTTTTCTTACCGGGGTCGCCGTGGCAACCTTTCTCCCGAGCGACGTCAGCTCCGATCTGCGAGACACCTGCACTTTCCGCGCGTACCGTGCGCAACATCAGGCCATCGTAACGGAAATCGGCGGAGAGTCGGCGAAAGGTCGCTGCATCTTTAAGCCCTCGGCCGACGCTTCCGACGAACGCTCGGCCGAAGAGGACACCGAAGGGGCGCTCTCGGTCGTGAGCCGTCGGTGGCTCCCGGCCGTGATGTGCCTGATTTCCGGTGCCGCCCTTATAGGCCTTTTGGCCTTGACAGCCGCCTTGACGGACCGCCAACACATGCTCCAATTTTTGATATTGCCCGCTTCGGGGTTTGAATCGTTGATTTACGTTCTCTTCCTGGCCGTCCCGGCGGCGTTTTTTACTCAGGCTCTGATAAGCGCTCGAAACGGTCGCCGAGCCTGCCGCTGGGTGGCGCTCCTGATCGCTCTAGCCGCCGACCTGACGGCCGGGCTCCTGGTTTGGTTGCGACCCGACATATGCGTTTTGGAATGTCCGGTTGCATTGACCCTTTTTGCTCAGTTCCTGTGGACGTTGCGTTTACGAGAGGATCCGAAGGACGCCCTGGCCGAGGCCCACCTGGCCGGAACCATGTTCGCTACCTGCGTGTTGACCGCGAGTTATTTTTTTCTAGTTATTTACAACGATCCACACGCGTGATAAAAATAAAAAACCTTTATTGTTCGACTGTCATTTTCATTGGTATTTGTTCCACGGGAGGGATTAACCACGGAGAGGTGTAGGAGGTCCTTACCCTGTTCAGACGGGTTTTTAACCTTTTACCTTAGACGTGTCCGGCATTTCTTGAAATGGCCCGTAAATCACGGTCCGCGGACGCCGCTACCCTCCCGCCCTCGCTCGCAAAAGAGTTTCCCACACTTGACCGGGGGATGACCTTGAAGATCACCAAGGACGGTCTAATTTATTACGCGTTTAATCGTCTCGTGCTCCCAAAAAATTTTGGCTACGTCACCGCGGCCGATGACTTTCACGTGTGCGAAGATTGTGGAAAGCGGGTTAAGAGCGAAACGTACATGAAAAATCACGTGAGGGAGCACCTGGGACTTTATCGCATGAGATGTATTTTTTGTGGGGACGGGTACGCCCAAATTCACGAACTTAAGAAACACGTGACCGTATGTCGCGCGCTTACTACGGAAAGGGCCGGTTGGTTGGCCCGCGTCCTCGTGGCCGCTAACACCGTCTCGCCCCGCTTTGCCAAAGTTTTAACCAACCGCCTCCTTAGCCGCAAGACGAAAGCGGAAGAGCGACGGATCGGACCCGACGGTCTTTTCGAACCCACGGAAGCGGACGAACGAGAGGAAGCGCTCAACCCCGTTCCTTGTCCGTCTCCGCCAGAAATCAGAGACTCGTGCGCGGAAGAAATAAGTCCCGCCGCGGAGACCCAACAGGCGGTTTCGGTTCTTCTCAAAATTATGGAAGGAGAAGCCGACGTAGCTTGACACAAGAGGATTTTAAAAAAATAAAAATCTTTATTTTGAATACCTTTAATTGAACAAAGCGTCTTGTATCTTGCGCTCGTAATAAAAAACGAAAATCAAAAACCCCACCAACAGTCCCACATAGATGGCCTTTATGGCCAAATTAGCCAAAATATTCACGCAACACGGAGCTAGCAAACCGCTTTTGATGACCAGCGGCCCGAAAGGGACGTCGGCCGAATCCTGTGGCCCCCCTCGACCGAGACCGGCCGCGGCCGTTTCTCGCCCCGACCGAACGAGATCGTTTCGGATACTCGCCAAGAGGCGGCCGCTCTCGATGAAAAGAAAAAGGCCTACGAAAAGCCCGCAAAATATTTTGAAAGTCAGGGGCAGCACCGAGCGACACGGCGAAAAATACGCCGTGAGCGAACTGACCACCAAAACATAACAGGCTACGTGCAGGGCGAACTCCACCACCAAGCCGATGGCGGCATGGTAGTTCCAATACATGTAGCTTAGCGGGTCCCGACGATAGTGAGTCAAGGCCTGTCCGCGGTAAAAGGCCAGCTCGCGGAACAGGCGGTTGAGCTTCTTGTACGGCACTCGCATCACAACGGAGGAAAAAAGAAAGATGATATAGTTAAACGGGTGATGTCCGGGGGGAATGGGGTCGGTGCTGGGCCCGCACACGCCGAACATGAGCCGCGAGTAGCGGACGCACAGGTATGCGAAGTATACGGTCATGGTGAGCAGGCTCAGCCGCACGTGCGAAAACCAAAGGTAGAATTTGCAATCCGTCACGGTTCGAACCAATCGCACTTTTTCGGCGCTGCCCTTGCCGAGGGTCGGCAGATCGGCTTCTTCGTAAAACCCCACGGTGCAGCGCAACACCTGATATTCGGGCGGCACGGCGTAGACAAACCGGGTCGCGTTCGTCACTACGTATATCAGGTCCGCTCGTTGAGGTTCGGCGGGCTCAGAGGGGAGGTCGGGTTTTTGGGTCATGCCGGCGGTGACATACACGCACCAGGCGTTGCTTTCCCGCTGAAGGTCACGCATTACCAATGAAAGGACGAAGCCGAAATAGGCCACGGAGAGAGGAAGGATAAAAAGCTGCGGATTCCACATGGCCGTCGCGGGCTTTTTAAAACCGCACGGCGAACAAAGTCTGCTGGGCGTTCCGTCCGCACCTAGCGGCGAAACACTGACAGAGAAAGCTAAGGCACAGCTGATTTTGGGCGCCCAAAGAGAGGCCGAGGGAAGCGCGCACGCTTCTTCCCGTTCGACTGTGCTCGTACCGCAAACAGGAAAAAGTTTTGGGGCCCCAACGCCCCGAAGGAGCGAGAGTAAAATAACAGTAGGTCCCCGTTTTCTTGGACACGGAGAGCTCTGCGCGGGCGTACTCTTCCGCCTTTTCGGAGCAGTAATGCTCCCGCAAGTAGGCCGTCACTCTACTCCAGGGCTCTCCGGCGATAAACGCCAATAAGGCGGCGTCGCCGCCCTCCGCCTCGTCGCAGTCGACGCCGCGGGCCAGCAAAGCCACGATTAACGATCGTCCGGTAGTGCGATGCGCGCTCTCGGAGCGCCCTAAGCACTTTTCGACCATCGCGGAAGATTCCGCTCCCTTCAATTCCGTCAAATAGATAGTGGGTGCAGCCCGGCCCGGAGGCAAAGCGTGAAACAGCAATCGAGCGGGATCGGAGTGCTCGGACACAAAGGTTTCCGCGTCTACGGCGGGACTGGGGGGCAAGCAGTACAACGGTAACAGGCGGCCAAAAAGCCCACCGTCGGGCGAGACCTTGTACGAGTAAGGCGTGCGCAGGCTCCGCCCGTGAGCGTACACCGCGGAATCGATAAACTCGAAGCTCTGCAGACAATCGTCCAAGACGGCCAGGAGTTCCGGATCCATGAGCGCCGCTTGCTGGATCAACTTGGCCAGGCCGGCGACGACGCCGGCCGAGGCCGCGGCGAAGGGCGCCGGCAGCGGACACACGGCCCTCAGACCCAACTTTTCCCGGCATCCGCAAGGACGCCGGTCGAGATCCGGTCCGTTTTCCTCCTCAAAATCGAAATCGAAATCGGCCTCGTCCGTTGCCGCAGAAATGATTACCGGGCACTCGGTTTTAAAAAAGTAAACGGGATGCGAATCGCGATCCCACTCTCCCGGTGGACGTAAAAGGGTTTCCAGGACCTGCACAAAGCAGGCGCGAAAGCGCCTGACCAGACCGTGAATCTCTAGCGGAGTGAGCGCTCGCTGCAAGCGAAAATCGAGGTCGAGCACGAGGTTCACGCACGCCAAGCGGTCGTTGAACATCTCGTTGCGGCTAAAGTCCAACTGGCGCCAACCTTCCCGAGCCCCGTAAAAGCGCGGCTGGACTCGGGCGAGCCGCGTGAGCCGAGCGTCCGTGTGTTCGTCGCGCAGCAAAGGTCCGCGCGGAACCGTTGGAGGCTCGTAATCCCGAAGGGGTCCCGCGCTCCAGTCTTCTTCTCCCACCAAGCAAAACACGTGCGTGTCTCCATCTAAAACCGCTCGATAAACGGGCGAGGCCCCCGGTGGGCACCGCCGACCCAGAAAAACATCCCGGTCGGTCAAACCCGTTTCTCCGACCCGGCAGGACCCCGTGGCCAGCGTCAGAAGACGTTTGGCGAAGGTCTCTTCCGGTTCTAGCGTGTAACCGCGACGCCGCAATTTTTCAGCGGTCAACGAGATCAACCGATTCATTCGCTGGCGGTCCTCGGCCACCACCACCAGATCGGAGCCGGAGAACGCGTTGTAAAATTTTTCTTCGGCGTACCGCGCCGCCACGCGCTCATCCTCTAAAACCACGCGCCGTAAAAAAACGTTCTTTTTTAGGTGGGTTTCCAAATGAAAACGTTCTCGCAAGTGCACGAAAAAAGAATCGTAAGCTCGACGGCCCACTCCGCGAGCTGGATCGTAGGTCGCGGCCCGCGAAAACCGGGTGGCGTCGAGGTGAGCCCAAAGGGCCTCCTTTCCGTAACACTCAAAATGCGCTAAGTACAGATAGGTCACAAAATCAACCGGAGGAACGCGTAAGGCCCCACGAAATTTATCGATAAGCGCTTGCATGTAGCCAAACTCCCGGCGATCCGTCTCGTCCCGGAAAGCCAAAAAGCGAGCGAAAGCCAGAACGGCCCCTTGCCGCGTGTAGCGGCTCTGACAGAAAAAGGCCGAAAGGGCGCGAAAGCTAATTAATTCGGAAGGGTCGGCGGCGTCATTTTCCCCTGGGAAAAAATCGAAAACGGCCAACGCGTCTTTGAGAGACTGCAAATCGAGATCGTCGCCTTCGCCGACGGCGTCCAAAAGATAGTACCGGGTCAAAACCGTGAGGCCCTTCTCGGTGGGCCCGAATTTTGAAACGAGCCAAAACGGCGTGACCAGAGTATTAAACAGCCGGCGGAAAACGGCCGCTGTGCGGTCAGCGTGCTCCAGCAGCAGGCAGGTAAGCGTGGAACGCAAGGTGGCGCTAGAAGGGCGGATAAAGTCTCCGGGCCTCGTAAACGCAGTCGACATGCCCCAAATAATGTCGCCGTGATACAGCAGAGAGGTTTCTTCCTCCAGGTGTTTCAAAAGGTATTCGGTGGCCACGGGACACCCCTCCGACAGACAACGAGCGAAAAAAGGATCCCCGTCAAAATCGCACAAAAAAACCGGCCTGACCCGTTGGGGATATTCCTCCGCCCCGCGGTTACCCAAGAGGCACGAATTCAGTAAGCATTGTATTGTTTTTTCTGGTTGAGTTCTGTTAGTCGTGGCCCAAAAAAATTCGTTCCAAGTGGACGCTTCAGGTACTGTACAATTTTGGAACTTTCCTTTTAAATTTTCAATTACCGTTTTTTGATTCGGATACCACCAAGTGTTATTTCCATCTTGTTCGAGTTCCCTTATCAAGTAGCCCAGGTCGTAATCGCAGGTCCTTACCTCGCCCTCTGTATCGGTGGGCACTGATTCGCTGTTGCCCGCCCACAATGAAAATAAAAAAACAATTAGGTTTAACATGGCTGAACTTAATTAGTCCGCCATTTTGTTTTCCGACATATATATACCTGTGGAGCACCATAGCGGGCGGAGCGAAGCGGAAATTCCCGTAATGTATTATTTCTTAAGCGATGAGCCTTTAAGGCTCAACTTTCAAAGCACAGAGAACGCCGAAGACGTTTACGAGTGGGAGGACTGGCTGATCACCAACGCGTTGGTAGATGATCGTTTCCGTGCTTTGGAGATACATCACCGCGTGCGCTGCGAAGGTGGACATTATTATTTCGTCTCCCTTTACGAGCGATTCCGTAACGCACGTTGGAAAAAACCCCCGCCTTTTTCCCTTTTGGAATATTTTGCCGCTGGCCTTTCCGCGTGTCTGACAAGTTTTTACAGACCTTGCGCGGAGGTTGAGCCGTGCGTAGCGTTTAACATATCGCTCGCGGAGCTACGCGATGCTAAGTGGGTCAGAACGGCTAAAAACAGCACTCCAGGTCTCGCTTTCCATTGTCACTGCGGCCGTCCGTACGGTCGGTATTGCGAAGCTCAGGCGGTTGAAATATTGCGGGTGTTGTCCAATTTCGTTATGCATCCCATCCATCGTCCCGACGGATTGTGTTTTCGCGCCACGTCCGGGAATTTTGTCGTTTTGGCTCGTCAGCCGATCGCAAGCCACGGTTACGGTGCCTGGTCTTATGAACCCCATATGCTCACTCCCGAAGAAAATAACTCGCGTTAGAAGAATATGGTTCCATACATATAAGGCATGCCAGTTGTAGCTGCTGCGATAAAAGATTTTTAGAAAATAAGCCCCCTCAGGCCTTTAAAACTAACTTTCCCATATATTAGCATAATCGCCTTCTTCCTCGCTGTCTTGCAGATTTAGAGCGGGTGCGCAACCAGTCGAAACCTCGCTTTTTGAGGAAAAATCGTTAGTTTCCTCTTGAGTACACAGTTGTGAACAATGCGCGCAATAAGACAAACTGGGTGTTACAGGGGGCTTATTTTTCGGCGAACAGTTAAGCTTTGTCTGAAGCCGCGGGCGATTTAACGCTCGACAGCTACTTCCGGCACGCGGACGAAAGTGCGTCGTGAATGTGGCATCAAAGTATTCAAACTCTATTTCGTCCGGACCGCACTGATCTTCGGTTACAGATTGGCGAACCATTTTCACTGGGATGTGAACGGTACCAGCACGAACCCGAAAATCCCGTTCGTCACATTCGTCCGCGAGCGGATGCCTCCAAGGAGGAGCAGGACATCGACGTCGGTAGTTTTCGGGCTCGCGGCTTGACCACCTAGATAGTTTGGCCCCCATTCTGTCCGATAGTCCAACTGTGGAGAGACCCTCCTATTCGCCGTACTAAATAACTGAGTCATACTCCGCCCAGTGTTCCGTTTTGGAAAGTTGCGGTCAAAGACAGTTAAATAGAACTGTTTGGACACGAACAATTAAGAAGACCAAAGATTGATATTCTGCAAGGAATAAAGCACGAGCGGAACATAGCAACGACGGATGATGTTTGGACGCGGGCCCTGCGCGTTCACTACTGTAATTGGTGCGCTTCCGTAAAGCTTAGAAGGCATTTATGCCTATAATTTGCCGGTTGTGTTATTTGCAGTGACGCACCAGCTGGCCTATGCGCCAAAATGCGCTTTTAGATCGCCAGTTTGGTTAGTCTGCGCTTTACATTTATGTTTAACGTATTTGATTGTTTTTTGGCTACATGGGTATGGCTCTTTTTCTTAGGGGGTTTCCTCCTTAATAAAAATGAATAAAGAGATAAAAAGAGAACAAAAGTTTTTATTGAATTAAATACAAATCCGATCTCATCCTTCGGCCCCTAGCACGCGCGCGGACGTAGAGAATCAGTAAGACACCAACCAGCGTCACCAGGAAAATGTACGTCAACACCGTAAAGAATTGCGCGACGGGGTAGCGCTTATGACAAAAGTTCTCTAGAGATAAGAAGGCCGAACGGGAATGTCCGTTGTCGCAAATCACCACCGATCGAAAACACTCCCGACGAAGACTCAATTCGAGCGTCGGTCCGATGTGGTGCGTAACGTTACAACCGAAAACAATCCAGTGGTCGGAATTCGCTATGCTGCCATCCAACGTGCACAGCAAGAGGAGCTCGCACTCCTCTGTGTTAGTCCTGCTTGATTTGACGGTAATGACGGGTAACAGGTTTTGCGAAGCGGGAGTAACCGCAACTTTGAATACGTAGGTTTCTATGAACTGCCCGCCGGAGGTCTGAATCAAATAATAATATCCGGCGTCGATCGTCCTCATATCACGGACGATCAAAAAATCGGCTGTCATCCTCGTTATCCTGGGCGTGACATCAGGGTCCAGTGTGGCTTGGTCTGCGATGTCATTTTTAAACTCTCCGAGTTTGACGTGAGGACCCCCGCTTAGCGGCACCCATTCCCAAGTAATCGAGTCAATAGTAATATTCGCGTATTTTTCATTCGATTCGAATTGCTTTAAATTCAGCGTCAACGATCGGCCTTCAAGAGAACGAACGTGAAACGGTGTTACCGCCACGGAGCCGAACACATGGAAAATAACCACAAACCAACAAGTCCTTGCGAAGAACGAGTATCTTTTCATCCTCGCAAAACGTCAGAAAAGGAATGCACAGGTTATCCGCAGGTATCCCGCTATTAAAAGGTTTTCGGTTCCGCCCATAATATTGAAAATGTACCTAAGTTAACGAATCGAGTCATTGAAGTAGCCGATCCTGAAATGGTCAAAAAGTGTTGCGATAAAAGATTTGTTTAAAAACTCCTATAATTACAAGATCTCGCTATCCGGTGCATAACCGGAGCTTCGAATTCTAAATGCTCGGTAAATCAGGTAGATGAGCAAAAAGAAAAGAGTGACCACAAGAGTAAAACAGCCCCATGTTAAGTTTCTCACGCGCAAATCGCGGGAGGAAAGATAGGCGCAAATGCTTTTTTGGTTTTGGAGTCTGATGGCCGTTTGGTCTTCCGGCGGAATCGCTATGCATTTCAATTCCAGGCGCGATTCACAATGCGCGCAAATCACCACACTCAAATTTTTTCCGTTTAAATTACAGCCGAGGATCTCTGGAAACCCTTCGCGATCGGCGACAGCTCTCCATAGAAATGCTCCAATGATAACCAAGACGCCGACGGTGCTCATTGTCTTCGAGCCTTTAACAACGGCCCAAACATTTTGTAACGATACATATATTTATGAATAAAACAATCAGGCTGAAGGCCGCAAATAACCGGAAGGGATTTCTTCTAGGCGCGTAATGGTTTGTGCCAACGGTTATGAAGGTAGAACCGGAAGTCGACGTTTTTAGCGGCCGCGGCGTTACAATTTGAGAGGTCCCCTGCTGGCCATCTGCAGAATCACAATATTCCTCGCTTGAAAAGTTGGCAATGCTGTTGGTCGTCAAGTTGTGCTCGCAAAAAAAAGTGGGCCTGTATCCTTTGCCCAAACTAACCTTTAGCGAACCGTCCTCCCACTCGCTGCGGATTTCGTAGTTCCCAAAAGGAGGGGAGTATCGCCACCGGCGTGAGGCGATTTCGTTAACGGACGTTTGAACCTCACAAATTAGAGTAAAGTTACACCACAACTGAGAATGTAACGAGTTTCCGTTCGCCCGAATACTAAGTAAAGGGTTAGCAGGCGCCGTGCGTAAAAACCCAAAGGAGATCAACACTAACGCGCCCAGGAGCGCCATAGTTAAAACAAAGATATATTTGCCTTTATAGCTAAATAAAATCTTAATTAAGGGAGGGGATTGCGCACACCTGCGAGTCTTTACTCGCCCACAATGTTTATCTATTTGGTATGAGAGCAGAACACGTGTTTTGACTCAGCTCCGGAAAGAGTGGAAAAGGTGCCTGTGGCTACTGCACCCTTGGGTTCTTTTGGAAAACTATAATTCACCGGAGCGTTTGCGCTTTGGACAGTAAAGAAATAAGGCCAAGGCGTACGGGGTGTAAATAACCTTAAACGCTATAAAGAGTGCTGTCAAAGACAGTGTTGTTGGTGTCGCCCTCGCGTATGCGACATGCACTACGAAGAACTGTCACTCGCCTCCCCGCCACGCGGTAACAAAACACGAAGGCCCAAACGGTCTGTTGGGTGGTTATTGGCTTTAAAATGCTGCCGCGATGGAGCCCTCATCAGCCTTTGCGTATTTTTATTAGCCCTCATGGCCGTATTATTGTTTCGAGCGTTAAGGGCTCCTCTGCGCCACCGACCCTGCCCTGACGATTGGATCACTTTTCGCAAAACCTGCTATTTTATTTCCGGAAACGCGGACAGCTGGGACAGGGCGCAAAGCAATTGCTCTGGGCAAGGCGCCGTTTTGAGCAACGTGGAGGAACTGGAGATATTGAGTCCACTATCGCAGTGTCAGAAATATTGGACAAATCTTGCCTACAGTCAAAAATCTCTAAAAAGGCCCGACGGCACAATAGTCGTAAACGCCACCGCGGCGTCTGGATCCGGCGTCTGTGTGACTTTTAAAAACTACCAATATGTGCCTACGTCGTGCGACCACGCGGCCCGCTGGTTATGTAAAAAACGGCCTGTTTTCAATTAATATTGTTCAAAAGCAGGAAATATAGGCGTGGTTTTAAATTAAAGGTTGTGATATAAAGACCCTTCTCTGGTGCGAGCGAGCGGCTTTGCTATTGCTTCCCTTGCTAACATGAAAATCTTTTATGACCGCCTCAAGGACGGAGCAGATGACATTCCACCACCTTACGACGAAACTTCGGACATCAAAAAATGTTCTACGGAAGAGCTGATCCTCAGCGCAGTTCTGCTTCTAGCTGCGTTCGCGCTTACCGTTTTGGTATTTCTGTTTTTTGCCTTTTGGGGACATCCGATCGATCCTTGCGCTGAAACGGTATGTCCGCCTGCATGGTTCGAGCAAGGAAGGAAGTGTTTCCACGCCTCTCTTCGCCAAGGCAATTGGTCGGAGGCCCGCAGCGCCTGCAAGGGCTTTGGTGCTACTCTACCCTCTGACGACTCAGAATCGGAAGTGAAAGTTACGGCTTCCTACGAAACTGACACCATTAAATGGTTGGCGTTGAGTAACCATACGAACCGTGAAAGCGCTACAGACGGCCTAAAGAAAAAGCAGGAAGGATGCCCTTTCGTTGATGTGACGGGGGTGCGAAATGCTACCTCATGTAGCAAAAGAGGCAGTTGGCTGTGTGTTAAAACTAAATGTTAAGCACTCAGGTTTCAATAAAGCTCTGTGTTAAAACTAAATGTTAAACGCTCAGGTTTCAATAAAGCTCCAGGTGATTTTAAAAGATGTACTTGGTATTTGTGTTTTTCTCTTAAGGTCACACCTCTTTGTGGTTATATTAGACACGTCTCACTTTTGACTGAACTACCAGGAGCGTGATGAGGCGCAATGTAAAAGCGTGTTTTGTGCTTATATTCATCACCGTCGTTATTGCGTGGTGGTTATGTTTTCTGCCCAAGCGGTCACGGGAGCCTGTTTGCGTTCCCGGTTCTGCCCCGAAAAAAGCCGCTGCTCTTTTAGGATTTATTTCGCCCGTCGAACGCAGAGCCTTTTTAACGTTTGAGTCTTTACGCGAACGCGAGGTCAATCAGTTCGAGTTGCCTTACGGGTTGCGCTCCGCAAGGCAAGAAGCCGAAAAAGCGCTTACGTCGGTCGAATATAACCATCCGATCGCGTGGACGAAAAATACGTGTAGGAGTTGCGTGGTGGTCGGAAATGGACGGCAAATATTGAACTCTGGCTTAGGGTCCGTTATCGACGGCTTTGATGTAGTCATACGGTTAAATCAAGCACCTACGGCGGGATTTGAACAAGACGTGGGAAGTCGAACTACTTTAAGGCTTTTTTATCCGGAATCGGCGAAGTTTCCACCCGGGTTTTCGCCAGCCGCAGAAGAGCATCTGGTATTAATGTCCTTCAAGCCTTCGGATTTTCATTGGTTACACTCGGTTATGTCCGGCCACGAGCCTCCGGCTGATAGCAAATTTTGGCAAAAGGTGCCCCGGTGGTGGAACTTTCCGGCTAAGCGAGTGCGAATTTTGGACCCTTACTATTTTCAGGTGGCCGGGTTTCGGTTACTTAATGTTACGGGAGCCACTTACGACAAGCAGCGACCCAGTAGCGGTTTATTAGCCGTAAGTCTCGCTCTTCATCACTGTGATAGAGTTGCTATCACTGGTTTTGGGTACCCGGATTCCGGCGACTCAAGTGCGTGGGTCCATTATTTTGACGCCGCGCTTTTAAAGGATACATCTTTCGTTCCGCATGACTTTCCAAAAGAGAAAAAGGTTCTCCAACAGTTAGTTAAGCTAGGAGCAATCGAACGTCTGCCTAACGTATAAATTGTTAGAACGCTTTTTCTTAAAAAGTCGTAACGTCATTAGCTTGACTTTAGAGGTTTACCGTTTTTGTTTGTAATTAGGCCCAAATTTTTCTATGACCGAGAAACGTTTGTAAGGAAACATTTAAACACGTCAAAATATAAATTCAAAAAAATAAACACCGGTTTTTATGAATGTGTTGTATAGTGTTCGTGTGTCGCTGGAACCAAGAAGTTTATAACGCAGAAAGCGGCCCATATTTTAATTGCATATCGATAACACAAGATAATGACAGGGGTAAACTGGACAGACTGAAAATTCTTTATTTGTTAATTAGATGGTCAATTGAAAAGCACACGACATACAATCATTTTAGGCTTTGGATCCTCTGTAATCATTTTCGTACAAATATAGGCAGTTGTTTTTGGCTTTTTTGTAAAACTTCAGCAAACTTTCTTAGAAACGGAAAACCATCTTTATCAGTCGTTATGATGTCTAAACCACAAGTGTAGAAATAGTCCAGAAAACTATTTGGTGGGTATGCTGTTCGAAGTCCCTTTGCAAAGTTAAAACATGCTTGCCAAAAAGACAATATCTCCCGATCATGATCGTTTTTTAGAACGCGACGGATCCCTTTTAACATTTGTAGTCCACGTTGCATATATGGATTCCATTCATCGGAGTAAGCCCCTGTATTTCTGACTTTATACGTGCATGCCATTCTATCGGTTTCCGATTCATTTCTACAAACAAAGGTTTTCATCTGGTTAGAACCACGGCCCAACAATCTTATAAAGGGTGAACCCTTTGGACTATGTTTCGTATGTAAACTGGTTATTTATAGAAATACACTGGGGGCTTGGCACCACAAGTCATCAACCAGCAAATAATTACGTACTCGACTAGTTTTCGTAATCTACAGGAGGCTCTTCTCCGAGGTTCGATGCCATCCAAGTGGTTGAGACTCTATTGGTACTTTGCAACACATATAAACCAAAAGTATCCCCGGTAATAAAAAAAGGGCACCGACAATTCGTATCGTTTAACACTCAGCTTTATTTGAAAAACAAGTGATTTATTTTTTAAAATTTTGTTCTTTGGTCGAGTCCGAAAAATGCAATTCTGTTTTACCATCGGCTCTGCAATGGTAATGACGACCAAAAAAGATCACCAAATTCTCGCTAGAAGTGCTCTCTCGTGCTTCTAACACTGGTTCTCCATTTGGTACGCAACGATATTGTTTTCCGAAAAAGACCGCTAGAGTTTCGTTAGTTCCGGGAAGTATTTCGGGTGCGGGTTTCCCTTCAATTTCCACCGGTTTCGCTACTTCCGTTTCTGAATGGTCGTCAATTTTTTGAGCGGATGTAGTTGGCGAACTAATCTTCAATTCAAAGGTCACGTCCATTTCTCTGAAATTGCTTTTCATGCGGCAAATGTAGAGGTCGTGGTTATCTTCGTCGGTCACCGACCGCAGGAGCAGATCAAAAACCTGTTCCTTCGCTTGCTCCTCCGAAAATCCGTACTTTTTACTGTCAGTCAGTGTCACGCCTCCCTGTGGGGTCCAACTCGCCACGGTCTGATGACGACCGCCATTGTCCAAAAGCAACCATTTCATGCTGGTGACCGGGTTGTTTTCATCGGCCACGTTGCTCCAAGGCCTGCAAGGGAGCGGCAAATCGCTCCCGGCCTTGCCTCTTACATCCTTGGTGTAGCCATACATGGGATCGAATCCTTGGGGAGCCGGAGTGGGCGGCCTCCCTCGCCTAATGGTGCCGGCGGTCGCAAATAGAGTTTTCCCGTTTTTGTCCTCAACGATGCATTCAAAAAACGTATTTTCGGTTTCTGGCAACAGTTGCACCCATAAATCAAACATGCCCTGTTCGGGCCGTGCGTGAAGAGCTACGAAGGGGGGTATTTGTTTTCCGGGTTCTTCGGGATAAACTACCATTCTTTCCAAGTAACCCGAACGAAGGTGGCCCCGCCATCTAACGTGGTAATCGGAACGGCCGACTTCGGGGTCTCGACACATTAGAGGTACCCATTCTCCTTGTGAACCGTACTTGAACGTGCGACCGCTAATCATCACCATATCGTTGACTTTGGAAATCGTGGGCTTTACGCGCGGTGTGGCGGTGGTCACCCACGACGAAGGATGACCTCCGGCCTGCGCGTGTTCCCAGGGTCTAAATACTCTATTTGGAGGAGGAGTAGTAGTTCGCCAAGGCCTAAATCCGTGACCGGGAGCAGCAGTAGGCCGCCAGGGTTGAAAATTTCCTCGATGTGCGTCGGTGGGGCGCCATTGCCAGGCGTTGGTGGAAGTCGGTTGCCACGGGTTCCTTGTGGGAGTTCTGGTGGCCGCCGGAAATCTGGGCTTACTTTCGTGGGCCGGAGAGTCGTCCGGTTGCCACCAGTAGGTAGATGAGCCTGCCGGGTTCTTGACAAACATGCTCCCGGAAATTTTGGCCTGTTGTCCGTGTAGAGGCACGTGTCCGTCTTTCGCTGATACCATGCAAAAGAATTGAGCGCCAATGTTGTGTTGGGTCAATTTGGCCAAAAGATCGTAGACTCCTTTTTTCGCGTCACTCAAATCCATCCTGAAGTCAGGATTGGATTGAGCCACGCGTCCGTCGACGAGTTGATAAACAGTTTCAGGGGCTCTGTTATCTTTCGTCATTGACCAAACCACGCGGACACCTTCATTTCCATTGCCGTAGGCGCAAGGAATTTTGGCCCAAGGGGGTGGGGTCAGTTGAGCCTGAGGGCGGTCGACGAGCAGAGCCAGGCTCACCGTCGCCCATATCCAAGAAACCCCCATTGTTCACGGGAGCCCGCGTGTCGTGCAGCATCGTCCCTTTTCGCAAGGGAGCAATATAAAGTTTTTTGGTGTCGTTTTTGGCGCGACATACTTTGGAAAAAACTTTTTAGCCACAGAAAAGATTTTCGCTAGCGACGAACATCGCGATCCAGCGGAAAACATTCGTAATGGCGGCCGAGGAAAAAAACGGCGTTCGAAGTCTCGATTCGAACTTCTGGTGCGACTATTCTCTCCATGACTTGGGGAGAGGCTTCCGTCATAGCACGGGCGACCACCGCCGGTTCTGCCACTGAGACGGTTACTTCGTAATCCAGAAAAGATTGAGACCCGCTCGCGTCGTAAAATCGGCAGGTGTACAGGTCACGGTTGTTTTTCACCGTTAAATCCGTAATAGTGAGATCGAACACGTTTTGATCTAACTGATTTGATATTTGATAACCAGGATAGGGGGTCACGGGTGCCGAGCCTTTTAGCCACGTGAGCGGAAACGTTCGTGAGCCGTCAACGGCCTTTCTTACCCATTCTACTTTTATTGGTTCTTTAAGCGCGCCGAACGGACGACAGGGCATGTACAGTTTCGATCCCACCGTTCCGCGAGCATCTTTCGTATAAGTGTTTAGCGGGTCGGCGTACGACGGAGCGGGTGCCGGAGGCTTACCTACGACAACGGTGGTTCGCGCTGCACCGATGGTGGAGTTGGATGCGTCCCATATATCGCATTCCATTGCTTTGTTTTCGGAAACCTCGGAGACCATAACGTAAAGATCAAAAAGACCCTGGGCTACCTGAGCGGTCAAAAACGCCCAATAGGGATAAGCCCGAGAGGGCACGCTGGGAAATTCGGCCACATCTTCGTAGGCGCCCTCTTCATCTTTAAATCGCCACCTGGCCCGTACAGCGCGTTTTCCGGTACGCTCTGTGCGGCAAAGCAAAGGGATCCAATCGTTCCTTTTCCCGTATTTCAGAAGCGCACCACGTTGAATAACCTGTTCGCTAACGGCAGAAACGGTCGGAGTGGCAATGGGGAGATTAGTGGTAACGGCCGGAGAAGCGGTAAAACGAAAAGTAATAGGAGAGGTCGTAACGTAATTACGAGGAAAGGTTAGGATAAAATCTTTAGAGAAAATTAGCGAATTGCTTTTCGAAGACGCAAACGAACAGCGGACTCTAGTCCCATCCGTTAAAAGACTTCCTTTTTTAAAAATAGCGGACGCGTCTTGATAGCGAACAGCTCGTTCTTCGTCGACCGTGACGCTGGAATCCTTTGTTAAAACTCGTCCTCCTTGAAAATCGTACAGCACTGAAATAGCACCGTTGGGTTTTACAGCTAACCATAATATCACTAAATAAGGAACAGGTATTTTTTCATTTGGGTTGAGACAATGTACCGCTGTCTCACCTTCAGCCCTTGGTACCAAGGGTCTAGCGGTTACACCTGGCGGAGCAAAGGTACCCAATATAATCGGCGTTTCTTGAGTGTAAACTACGCTCGTGGTATAAGAGCTTAAAATCGTACATCGAAACGTGCGTCCTTCAAATGCGTGTGTTAATTGGACAATTGCGGAAAAATCATGTTTGGTAAACACATTTAGCAAATCTACAGACAGGCGATTATCATGATATTTTATCACGCCTCTTTGAAACTCTACCAAAAGACGTTTTGAGTGGTGCGGTTCTACGAGTTCCCATAAGCCAACAAAATATTCAGGTAACACAACGTTTGGGGGATAAATACAAGGAAGGGTTATCAACCTACTCAGAGTTTGAGAGATGTGGAAAACGGAGAACCACGGGAGGATTCGAAAAAATTTCATTGTTCGTTTCTTTTTTTATAGAAACATTTTTAAAAGATATTTTAACGTTATTAACGTAAATACTACGCTGAATATTACGTTCTTCTAAGCATTTTACTTAACATTCTACTAAGTAGATTTTATTCAAAGCAAATCTTTTTTGAGAGGTTCACCAGGTTCTTTGAGAAGAGGAAATTCAGTCGCAAGTTCTCTTCGAAAAACGGTGAAGGTTGAGTAATTTTTCTCGATCTTAACGTCTTAGAAGCCTTTTATGTAACATTTTTGACCGAGAATGCCTATAATGAAGTCACAAAACAGCGTACACTCTTCCTCTTTGTGATTTGTGCGTGAGCTTTGCTTAGTTCTACCTCTGGGCATCTTAGGTTTCACTTCTTCATTTTCTAATTCTGCTTCGACAGGTTGTCTGTCGTAACCAGTTTTAAGAAAAATCGAACGCGGTCTCGAAATCGGGTCACGAAGAGATCTGGTATTTTGGTTTTGACGAATCTATACGGTGTGTGGTTCCAGGCGAAAGTTTACGGCATTAGTCATTTTTCCTGCTACCTGATTTACATTAAAGGGTTAAAAGAGGTAATATAAAAGTTCCAATAATCGTCTTCCTACGCCAATGATAATTCGGAGCTTCCCTGAAACCGCACGTGTCAAGTAACGTCTGGTTAACCAATTAGCGGTTATTTGCACTTAGGCACAAGTATCCCTGACGGAAAAATTCATTACCTTTTTCTAAATGGTGGCATGAAGGCCACAATCAGCGATTGAAATGACGGATACGCTGAAATATTTATTACCGAGAGAAGAAAGGACCTTCTAATAACTTTCGTTCTATTTTTGCAGCGATCGTGAACATCTACATGAACGCCTTTAGCGTTTGCCGCTATGGGAGGAGAGGTTCCAGCCGAAAGAACCGCTGTTGATATTCAGAAGGAGGTCGCCACCTCACGCGTTAGTTGTTGGAAAGAGGCTGTACGAATTTTTTATGCCGGCCCGTCTCAGAATTGCGGTGAAGAAGCTGTTTTACAAGGCGAAGCAAGGCGCGTTTACGACTTGATACGACGCAGGTGGCATGTCGTTTCATTACGGCTAAAACAAAGCATAGCATCCACGGTTTTTGAAGCCTCCGATGAAAATGTCCCTAAGCTGATTCAATTTTTATTTCTGCATTGCGGATTTGGTTACGATGAAGTGCACACCGTTCATTGTTTAGCTATGATGAAAAGTGCTTGTTTTTCACACCCTCTTCGAGCCGAGGGACGCGAGGAAGTGCGGCGGTGCGTCTTAAGTTATTGCTGCGAAAGTCATTTAAAATTTCTTAGGGGCGCTTTCCCTACTGAAAACTAAATATTCGAAACTGGATTGCAATGCGATTGATGACCTGTTAGGAGTGTTTGAAACTTTTAGAAAGCTGCCGTCTGGTCGTGTATTCTACGTTTTGATGTATGTATTTAATGACCCTAGCGGCATCTATTAAACAACATATTTTTGAAAACTGACCAGCTGTTCCACGATAAAGACTGTTGCGCGTAGGGCGACTCCGTTCAAATACCGTGCGTAAGGAAAAAACGTGACGGACTAGAGCGCGATTTAAAGGAATGGGAGTAAGCGAGGGGTCGAACGGTACACAAGAGTTGCTGAACGCATAAACCGAACGGTAGTAAGCAAAATATATACGAGGTGACCCATCCGGCTGTGGTGCCAACGGAGTTTCGACTGGAATAATTAATCAGTTACTGGAAAGCGTTTTTTACGGTTCTTCGTTCCAATAGGCTGGAATTTACCATTGATAATAATTACTCATTTTAGGCGGTTTGTGAAGTTTCGTTAGACATAACCGGTTGTATACTCAATTGCGAAGGCAAGGAATGACAGAGCTATCCGTCGGGTCATTTTAATTTACCTGCAGGTGAAAACTAATCCGTGAAGTTATTTTACACACCGTGCCACATCGTTTCCCCGCATTGATGCGTAAATTGTTAGTCATGGGTGGGAGCTGTAGACGGAACCCATCTCACGTAAACTTTGATAAGCTGCGTCAAGAGTTAGCTATTTGGAAATGGGCCGCCCGCCTGTACCTGACGGGAAGTAACGCCTTGCAGGACGTTCCCGAAGTTTTCCGGCCCCTGGTCATGGTCACGTTTCAGGAACTTATCGACTGCGAATTAGCAAGGACCCTCGAGGAAAATGAAATCTTAGCTTCCGTTTTGTTAACGGTGGAATTCAATGAACTCCGATTGACGGTTTACGACCTTCTTAAAAGTTGCTGCTTTGGAAGGACGAGGGAAAGCACCGTAAGCGCTGTTTCATCCTTGGGCCCAGGGTACGTCGCGATTTTGGGATTTCTGGGAGAGGACGTCGCGAGTTGTGTAATTGATTATCTCTTTGACCGTATACGGTATGAGTACATGCCGTTTCTGTTAATTACGCAAGTGTGTTAAAAACAGTTGTTTTTACATCGTTTTATAAGGTACCTTTAAGAAGACGATCGGACAATATTTTTTGGTAGAAAAAGCTCGCTTTGCGTGCTAAAATTCTACATCTTTTTCATTTGCCAGTAGCCATCCGTTTAGACGCTATCAGCGCACAATATTTAAAATTGTTTTCCGTGTGGAACGAGAGGAATCGGCCACGGCTGTTAATAAACCGCAGTTCCGGATAGCGGGCTCCGGAACTGAGGTTTGTTTTTGTACGTGAATGTAATCTCAGGGAATAAAAGGTGAACCCCCACCAAGCTGTGCGTGATGCCTGTTTCATCCGAGCCTCTCAGTATCACTGGTTGGACACGTTCAGTTTATTAAACCAAGCTAATGATTCATGACGTTAGAACACATGTAAAGGAAGTAAAATTGTTAATAAAGTGGTAGAGTCGTGCAGGTTTCGATCAGCGATTTATGGTAATCAAATAACTGGTTTACGCTGCAATGATTTAAAATCACATAGATCAAAACTTCATGTAATTTCAAACTTTATTAAAATAAATGACAGAAAATAAAAGAGGTCAAAAATTATTGAATGTTCACACGCGCTTTGCGACCGCCCTTCTCCATTGACAGTAGCGCCTGTTGCAATCTTAATTTTTCCTCATCCGGCCCCGGTCGGAGCAGCATCACGCGTTGCACGGCAGGTAAGCCCGAAGACAGACAAGCCGCTAAGCAGCGGCTTAGAATTTGGGAGAGTACATACACCACAACAATTATCACTACCACGGTTATGAGCCCATGTAGCAACCAGGCGCCGATGCCGGAGAAGTTAAACATTTTACCCAACCATCCGAACAACCCGTTGGCTTCATCGTGAGGGACATAGGCTATCTTTTGCAAGTGGTCCGCACGGTCGAAAACCTTGTCGGAATAATCCGGAATGTAAACGCAACATTCTTGTCCGATCAGAGCGCACGTTCCGCCTTTAGCGGCCAAAATTACGTCTAAAGCCTGCCGGTTTTGTAAAGCGACGGTCCGAATGGCTTTCGTTTCTTCGCTCAACAAACGTAGGCTCTCGGCCGTATCGTTGGCTAAAATCTCCACCACCGCTTGCAAACGCAAAATGCGCTTGTTGGCGTGTATGACGCCGCCTATGGGCACAAAGGCATTCCCTATCGCGTTGTCCCAGGTTAAAGGATCAACGTTATCCACGTACCACTGAGCGTCTTTCACGTCTCGTTTGAAGTTTCTGAAGGATTTTGTAGGTAAACGTGATAGAACTCGGAATTGCGGCAATAGTTTTGCCGGATAACAAACGCCCGACCAATTTGCGGGCAAAACCGTATACGCTTTCCCCCCGCAAACCCAATGGTGCCCTAGTAATGCTGGAAACGGTGTTCTACAACTATTGTTCAGGTAGGATTCGACAAAATGAGAATAGTATCCAGTAAATGGCATTGGAAACATGTCAGTACTGTTATTCGCAGTAAGGCACTTAAATATGGTTTTGTTCTCGGTCGTCTCAAACTTTGAGCAATTAAGCAGTCCGCTTGTCGTCTGGTTCCACGTGGTATACACTTCACCGGTGTATCGCGTTTTCCAAGTGACTGTTTTGCCGGAATGATCCCATACTCCGTCTTTCACAATGTTGCGGCGACAGCGGCTTGTTCCGAGAAAAGGACCCGAACCGTTACAGAACCAACACCACTCCCCCACGGCGCCAACCACGCTTATGCGGGTTTCGTTTTCCACGCCGACCGAGTTCCAGGTGTCGTTGCTCCCGTACGGTTGATTGAAGGGACGCGGACCGGCCGTTAGTTCTGAGGCGTTCAGAGCCAGCGGCAAGACCGGAATTCCTGCGTCCGCCGTGGCTGGGATGTGGCTGCAGATCCAGCAGTTGGAAATATTGAGCGTCTCCGCGACGAACTCCTGTTGCATAATATAAGTATTCTGTCGATAGGCCGCGTGGAGGCCCGCGATCGAAAGCCATAGCAGAGCGAAGGCCCGGAACGCGACAGAAGGCATCCTTAGGCGTAGCGCAGGTGATAGTGAAGGAAGGTAGGATCCAGTCCCGGGCGAACGGCAGGTTCCTCGCTTTTCAAGAGGGGAAGCAGGTGTGCTTCTGCTTGCCGGGGAATGCGCAAATACACACCTTTGGGGCTGCAAAATATAGAGCAGCCCAGCTTGCACAAGAGGTCGCGCCCTAACAGGTTTACGGGCAAGGTATCAGAAAGGAGGAAGGCGTGTTGATACACCTGAGAGGCGGCGCCAACTTTTAAGGGCTTCGAAAGCTGCAGGCGGGAAGGCACGCCGCTGATCCCGATCGCTGACATGCTTTCACCGGACGGGAGAACGTCGGGGAGGTCGGCGCGACGGATAGCCGATACGGAGGCCCCCGTGTCCACGAGGAAGGGCAGTCGGAGGTCGTTGACCGACAGCACAGTTTCTCCGGAAGCGGAGAGCGGAACGAGGGCCATCATCAATTCCTCCCCGGGGTCTCCCGCGTCGCGTCAGGAGGTCGCGGCGGGGTTCTCCTTTTCCAGGTTACGAATCTGGAGGTCCATCAATTTCTGCAGACGGCTTTCCTCCTGCTCCTTTAGGATTCGGTGGCAGTGCTCCGCCGTCGCCAGGAGCTTGGGCATCTCTTCCGCCTCCCAGCCGACGCAGATTTGTTTCACGTAGGCCGAAAGCGGGGCGTGAAGACCCCCGAGAAAGGCGTTTCGCTTAGCTCCGCCGTCGTTGCGCGGGTCGAGGAGGCCGCAGTTCTTATCGAAGACGCTCTCCAAACGCCTGGCGAACTCCCCCGGCGTCTCCTGCGCTCCCTGTCGGCAGTTGGCGATGAGGGTCCAGTCGCTGCCCCTCGGCCAAATTTTGGGGACCGACGCGATCAGGCGCGCGGCCACGCGCACGGCGCCCATGTTGTCCGTGACTTCGGCCGCCCAGAGCCAGCTGTGGGTTTTTTCTGCGCCCGCTACCAGCTGGCATAAACGCAGCAAAGGTTGGCGAGCGGGTCGGTACGTCTCGCAGACCAGCTGCAGTTCTCTGCCGAAGGCCTGCGGGTCGCGCTCCGGGCGCGGGAAACCTTTGACGATGGCCAGCAGTTCCCCACGCGTCCAAGGCTCGCAACTCCGTTTACGGCTTTGCGGTTTGCCCTTTTTTTTCACAATCAGGGGGGCTTGGGTGGTGGGCTCTTCCTCATTCCCTTCGGGCAAGTCTGGATCCTCGTAGTGCGCATCGGAATCGTCCGATCCGGAGCCGTCCTCGTCGTCCGATATTTGCAGCGGTCCGTACTCGTCGTCGTCGCCCGCTAGGCCCTCTTCCTCCATTTCTTGCCACGTGAGCACAATGGGTGCAGCTGGCGGCAGCGGCGGGAAATGCTCGTGGGGTTTTTTGGGCGGCTTTCGATCCGGGTCTTCGTGGAGGACGGGGTAAAGCTGCGCTTTCGGAGGGCGCGGCGGAGGCGCCGCGGCGGCAGCCACGGCGTGCTCCGGGATGGGATGAAGCCTGTGCGGGTTGTTGGGGGTGGGCCGCCTCTTCAGCGGCGGCGGTTTGCGCTTCCGTCCTTGGCGGGGACGCGGCGACGGGCTCGGAGCCGGGGTCGGTGACCTCGCTTGCTGCAATTTGTTACTTAGCGCTTGGCTGACGCGCTCCTGCTCCGCGTACTCCTCTTGGAAGTACCAGTGGCATTCGGCCTTGGTCATCCAGGACAAAAAAGCGTCCACCTCGCCTCGCAGAAGCTTGAGGTCGCGACACTGAAGGGTATCTTTAAGATACTCGATGTGGTTGCGCTCCAGCGAACCGAACCGAGGCCATCGGTCGAAGATGCTGTGCCTGGTCAATTTGTGCCATCGATTTAAGAAACGGCAGACCTTCGGCCCCCCGTACTCGTACATCTGCCATGCCGGGCTGTCCTGTGGGTAGCGGTTCCCAGAGACTGCTGCGTTCCCCATGACGGTAGAGGGTGAGAAAGTGGAACGCGCTCTGCCAAATTTATAGCGCTCACCTGGGCGAGGCCAGGTGCGGCTGTAACGGAAAGAGGGAGGGGTAGCCAGCGGAAGCAGGGGTCGCTCCCTGGTTACGCAGGTTGGCTGTGTAACTCGAGAAAAAAATTTCCTTGCGGGTCTCCAGATATTATTTTGCGGGCCCAGGGGCTCGCGTACGGCGCCCGCGTCGGGGACGGCGGCCAAGGAGAGTCTCCGTGCACCCCATGTGCTTCGCGGACGGCCCTCCGTCCCCAACGCGCGCAGGGAAGGCCTGCGAGGCCGCGGAGCACAGGGTTTGCGGTCTGGGTGGGCGAGGAGCAGTCCGCAACCCGTCTCGCCGCTCGAGGGAGGAAGACTGGGTGCGTAAGGGAACACTCGGGCCAACCGCGTCCCGGGACGCGGTTGGAAAGGAGGCGGCCGAGGCCAGTAGCCCGCAGGCGGGCTGAAGTAGCGCGGGGGTGCTGGGAAACGGAAAATGCGAGTCGAGGCGTGGTGAGGTGCGGTGAGGTGGCGCCCGGGCGAAATCCATCCCCGGGCCCCAGCCGACCGCCCGCCCGCGGCAGAGACGGCGAAAGCGACGCGGGGCGGGGGGCCGCGGGCGGGGGGAATACCAAAAAGCATACGAGATAAGGGGGGAAACGATGAAACTGTGAAGCGGGAGAACACCATGACTGGTAAGCAGGTGACTCTGTACGAGGGAAAGAAAAGGCGTCGTTGCAAAAACCGATGAGTCAATGACTGCTAAGTGTAGCGAGACCGTGAAAGGAAGTAATGTGTGGATTTGATTGTGTAAAGGTGTAGAGTACCCGAAACGGGCCAGAATGAGTGGTTTCGTGACTCACTGCAATTGAGCAAATGCGGTCAGGCCGAGGGCACTGGTGACAGGTGAAAAGCCCCGGCGTGGGAAATTAGGAATGGTCCTCGGAGACGTTGTACGGGGACTAGTGAACGTGGAACCGAGTGTCAAAGTAGAGGGAGGTGACAGTGCCTTGAATACAGGGACAGTCTAGACAGCAAACTATAGGTAGAGTGAAGGATTATTCGAGTAGATGACTTTAATAACTGTAGGGAATTTGACGAGGTTCGGGAAGAGGCAGTGTAAATATAATCGCCTTGTAGCGAAAGGGTTTTTGACGAGTCTTTAGAAGAGGCAGTGTACAATGCCTCGAATAAACTGACACTCGAGACAGCAAACTATAGTGATGTTGAAGGATTGTGCGAGTAGATTTCAAAAATATGTTACTTTAAAAAACCAGGAAGCGGAAGAGTTTTAGAAAGAGGCAGTCAAAAGAAAAATCTTTGTTTAAAGAATCTTTTGAGTGTATATTTTATTGTTGCGGGAAACAAGGATGATGAGCGCGGCATTGGCATTGCAAGGGACTGACATTAGATTTAGAAAGCAGTGGAACAGATACCAGAAAAGAGATGTGACTTTGACAATTGCATTAGAAACCGGAAGTGTCCCATAACCGGAAGTGTCGTCCCGTTAGAAGCAGTCTGGCAAAGCGCCGTAAAACTGGAGCGATGCATTGTAGGCAGAATGCTTACTTGGCAGAAAGTACAGGAAGCGGCAGGGCAATGTTGGCATGGGAAAGGTCACGTGCTCGAGCACTGGAAATTGATTACCCGCTACAAAAGCATCATCTGAACCGCAAAATAGCGTACGCCCCTTGAGAGAGTGATCCTGCCCCTCCCCCCTTCCCCCGCCCCCCGCGCGCGGCCCCCCGCCCCGCGTCGCTTTCGCCGTCTCTGCCGCGGGCGGGCGGGCGGCTGGGGCCCGGGGATGGATTTC
>ChHV5_LkFP_FloridaBay_southFL_16290x(0.26)
[truncated: 2,380,969 more chars]
